# Supplementary material for: Analyses of methylomes of upland and lowland switchgrass (Panicum virgatum) ecotypes using MeDIP-seq and BS-seq
Source: BMC Genomics. 2017 Nov 7;18:851. doi: 10.1186/s12864-017-4218-0 (PMC5678558; doi:10.1186/s12864-017-4218-0)
Supplement: Supplementary file 2 — Overrepresentation hypergeometric test on Hypermethylated-DMRs and Hypomethylated-DMRs. (XLSX 9 kb) [file 12864_2017_4218_MOESM2_ESM.xlsx]

## Sheet: Sheet1
Genomic Feature	Hyper-DMR	Hypo-DMR
Upstream	5.51e-06	0.007556
Five_prime_UTR	4.35e-07	1.02e-05
CDS	1.02e-11	2e-13
Intron	0.296167	1
Three_prime_UTR	0.196137	0.998972
Downstream	6.85e-08	0.005832
TE	1	1
Simple_repeat	0.0947417	6.67e-09
Intergenic	2.22e-25	5.52e-52
