# Supplementary material for: Analyses of methylomes of upland and lowland switchgrass (Panicum virgatum) ecotypes using MeDIP-seq and BS-seq
Source: BMC Genomics. 2017 Nov 7;18:851. doi: 10.1186/s12864-017-4218-0 (PMC5678558; doi:10.1186/s12864-017-4218-0)
Supplement: Supplementary file 4 — GO analysis of hypermethylated- and hypomethylated-DMRs. (XLSX 824 kb) [file 12864_2017_4218_MOESM4_ESM.xlsx]

## Sheet: hyperDMR_gene_GOenrich
GO_acc	term_type	Term	queryitem	querytotal	refitem	reftotal	pvalue	FDR	entries	entries_ref
GO:0006519	P	cellular amino acid and derivative metabolic process	12	255	680	51494	0.00023	0.097	// Pavirv21033929m.g // Pavirv21048480m.g // Pavirv21123447m.g // Pavirv21087259m.g // Pavirv21047022m.g // Pavirv21130105m.g // Pavirv21136009m.g // Pavir.Ib02026.1.axpr.g // Pavirv21136008m.g // Pavirv21052649m.g // Pavirv21116058m.g // Pavir.J38569.1.axpr.g	// Pavir.Fa02210.1.axpr.g // Pavirv21114851m.g // Pavirv21052650m.g // Pavirv21081009m.g // Pavirv21023435m.g // Pavirv21052590m.g // Pavir.J01955.1.axpr.g // Pavirv21133542m.g // Pavirv21114847m.g // Pavirv21009208m.g // Pavirv21063032m.g // Pavirv21057357m.g // Pavirv21124804m.g // Pavirv21123447m.g // Pavirv21142426m.g // Pavirv21041771m.g // Pavirv21007384m.g // Pavirv21027289m.g // Pavirv211…
GO:0006520	P	cellular amino acid metabolic process	9	255	622	51494	0.0048	0.34	// Pavirv21033929m.g // Pavirv21123447m.g // Pavirv21087259m.g // Pavirv21047022m.g // Pavirv21130105m.g // Pavir.Ib02026.1.axpr.g // Pavirv21052649m.g // Pavirv21116058m.g // Pavir.J38569.1.axpr.g	// Pavir.Fa02210.1.axpr.g // Pavirv21114851m.g // Pavirv21052650m.g // Pavirv21081009m.g // Pavirv21023435m.g // Pavirv21052590m.g // Pavir.J01955.1.axpr.g // Pavirv21133542m.g // Pavirv21114847m.g // Pavirv21095766m.g // Pavirv21063032m.g // Pavirv21057357m.g // Pavirv21124804m.g // Pavirv21123447m.g // Pavirv21142426m.g // Pavirv21041771m.g // Pavirv21007384m.g // Pavirv21134779m.g // Pavirv211…
GO:0006281	P	DNA repair	10	255	711	51494	0.0037	0.34	// Pavirv21071491m.g // Pavirv21024558m.g // Pavirv21128897m.g // Pavirv21022747m.g // Pavirv21067945m.g // Pavirv21090263m.g // Pavirv21011269m.g // Pavirv21021462m.g // Pavirv21071492m.g // Pavirv21033920m.g	// Pavirv21123006m.g // Pavirv21126461m.g // Pavirv21126456m.g // Pavirv21109031m.g // Pavirv21018154m.g // Pavirv21066409m.g // Pavirv21088778m.g // Pavirv21038728m.g // Pavirv21053979m.g // Pavirv21132908m.g // Pavirv21069116m.g // Pavirv21109228m.g // Pavirv21088598m.g // Pavirv21001219m.g // Pavirv21082530m.g // Pavirv21028877m.g // Pavirv21102233m.g // Pavirv21109189m.g // Pavirv21077157m.g …
GO:0006974	P	response to DNA damage stimulus	10	255	717	51494	0.0039	0.34	// Pavirv21071491m.g // Pavirv21024558m.g // Pavirv21128897m.g // Pavirv21022747m.g // Pavirv21067945m.g // Pavirv21090263m.g // Pavirv21011269m.g // Pavirv21021462m.g // Pavirv21071492m.g // Pavirv21033920m.g	// Pavirv21123006m.g // Pavirv21126461m.g // Pavirv21126456m.g // Pavirv21109031m.g // Pavirv21018154m.g // Pavirv21066409m.g // Pavirv21088778m.g // Pavirv21038728m.g // Pavirv21053979m.g // Pavirv21132908m.g // Pavirv21069116m.g // Pavirv21109228m.g // Pavirv21088598m.g // Pavirv21001219m.g // Pavirv21082530m.g // Pavirv21028877m.g // Pavirv21102233m.g // Pavirv21109189m.g // Pavirv21077157m.g …
GO:0033554	P	cellular response to stress	10	255	745	51494	0.0051	0.34	// Pavirv21071491m.g // Pavirv21024558m.g // Pavirv21128897m.g // Pavirv21022747m.g // Pavirv21067945m.g // Pavirv21090263m.g // Pavirv21011269m.g // Pavirv21021462m.g // Pavirv21071492m.g // Pavirv21033920m.g	// Pavirv21123006m.g // Pavirv21126461m.g // Pavirv21126456m.g // Pavirv21109031m.g // Pavirv21018154m.g // Pavirv21066409m.g // Pavirv21088778m.g // Pavirv21038728m.g // Pavirv21053979m.g // Pavirv21132908m.g // Pavirv21069116m.g // Pavirv21109228m.g // Pavirv21088598m.g // Pavirv21001219m.g // Pavirv21082530m.g // Pavirv21028877m.g // Pavirv21102233m.g // Pavirv21109189m.g // Pavirv21077157m.g …
GO:0006259	P	DNA metabolic process	13	255	1063	51494	0.0035	0.34	// Pavirv21071491m.g // Pavirv21024558m.g // Pavirv21128897m.g // Pavirv21022747m.g // Pavirv21011022m.g // Pavirv21043283m.g // Pavirv21067945m.g // Pavirv21090263m.g // Pavirv21004001m.g // Pavirv21011269m.g // Pavirv21021462m.g // Pavirv21071492m.g // Pavirv21033920m.g	// Pavirv21123006m.g // Pavirv21126461m.g // Pavirv21126456m.g // Pavirv21109786m.g // Pavirv21109031m.g // Pavirv21011269m.g // Pavirv21153612m.g // Pavirv21018154m.g // Pavirv21066409m.g // Pavirv21047334m.g // Pavirv21088778m.g // Pavirv21013320m.g // Pavirv21046560m.g // Pavirv21038728m.g // Pavirv21053979m.g // Pavirv21001218m.g // Pavirv21025103m.g // Pavirv21069116m.g // Pavirv21109228m.g …
GO:0044106	P	cellular amine metabolic process	9	255	640	51494	0.0057	0.34	// Pavirv21033929m.g // Pavirv21123447m.g // Pavirv21087259m.g // Pavirv21047022m.g // Pavirv21130105m.g // Pavir.Ib02026.1.axpr.g // Pavirv21052649m.g // Pavirv21116058m.g // Pavir.J38569.1.axpr.g	// Pavir.Fa02210.1.axpr.g // Pavirv21114851m.g // Pavirv21052650m.g // Pavirv21081009m.g // Pavirv21023435m.g // Pavirv21052590m.g // Pavir.J01955.1.axpr.g // Pavirv21133542m.g // Pavirv21114847m.g // Pavirv21095766m.g // Pavirv21063032m.g // Pavirv21057357m.g // Pavirv21124804m.g // Pavirv21123447m.g // Pavirv21142426m.g // Pavirv21041771m.g // Pavirv21007384m.g // Pavirv21027289m.g // Pavirv211…
GO:0051716	P	cellular response to stimulus	10	255	802	51494	0.0083	0.44	// Pavirv21071491m.g // Pavirv21024558m.g // Pavirv21128897m.g // Pavirv21022747m.g // Pavirv21067945m.g // Pavirv21090263m.g // Pavirv21011269m.g // Pavirv21021462m.g // Pavirv21071492m.g // Pavirv21033920m.g	// Pavirv21123006m.g // Pavirv21126461m.g // Pavirv21126456m.g // Pavirv21109031m.g // Pavirv21018154m.g // Pavirv21066409m.g // Pavirv21088778m.g // Pavirv21038728m.g // Pavirv21053979m.g // Pavirv21011074m.g // Pavirv21069116m.g // Pavirv21109228m.g // Pavirv21088598m.g // Pavirv21001219m.g // Pavirv21082530m.g // Pavirv21028877m.g // Pavirv21102233m.g // Pavirv21109189m.g // Pavirv21077157m.g …
GO:0043632	P	modification-dependent macromolecule catabolic process	5	255	285	51494	0.015	0.55	// Pavirv21022747m.g // Pavirv21011463m.g // Pavirv21064479m.g // Pavirv21090967m.g // Pavirv21064482m.g	// Pavirv21076601m.g // Pavirv21017360m.g // Pavirv21001218m.g // Pavirv21134823m.g // Pavirv21149651m.g // Pavirv21127322m.g // Pavirv21076620m.g // Pavirv21132774m.g // Pavirv21064492m.g // Pavirv21085690m.g // Pavirv21039237m.g // Pavirv21128019m.g // Pavirv21027016m.g // Pavirv21038079m.g // Pavirv21036087m.g // Pavirv21056488m.g // Pavirv21026994m.g // Pavirv21066191m.g // Pavirv21076623m.g …
GO:0006511	P	ubiquitin-dependent protein catabolic process	5	255	285	51494	0.015	0.55	// Pavirv21022747m.g // Pavirv21011463m.g // Pavirv21064479m.g // Pavirv21090967m.g // Pavirv21064482m.g	// Pavirv21076601m.g // Pavirv21017360m.g // Pavirv21001218m.g // Pavirv21134823m.g // Pavirv21149651m.g // Pavirv21127322m.g // Pavirv21076620m.g // Pavirv21132774m.g // Pavirv21064492m.g // Pavirv21085690m.g // Pavirv21039237m.g // Pavirv21128019m.g // Pavirv21027016m.g // Pavirv21038079m.g // Pavirv21036087m.g // Pavirv21056488m.g // Pavirv21026994m.g // Pavirv21066191m.g // Pavirv21076623m.g …
GO:0009308	P	amine metabolic process	9	255	767	51494	0.017	0.55	// Pavirv21033929m.g // Pavirv21123447m.g // Pavirv21087259m.g // Pavirv21047022m.g // Pavirv21130105m.g // Pavir.Ib02026.1.axpr.g // Pavirv21052649m.g // Pavirv21116058m.g // Pavir.J38569.1.axpr.g	// Pavir.Fa02210.1.axpr.g // Pavirv21114851m.g // Pavirv21062579m.g // Pavirv21052650m.g // Pavirv21081009m.g // Pavirv21023435m.g // Pavirv21052590m.g // Pavir.J01955.1.axpr.g // Pavirv21133542m.g // Pavirv21114847m.g // Pavirv21095766m.g // Pavirv21074920m.g // Pavirv21063032m.g // Pavirv21100466m.g // Pavirv21124804m.g // Pavirv21123447m.g // Pavirv21142426m.g // Pavirv21125104m.g // Pavirv210…
GO:0019941	P	modification-dependent protein catabolic process	5	255	285	51494	0.015	0.55	// Pavirv21022747m.g // Pavirv21011463m.g // Pavirv21064479m.g // Pavirv21090967m.g // Pavirv21064482m.g	// Pavirv21076601m.g // Pavirv21017360m.g // Pavirv21001218m.g // Pavirv21134823m.g // Pavirv21149651m.g // Pavirv21127322m.g // Pavirv21076620m.g // Pavirv21132774m.g // Pavirv21064492m.g // Pavirv21085690m.g // Pavirv21039237m.g // Pavirv21128019m.g // Pavirv21027016m.g // Pavirv21038079m.g // Pavirv21036087m.g // Pavirv21056488m.g // Pavirv21026994m.g // Pavirv21066191m.g // Pavirv21076623m.g …
GO:0006412	P	translation	13	255	1308	51494	0.017	0.55	// Pavirv21090308m.g // Pavirv21031949m.g // Pavirv21042452m.g // Pavirv21039229m.g // Pavirv21007115m.g // Pavirv21098505m.g // Pavirv21123211m.g // Pavirv21057896m.g // Pavirv21007116m.g // Pavirv21052649m.g // Pavirv21116058m.g // Pavirv21134525m.g // Pavirv21033929m.g	// Pavirv21050018m.g // Pavirv21118780m.g // Pavirv21052650m.g // Pavirv21005861m.g // Pavirv21066674m.g // Pavirv21095909m.g // Pavirv21102269m.g // Pavirv21004757m.g // Pavirv21143167m.g // Pavirv21030716m.g // Pavir.J01955.1.axpr.g // Pavirv21072147m.g // Pavirv21143996m.g // Pavirv21026663m.g // Pavirv21069164m.g // Pavirv21020718m.g // Pavirv21065699m.g // Pavirv21063032m.g // Pavirv21033452…
GO:0034641	P	cellular nitrogen compound metabolic process	10	255	926	51494	0.02	0.61	// Pavirv21033929m.g // Pavirv21123447m.g // Pavirv21087259m.g // Pavirv21047022m.g // Pavirv21130105m.g // Pavirv21104761m.g // Pavir.Ib02026.1.axpr.g // Pavirv21052649m.g // Pavirv21116058m.g // Pavir.J38569.1.axpr.g	// Pavir.Fa02210.1.axpr.g // Pavirv21108902m.g // Pavirv21052650m.g // Pavirv21081009m.g // Pavirv21023435m.g // Pavirv21052590m.g // Pavir.J01955.1.axpr.g // Pavirv21133542m.g // Pavirv21114847m.g // Pavirv21009208m.g // Pavirv21033109m.g // Pavirv21063032m.g // Pavirv21120817m.g // Pavirv21124804m.g // Pavirv21123447m.g // Pavirv21142426m.g // Pavirv21041771m.g // Pavirv21007384m.g // Pavirv210…
GO:0051603	P	proteolysis involved in cellular protein catabolic process	5	255	324	51494	0.024	0.64	// Pavirv21022747m.g // Pavirv21011463m.g // Pavirv21064479m.g // Pavirv21090967m.g // Pavirv21064482m.g	// Pavirv21076601m.g // Pavirv21017360m.g // Pavirv21001218m.g // Pavirv21134823m.g // Pavirv21149651m.g // Pavirv21127322m.g // Pavirv21051668m.g // Pavirv21076620m.g // Pavirv21132774m.g // Pavirv21064492m.g // Pavirv21085690m.g // Pavirv21148697m.g // Pavirv21039237m.g // Pavirv21128019m.g // Pavirv21027016m.g // Pavirv21038079m.g // Pavirv21036087m.g // Pavirv21001226m.g // Pavirv21120138m.g …
GO:0044257	P	cellular protein catabolic process	5	255	324	51494	0.024	0.64	// Pavirv21022747m.g // Pavirv21011463m.g // Pavirv21064479m.g // Pavirv21090967m.g // Pavirv21064482m.g	// Pavirv21076601m.g // Pavirv21017360m.g // Pavirv21001218m.g // Pavirv21134823m.g // Pavirv21149651m.g // Pavirv21127322m.g // Pavirv21051668m.g // Pavirv21076620m.g // Pavirv21132774m.g // Pavirv21064492m.g // Pavirv21085690m.g // Pavirv21148697m.g // Pavirv21039237m.g // Pavirv21128019m.g // Pavirv21027016m.g // Pavirv21038079m.g // Pavirv21036087m.g // Pavirv21001226m.g // Pavirv21120138m.g …
GO:0030163	P	protein catabolic process	5	255	344	51494	0.03	0.75	// Pavirv21022747m.g // Pavirv21011463m.g // Pavirv21064479m.g // Pavirv21090967m.g // Pavirv21064482m.g	// Pavirv21051336m.g // Pavirv21134823m.g // Pavirv21127322m.g // Pavirv21093325m.g // Pavirv21073337m.g // Pavirv21026994m.g // Pavirv21027015m.g // Pavirv21001219m.g // Pavirv21038080m.g // Pavirv21034854m.g // Pavirv21009044m.g // Pavirv21009569m.g // Pavirv21024230m.g // Pavirv21080094m.g // Pavirv21070744m.g // Pavirv21064469m.g // Pavirv21065547m.g // Pavirv21064479m.g // Pavirv21064463m.g …
GO:0034637	P	cellular carbohydrate biosynthetic process	5	255	350	51494	0.032	0.76	// Pavirv21052077m.g // Pavirv21009215m.g // Pavirv21067292m.g // Pavirv21061081m.g // Pavirv21088474m.g	// Pavirv21002096m.g // Pavirv21088473m.g // Pavirv21008183m.g // Pavirv21006283m.g // Pavirv21056051m.g // Pavirv21056048m.g // Pavirv21008914m.g // Pavirv21039300m.g // Pavirv21008655m.g // Pavirv21011653m.g // Pavirv21064420m.g // Pavirv21050482m.g // Pavirv21077676m.g // Pavirv21017090m.g // Pavirv21034039m.g // Pavirv21130182m.g // Pavirv21144345m.g // Pavirv21135473m.g // Pavirv21136126m.g …
GO:0009056	P	catabolic process	9	255	909	51494	0.042	0.93	// Pavirv21064479m.g // Pavirv21022747m.g // Pavirv21028309m.g // Pavirv21022884m.g // Pavirv21130105m.g // Pavirv21064482m.g // Pavirv21011463m.g // Pavirv21049535m.g // Pavirv21090967m.g	// Pavirv21053522m.g // Pavirv21082268m.g // Pavirv21120817m.g // Pavirv21127322m.g // Pavirv21093325m.g // Pavirv21051834m.g // Pavirv21073337m.g // Pavirv21083812m.g // Pavirv21056193m.g // Pavirv21014452m.g // Pavirv21046259m.g // Pavirv21001218m.g // Pavirv21020208m.g // Pavirv21000568m.g // Pavirv21100466m.g // Pavirv21026994m.g // Pavirv21124804m.g // Pavirv21029114m.g // Pavirv21051575m.g …
GO:0016051	P	carbohydrate biosynthetic process	5	255	386	51494	0.046	0.97	// Pavirv21052077m.g // Pavirv21009215m.g // Pavirv21067292m.g // Pavirv21061081m.g // Pavirv21088474m.g	// Pavirv21002096m.g // Pavirv21088473m.g // Pavirv21008183m.g // Pavirv21125104m.g // Pavirv21107903m.g // Pavirv21006283m.g // Pavirv21056051m.g // Pavirv21056048m.g // Pavirv21008914m.g // Pavirv21125099m.g // Pavirv21039300m.g // Pavirv21008655m.g // Pavirv21011653m.g // Pavirv21064420m.g // Pavirv21136457m.g // Pavirv21050482m.g // Pavirv21077676m.g // Pavirv21148798m.g // Pavirv21017090m.g …
GO:0032774	P	RNA biosynthetic process	15	255	3833	51494	0.84	1	// Pavirv21019832m.g // Pavirv21000029m.g // Pavirv21109520m.g // Pavirv21102979m.g // Pavirv21079954m.g // Pavirv21098228m.g // Pavirv21099961m.g // Pavirv21032662m.g // Pavirv21020998m.g // Pavirv21066212m.g // Pavirv21128581m.g // Pavirv21087225m.g // Pavirv21066841m.g // Pavirv21132103m.g // Pavirv21136160m.g	// Pavirv21099007m.g // Pavirv21076385m.g // Pavirv21019832m.g // Pavirv21107776m.g // Pavirv21093191m.g // Pavirv21017932m.g // Pavirv21024309m.g // Pavirv21044612m.g // Pavirv21097936m.g // Pavirv21022629m.g // Pavirv21072631m.g // Pavirv21094209m.g // Pavirv21077906m.g // Pavirv21114791m.g // Pavirv21114749m.g // Pavirv21157219m.g // Pavirv21144184m.g // Pavirv21150218m.g // Pavirv21112119m.g …
GO:0019222	P	regulation of metabolic process	13	255	3712	51494	0.92	1	// Pavirv21019832m.g // Pavirv21109520m.g // Pavirv21102979m.g // Pavirv21020998m.g // Pavirv21098228m.g // Pavirv21099961m.g // Pavirv21098505m.g // Pavirv21104637m.g // Pavirv21066212m.g // Pavirv21128581m.g // Pavirv21087225m.g // Pavirv21132103m.g // Pavirv21136160m.g	// Pavirv21099007m.g // Pavirv21076385m.g // Pavirv21019832m.g // Pavirv21107776m.g // Pavirv21093191m.g // Pavirv21017932m.g // Pavirv21129825m.g // Pavirv21024309m.g // Pavirv21044612m.g // Pavirv21097936m.g // Pavirv21022629m.g // Pavirv21072631m.g // Pavirv21094209m.g // Pavirv21128758m.g // Pavirv21114791m.g // Pavirv21114749m.g // Pavirv21157219m.g // Pavirv21064029m.g // Pavirv21004512m.g …
GO:0016310	P	phosphorylation	24	255	5109	51494	0.63	1	// Pavirv21106140m.g // Pavirv21050717m.g // Pavirv21097857m.g // Pavirv21116406m.g // Pavirv21049738m.g // Pavirv21113665m.g // Pavirv21010214m.g // Pavirv21071897m.g // Pavirv21149494m.g // Pavirv21142120m.g // Pavirv21121822m.g // Pavirv21110340m.g // Pavirv21103720m.g // Pavirv21103599m.g // Pavirv21142121m.g // Pavirv21108237m.g // Pavirv21123210m.g // Pavirv21064563m.g // Pavir.Bb02076.1.ax…	// Pavirv21081040m.g // Pavirv21086328m.g // Pavirv21121699m.g // Pavirv21155364m.g // Pavirv21005264m.g // Pavirv21057507m.g // Pavirv21154890m.g // Pavirv21118815m.g // Pavirv21040128m.g // Pavirv21129825m.g // Pavirv21053246m.g // Pavirv21113336m.g // Pavirv21103232m.g // Pavirv21141007m.g // Pavirv21127671m.g // Pavirv21054440m.g // Pavirv21012011m.g // Pavirv21095113m.g // Pavirv21066019m.g …
GO:0031323	P	regulation of cellular metabolic process	12	255	3648	51494	0.94	1	// Pavirv21019832m.g // Pavirv21109520m.g // Pavirv21102979m.g // Pavirv21020998m.g // Pavirv21098228m.g // Pavirv21099961m.g // Pavirv21098505m.g // Pavirv21066212m.g // Pavirv21128581m.g // Pavirv21087225m.g // Pavirv21132103m.g // Pavirv21136160m.g	// Pavirv21099007m.g // Pavirv21076385m.g // Pavirv21019832m.g // Pavirv21107776m.g // Pavirv21093191m.g // Pavirv21017932m.g // Pavirv21129825m.g // Pavirv21024309m.g // Pavirv21044612m.g // Pavirv21097936m.g // Pavirv21022629m.g // Pavirv21072631m.g // Pavirv21094209m.g // Pavirv21128758m.g // Pavirv21114791m.g // Pavirv21114749m.g // Pavirv21157219m.g // Pavirv21002189m.g // Pavirv21150218m.g …
GO:0006139	P	nucleobase, nucleoside, nucleotide and nucleic acid metabolic process	34	255	6530	51494	0.42	1	// Pavirv21071491m.g // Pavirv21019832m.g // Pavirv21049738m.g // Pavirv21136160m.g // Pavirv21021462m.g // Pavirv21116058m.g // Pavirv21071492m.g // Pavirv21132103m.g // Pavirv21109520m.g // Pavirv21020998m.g // Pavirv21022747m.g // Pavirv21062433m.g // Pavirv21128581m.g // Pavirv21000029m.g // Pavirv21128897m.g // Pavirv21102979m.g // Pavirv21011022m.g // Pavirv21098228m.g // Pavirv21043283m.g …	// Pavirv21107776m.g // Pavirv21097936m.g // Pavirv21088778m.g // Pavirv21132410m.g // Pavirv21114749m.g // Pavirv21075950m.g // Pavirv21069116m.g // Pavirv21112119m.g // Pavirv21060042m.g // Pavirv21058364m.g // Pavirv21027863m.g // Pavirv21085868m.g // Pavirv21000637m.g // Pavirv21018420m.g // Pavirv21091098m.g // Pavirv21149516m.g // Pavirv21110330m.g // Pavirv21156229m.g // Pavirv21135915m.g …
GO:0019752	P	carboxylic acid metabolic process	9	255	1095	51494	0.1	1	// Pavirv21033929m.g // Pavirv21123447m.g // Pavirv21087259m.g // Pavirv21047022m.g // Pavirv21130105m.g // Pavir.Ib02026.1.axpr.g // Pavirv21052649m.g // Pavirv21116058m.g // Pavir.J38569.1.axpr.g	// Pavirv21059123m.g // Pavir.Fa02210.1.axpr.g // Pavirv21120360m.g // Pavirv21051805m.g // Pavirv21141228m.g // Pavirv21154333m.g // Pavirv21052650m.g // Pavirv21074503m.g // Pavirv21081009m.g // Pavirv21109170m.g // Pavirv21123317m.g // Pavirv21023435m.g // Pavirv21052590m.g // Pavir.J01955.1.axpr.g // Pavirv21023799m.g // Pavirv21115155m.g // Pavirv21009208m.g // Pavirv21068453m.g // Pavirv211…
GO:0044248	P	cellular catabolic process	7	255	793	51494	0.11	1	// Pavirv21064479m.g // Pavirv21022747m.g // Pavirv21028309m.g // Pavirv21130105m.g // Pavirv21064482m.g // Pavirv21011463m.g // Pavirv21090967m.g	// Pavirv21053522m.g // Pavirv21082268m.g // Pavirv21120817m.g // Pavirv21127322m.g // Pavirv21051834m.g // Pavirv21073337m.g // Pavirv21056193m.g // Pavirv21014452m.g // Pavirv21046259m.g // Pavirv21001218m.g // Pavirv21020208m.g // Pavirv21152627m.g // Pavirv21134823m.g // Pavirv21026994m.g // Pavirv21124804m.g // Pavirv21029114m.g // Pavirv21051575m.g // Pavirv21156736m.g // Pavirv21027015m.g …
GO:0043436	P	oxoacid metabolic process	9	255	1095	51494	0.1	1	// Pavirv21033929m.g // Pavirv21123447m.g // Pavirv21087259m.g // Pavirv21047022m.g // Pavirv21130105m.g // Pavir.Ib02026.1.axpr.g // Pavirv21052649m.g // Pavirv21116058m.g // Pavir.J38569.1.axpr.g	// Pavirv21059123m.g // Pavir.Fa02210.1.axpr.g // Pavirv21120360m.g // Pavirv21051805m.g // Pavirv21141228m.g // Pavirv21154333m.g // Pavirv21052650m.g // Pavirv21074503m.g // Pavirv21081009m.g // Pavirv21109170m.g // Pavirv21123317m.g // Pavirv21023435m.g // Pavirv21052590m.g // Pavir.J01955.1.axpr.g // Pavirv21023799m.g // Pavirv21115155m.g // Pavirv21009208m.g // Pavirv21068453m.g // Pavirv211…
GO:0006807	P	nitrogen compound metabolic process	41	255	7300	51494	0.25	1	// Pavirv21071491m.g // Pavirv21019832m.g // Pavirv21104761m.g // Pavirv21049738m.g // Pavirv21136160m.g // Pavirv21021462m.g // Pavirv21116058m.g // Pavirv21071492m.g // Pavirv21132103m.g // Pavirv21123447m.g // Pavirv21020998m.g // Pavirv21109520m.g // Pavirv21062433m.g // Pavirv21087259m.g // Pavirv21128581m.g // Pavir.J38569.1.axpr.g // Pavirv21000029m.g // Pavirv21128897m.g // Pavirv21102979…	// Pavir.Fa02210.1.axpr.g // Pavirv21107776m.g // Pavirv21097936m.g // Pavirv21088778m.g // Pavirv21132410m.g // Pavirv21114749m.g // Pavirv21075950m.g // Pavirv21069116m.g // Pavirv21112119m.g // Pavirv21060042m.g // Pavirv21058364m.g // Pavirv21027863m.g // Pavirv21085868m.g // Pavirv21000637m.g // Pavirv21018420m.g // Pavirv21091098m.g // Pavirv21149516m.g // Pavirv21110330m.g // Pavirv2115622…
GO:0045449	P	regulation of transcription	11	255	3395	51494	0.94	1	// Pavirv21019832m.g // Pavirv21109520m.g // Pavirv21102979m.g // Pavirv21020998m.g // Pavirv21098228m.g // Pavirv21099961m.g // Pavirv21066212m.g // Pavirv21128581m.g // Pavirv21087225m.g // Pavirv21132103m.g // Pavirv21136160m.g	// Pavirv21099007m.g // Pavirv21076385m.g // Pavirv21019832m.g // Pavirv21107776m.g // Pavirv21093191m.g // Pavirv21017932m.g // Pavirv21024309m.g // Pavirv21044612m.g // Pavirv21097936m.g // Pavirv21022629m.g // Pavirv21072631m.g // Pavirv21094209m.g // Pavirv21114791m.g // Pavirv21114749m.g // Pavirv21157219m.g // Pavirv21150218m.g // Pavirv21112119m.g // Pavirv21019249m.g // Pavirv21060042m.g …
GO:0044281	P	small molecule metabolic process	16	255	2293	51494	0.12	1	// Pavirv21033929m.g // Pavirv21048480m.g // Pavirv21136009m.g // Pavirv21047022m.g // Pavirv21028309m.g // Pavirv21132109m.g // Pavir.J38569.1.axpr.g // Pavirv21049738m.g // Pavirv21130105m.g // Pavirv21123447m.g // Pavir.Ib02026.1.axpr.g // Pavirv21096922m.g // Pavirv21087259m.g // Pavirv21136008m.g // Pavirv21116058m.g // Pavirv21052649m.g	// Pavir.Fa02210.1.axpr.g // Pavirv21086328m.g // Pavirv21044385m.g // Pavirv21082238m.g // Pavirv21053522m.g // Pavirv21113870m.g // Pavirv21020239m.g // Pavirv21051805m.g // Pavirv21132410m.g // Pavirv21099484m.g // Pavirv21151463m.g // Pavirv21124804m.g // Pavirv21029114m.g // Pavirv21086179m.g // Pavirv21095154m.g // Pavirv21033673m.g // Pavirv21058783m.g // Pavirv21058364m.g // Pavirv2108889…
GO:0034645	P	cellular macromolecule biosynthetic process	34	255	5875	51494	0.22	1	// Pavirv21019832m.g // Pavirv21061081m.g // Pavirv21052077m.g // Pavirv21007115m.g // Pavirv21057896m.g // Pavirv21116058m.g // Pavirv21134525m.g // Pavirv21132103m.g // Pavirv21109520m.g // Pavirv21020998m.g // Pavirv21042452m.g // Pavirv21098505m.g // Pavirv21123211m.g // Pavirv21128581m.g // Pavirv21098228m.g // Pavirv21090308m.g // Pavirv21000029m.g // Pavirv21102979m.g // Pavirv21011022m.g …	// Pavirv21107776m.g // Pavirv21005165m.g // Pavirv21097936m.g // Pavirv21114749m.g // Pavirv21020718m.g // Pavirv21112119m.g // Pavirv21060042m.g // Pavirv21027863m.g // Pavirv21091980m.g // Pavirv21085868m.g // Pavirv21018420m.g // Pavirv21091098m.g // Pavirv21149516m.g // Pavirv21110330m.g // Pavirv21156229m.g // Pavirv21135915m.g // Pavirv21115118m.g // Pavirv21056485m.g // Pavirv21052070m.g …
GO:0044283	P	small molecule biosynthetic process	6	255	768	51494	0.19	1	// Pavirv21048480m.g // Pavirv21123447m.g // Pavirv21087259m.g // Pavirv21136009m.g // Pavirv21136008m.g // Pavir.J38569.1.axpr.g	// Pavirv21059123m.g // Pavir.Fa02210.1.axpr.g // Pavirv21120360m.g // Pavirv21051805m.g // Pavirv21141228m.g // Pavirv21001655m.g // Pavirv21081009m.g // Pavirv21005931m.g // Pavirv21123317m.g // Pavirv21133542m.g // Pavirv21115155m.g // Pavirv21033109m.g // Pavirv21013172m.g // Pavirv21123447m.g // Pavirv21142426m.g // Pavirv21023943m.g // Pavirv21027289m.g // Pavirv21003888m.g // Pavirv2101999…
GO:0009058	P	biosynthetic process	45	255	7662	51494	0.16	1	// Pavirv21019832m.g // Pavirv21009215m.g // Pavirv21061081m.g // Pavirv21052077m.g // Pavirv21007115m.g // Pavirv21049738m.g // Pavirv21136009m.g // Pavirv21057896m.g // Pavirv21136008m.g // Pavirv21088474m.g // Pavirv21116058m.g // Pavirv21134525m.g // Pavirv21132103m.g // Pavirv21048480m.g // Pavirv21123447m.g // Pavirv21020998m.g // Pavirv21042452m.g // Pavirv21117008m.g // Pavirv21098505m.g …	// Pavir.Fa02210.1.axpr.g // Pavirv21127171m.g // Pavirv21107776m.g // Pavirv21005165m.g // Pavirv21097936m.g // Pavirv21132410m.g // Pavirv21114749m.g // Pavirv21020718m.g // Pavirv21151463m.g // Pavirv21112119m.g // Pavirv21060042m.g // Pavirv21027863m.g // Pavirv21091980m.g // Pavirv21085868m.g // Pavirv21000637m.g // Pavirv21018420m.g // Pavirv21039947m.g // Pavirv21091098m.g // Pavirv2114951…
GO:0043170	P	macromolecule metabolic process	90	255	15946	51494	0.16	1	// Pavirv21071491m.g // Pavirv21019832m.g // Pavirv21050717m.g // Pavirv21097857m.g // Pavirv21022884m.g // Pavirv21010214m.g // Pavirv21066212m.g // Pavirv21104637m.g // Pavirv21128581m.g // Pavirv21090308m.g // Pavirv21000029m.g // Pavirv21090263m.g // Pavirv21004001m.g // Pavirv21096922m.g // Pavirv21066841m.g // Pavirv21024925m.g // Pavirv21050024m.g // Pavirv21064479m.g // Pavirv21038254m.g …	// Pavirv21012331m.g // Pavirv21053522m.g // Pavirv21107776m.g // Pavirv21040128m.g // Pavirv21005165m.g // Pavirv21053246m.g // Pavirv21097936m.g // Pavirv21064114m.g // Pavirv21024030m.g // Pavir.Ga02762.1.axpr.g // Pavirv21114749m.g // Pavirv21075950m.g // Pavirv21020718m.g // Pavirv21069116m.g // Pavirv21002189m.g // Pavirv21102601m.g // Pavirv21112119m.g // Pavirv21060042m.g // Pavirv2115459…
GO:0050789	P	regulation of biological process	16	255	4714	51494	0.95	1	// Pavirv21019832m.g // Pavirv21066212m.g // Pavirv21020257m.g // Pavirv21020998m.g // Pavirv21102979m.g // Pavirv21098228m.g // Pavirv21134695m.g // Pavirv21098505m.g // Pavirv21104637m.g // Pavirv21109520m.g // Pavirv21034827m.g // Pavirv21128581m.g // Pavirv21087225m.g // Pavirv21099961m.g // Pavirv21132103m.g // Pavirv21136160m.g	// Pavirv21099007m.g // Pavirv21107373m.g // Pavirv21107050m.g // Pavirv21019832m.g // Pavirv21107776m.g // Pavirv21093191m.g // Pavirv21017932m.g // Pavirv21129825m.g // Pavirv21024309m.g // Pavirv21044612m.g // Pavirv21097936m.g // Pavirv21022629m.g // Pavirv21072631m.g // Pavirv21094209m.g // Pavirv21128758m.g // Pavirv21114791m.g // Pavirv21099484m.g // Pavirv21114749m.g // Pavirv21157219m.g …
GO:0080090	P	regulation of primary metabolic process	12	255	3548	51494	0.93	1	// Pavirv21019832m.g // Pavirv21109520m.g // Pavirv21102979m.g // Pavirv21020998m.g // Pavirv21098228m.g // Pavirv21099961m.g // Pavirv21098505m.g // Pavirv21066212m.g // Pavirv21128581m.g // Pavirv21087225m.g // Pavirv21132103m.g // Pavirv21136160m.g	// Pavirv21099007m.g // Pavirv21076385m.g // Pavirv21019832m.g // Pavirv21107776m.g // Pavirv21093191m.g // Pavirv21017932m.g // Pavirv21024309m.g // Pavirv21044612m.g // Pavirv21097936m.g // Pavirv21022629m.g // Pavirv21072631m.g // Pavirv21094209m.g // Pavirv21128758m.g // Pavirv21114791m.g // Pavirv21114749m.g // Pavirv21157219m.g // Pavirv21002189m.g // Pavirv21150218m.g // Pavirv21112119m.g …
GO:0044267	P	cellular protein metabolic process	47	255	8146	51494	0.19	1	// Pavirv21106140m.g // Pavirv21050717m.g // Pavirv21097857m.g // Pavirv21007115m.g // Pavirv21131990m.g // Pavirv21056871m.g // Pavirv21116406m.g // Pavir.Bb02076.1.axpr.g // Pavirv21057896m.g // Pavirv21113665m.g // Pavirv21116058m.g // Pavirv21134525m.g // Pavirv21010214m.g // Pavirv21022747m.g // Pavirv21042452m.g // Pavirv21071897m.g // Pavirv21149494m.g // Pavirv21098505m.g // Pavirv2112321…	// Pavirv21057507m.g // Pavirv21040128m.g // Pavirv21005165m.g // Pavirv21053246m.g // Pavirv21034929m.g // Pavirv21020718m.g // Pavirv21154599m.g // Pavirv21055493m.g // Pavirv21091980m.g // Pavirv21070199m.g // Pavirv21009603m.g // Pavirv21022736m.g // Pavirv21044744m.g // Pavir.Gb02272.1.axpr.g // Pavirv21153511m.g // Pavirv21151196m.g // Pavirv21035057m.g // Pavirv21115118m.g // Pavirv2104519…
GO:0044265	P	cellular macromolecule catabolic process	6	255	643	51494	0.11	1	// Pavirv21064479m.g // Pavirv21022747m.g // Pavirv21028309m.g // Pavirv21064482m.g // Pavirv21011463m.g // Pavirv21090967m.g	// Pavirv21053522m.g // Pavirv21082268m.g // Pavirv21120817m.g // Pavirv21127322m.g // Pavirv21073337m.g // Pavirv21088930m.g // Pavirv21014452m.g // Pavirv21046259m.g // Pavirv21001218m.g // Pavirv21051834m.g // Pavirv21134823m.g // Pavirv21026994m.g // Pavirv21029114m.g // Pavirv21051575m.g // Pavirv21156736m.g // Pavirv21027015m.g // Pavirv21001219m.g // Pavirv21154038m.g // Pavirv21028329m.g …
GO:0044262	P	cellular carbohydrate metabolic process	8	255	1022	51494	0.14	1	// Pavirv21052077m.g // Pavirv21009215m.g // Pavirv21061081m.g // Pavirv21028309m.g // Pavirv21052178m.g // Pavirv21132109m.g // Pavirv21088474m.g // Pavirv21067292m.g	// Pavirv21031778m.g // Pavirv21053522m.g // Pavirv21025851m.g // Pavirv21082268m.g // Pavirv21104873m.g // Pavirv21113870m.g // Pavirv21005165m.g // Pavirv21132338m.g // Pavirv21056886m.g // Pavirv21002096m.g // Pavirv21088473m.g // Pavirv21153643m.g // Pavirv21051834m.g // Pavirv21120817m.g // Pavirv21058911m.g // Pavirv21065748m.g // Pavirv21029114m.g // Pavirv21132111m.g // Pavirv21051575m.g …
GO:0044260	P	cellular macromolecule metabolic process	79	255	14363	51494	0.22	1	// Pavirv21071491m.g // Pavirv21019832m.g // Pavirv21106140m.g // Pavirv21050717m.g // Pavirv21061081m.g // Pavirv21052077m.g // Pavirv21097857m.g // Pavirv21007115m.g // Pavirv21131990m.g // Pavirv21056871m.g // Pavirv21116406m.g // Pavir.Bb02076.1.axpr.g // Pavirv21103720m.g // Pavirv21057896m.g // Pavirv21113665m.g // Pavirv21021462m.g // Pavirv21116058m.g // Pavirv21134525m.g // Pavirv2107149…	// Pavirv21012331m.g // Pavirv21053522m.g // Pavirv21107776m.g // Pavirv21040128m.g // Pavirv21005165m.g // Pavirv21053246m.g // Pavirv21097936m.g // Pavirv21088778m.g // Pavirv21114749m.g // Pavirv21075950m.g // Pavirv21020718m.g // Pavirv21069116m.g // Pavirv21002189m.g // Pavirv21112119m.g // Pavirv21060042m.g // Pavirv21154599m.g // Pavirv21059824m.g // Pavirv21055493m.g // Pavirv21027863m.g …
GO:0016043	P	cellular component organization	8	255	1312	51494	0.33	1	// Pavirv21024558m.g // Pavirv21128897m.g // Pavirv21067320m.g // Pavirv21111208m.g // Pavirv21096922m.g // Pavirv21066841m.g // Pavirv21067945m.g // Pavirv21051734m.g	// Pavirv21023097m.g // Pavirv21086783m.g // Pavirv21107373m.g // Pavirv21071854m.g // Pavirv21016180m.g // Pavirv21055067m.g // Pavirv21146347m.g // Pavirv21108086m.g // Pavirv21006651m.g // Pavirv21002793m.g // Pavirv21088778m.g // Pavirv21035862m.g // Pavirv21133706m.g // Pavirv21026663m.g // Pavirv21126715m.g // Pavirv21041240m.g // Pavirv21094363m.g // Pavirv21108024m.g // Pavirv21026026m.g …
GO:0051179	P	localization	9	255	4194	51494	1	1	// Pavirv21047349m.g // Pavirv21047446m.g // Pavirv21131318m.g // Pavirv21086622m.g // Pavirv21111092m.g // Pavirv21099323m.g // Pavirv21003213m.g // Pavirv21111088m.g // Pavirv21020257m.g	// Pavirv21041695m.g // Pavirv21031859m.g // Pavirv21131479m.g // Pavirv21066154m.g // Pavirv21013773m.g // Pavirv21091016m.g // Pavirv21137595m.g // Pavirv21052594m.g // Pavirv21130156m.g // Pavir.Ib03166.1.axpr.g // Pavirv21086328m.g // Pavirv21057855m.g // Pavirv21038293m.g // Pavirv21102658m.g // Pavirv21076486m.g // Pavirv21073888m.g // Pavirv21008445m.g // Pavirv21107907m.g // Pavirv2100513…
GO:0060255	P	regulation of macromolecule metabolic process	13	255	3602	51494	0.9	1	// Pavirv21019832m.g // Pavirv21109520m.g // Pavirv21102979m.g // Pavirv21020998m.g // Pavirv21098228m.g // Pavirv21099961m.g // Pavirv21098505m.g // Pavirv21104637m.g // Pavirv21066212m.g // Pavirv21128581m.g // Pavirv21087225m.g // Pavirv21132103m.g // Pavirv21136160m.g	// Pavirv21099007m.g // Pavirv21076385m.g // Pavirv21019832m.g // Pavirv21107776m.g // Pavirv21093191m.g // Pavirv21017932m.g // Pavirv21024309m.g // Pavirv21044612m.g // Pavirv21097936m.g // Pavirv21022629m.g // Pavirv21072631m.g // Pavirv21094209m.g // Pavirv21114791m.g // Pavirv21114749m.g // Pavirv21157219m.g // Pavirv21064029m.g // Pavirv21004512m.g // Pavirv21002189m.g // Pavirv21150218m.g …
GO:0010467	P	gene expression	29	255	5998	51494	0.58	1	// Pavirv21019832m.g // Pavirv21007115m.g // Pavirv21057896m.g // Pavirv21116058m.g // Pavirv21134525m.g // Pavirv21132103m.g // Pavirv21109520m.g // Pavirv21020998m.g // Pavirv21042452m.g // Pavirv21098505m.g // Pavirv21123211m.g // Pavirv21104637m.g // Pavirv21128581m.g // Pavirv21098228m.g // Pavirv21090308m.g // Pavirv21000029m.g // Pavirv21102979m.g // Pavirv21039229m.g // Pavirv21066212m.g …	// Pavirv21107776m.g // Pavirv21097936m.g // Pavirv21114749m.g // Pavirv21020718m.g // Pavirv21112119m.g // Pavirv21060042m.g // Pavirv21027863m.g // Pavirv21091980m.g // Pavirv21085868m.g // Pavirv21018420m.g // Pavirv21091098m.g // Pavirv21149516m.g // Pavirv21110330m.g // Pavirv21156229m.g // Pavirv21135915m.g // Pavirv21115118m.g // Pavirv21056485m.g // Pavirv21052070m.g // Pavirv21102797m.g …
GO:0065007	P	biological regulation	19	255	5091	51494	0.91	1	// Pavirv21019832m.g // Pavirv21024558m.g // Pavirv21066212m.g // Pavirv21020257m.g // Pavirv21128897m.g // Pavirv21102979m.g // Pavirv21098228m.g // Pavirv21134695m.g // Pavirv21098505m.g // Pavirv21067945m.g // Pavirv21020998m.g // Pavirv21104637m.g // Pavirv21109520m.g // Pavirv21034827m.g // Pavirv21128581m.g // Pavirv21087225m.g // Pavirv21099961m.g // Pavirv21132103m.g // Pavirv21136160m.g	// Pavirv21099007m.g // Pavirv21107373m.g // Pavirv21107050m.g // Pavirv21019832m.g // Pavirv21107776m.g // Pavirv21093191m.g // Pavirv21017932m.g // Pavirv21129825m.g // Pavirv21024309m.g // Pavirv21044612m.g // Pavirv21097936m.g // Pavirv21022629m.g // Pavirv21072631m.g // Pavirv21094209m.g // Pavirv21128758m.g // Pavirv21114791m.g // Pavirv21099484m.g // Pavirv21114749m.g // Pavirv21157219m.g …
GO:0031326	P	regulation of cellular biosynthetic process	12	255	3513	51494	0.92	1	// Pavirv21019832m.g // Pavirv21109520m.g // Pavirv21102979m.g // Pavirv21020998m.g // Pavirv21098228m.g // Pavirv21099961m.g // Pavirv21098505m.g // Pavirv21066212m.g // Pavirv21128581m.g // Pavirv21087225m.g // Pavirv21132103m.g // Pavirv21136160m.g	// Pavirv21099007m.g // Pavirv21076385m.g // Pavirv21019832m.g // Pavirv21107776m.g // Pavirv21093191m.g // Pavirv21017932m.g // Pavirv21024309m.g // Pavirv21044612m.g // Pavirv21097936m.g // Pavirv21022629m.g // Pavirv21072631m.g // Pavirv21094209m.g // Pavirv21114791m.g // Pavirv21114749m.g // Pavirv21157219m.g // Pavirv21002189m.g // Pavirv21150218m.g // Pavirv21112119m.g // Pavirv21019249m.g …
GO:0006508	P	proteolysis	14	255	1752	51494	0.063	1	// Pavirv21108660m.g // Pavirv21064479m.g // Pavirv21022747m.g // Pavirv21010646m.g // Pavirv21056376m.g // Pavirv21070836m.g // Pavirv21097270m.g // Pavirv21146228m.g // Pavirv21064482m.g // Pavirv21061080m.g // Pavirv21029784m.g // Pavirv21011463m.g // Pavirv21090967m.g // Pavirv21141955m.g	// Pavirv21051805m.g // Pavirv21058883m.g // Pavirv21046821m.g // Pavirv21023185m.g // Pavir.J10540.1.axpr.g // Pavirv21068391m.g // Pavirv21015075m.g // Pavirv21064114m.g // Pavirv21024030m.g // Pavir.Ga02762.1.axpr.g // Pavirv21155592m.g // Pavirv21008699m.g // Pavirv21026994m.g // Pavirv21036019m.g // Pavirv21102601m.g // Pavirv21019740m.g // Pavirv21101503m.g // Pavirv21072227m.g // Pavirv211…
GO:0010468	P	regulation of gene expression	13	255	3569	51494	0.89	1	// Pavirv21019832m.g // Pavirv21109520m.g // Pavirv21102979m.g // Pavirv21020998m.g // Pavirv21098228m.g // Pavirv21099961m.g // Pavirv21098505m.g // Pavirv21104637m.g // Pavirv21066212m.g // Pavirv21128581m.g // Pavirv21087225m.g // Pavirv21132103m.g // Pavirv21136160m.g	// Pavirv21099007m.g // Pavirv21076385m.g // Pavirv21019832m.g // Pavirv21107776m.g // Pavirv21093191m.g // Pavirv21017932m.g // Pavirv21024309m.g // Pavirv21044612m.g // Pavirv21097936m.g // Pavirv21022629m.g // Pavirv21072631m.g // Pavirv21094209m.g // Pavirv21114791m.g // Pavirv21114749m.g // Pavirv21157219m.g // Pavirv21064029m.g // Pavirv21004512m.g // Pavirv21002189m.g // Pavirv21150218m.g …
GO:0006996	P	organelle organization	6	255	971	51494	0.35	1	// Pavirv21024558m.g // Pavirv21128897m.g // Pavirv21067320m.g // Pavirv21067945m.g // Pavirv21096922m.g // Pavirv21051734m.g	// Pavirv21107373m.g // Pavirv21055067m.g // Pavirv21146347m.g // Pavirv21107887m.g // Pavirv21006651m.g // Pavirv21002793m.g // Pavirv21088778m.g // Pavirv21035862m.g // Pavirv21133706m.g // Pavirv21013320m.g // Pavirv21126715m.g // Pavirv21094363m.g // Pavirv21144430m.g // Pavirv21090468m.g // Pavirv21095278m.g // Pavirv21002850m.g // Pavirv21051093m.g // Pavirv21153359m.g // Pavirv21044372m.g …
GO:0006468	P	protein amino acid phosphorylation	23	255	4856	51494	0.61	1	// Pavirv21106140m.g // Pavirv21050717m.g // Pavirv21097857m.g // Pavirv21116406m.g // Pavirv21113665m.g // Pavirv21010214m.g // Pavirv21071897m.g // Pavirv21149494m.g // Pavirv21142120m.g // Pavirv21121822m.g // Pavirv21110340m.g // Pavirv21103720m.g // Pavirv21103599m.g // Pavirv21142121m.g // Pavirv21108237m.g // Pavirv21123210m.g // Pavirv21064563m.g // Pavir.Bb02076.1.axpr.g // Pavirv2101198…	// Pavirv21081040m.g // Pavirv21141007m.g // Pavirv21121699m.g // Pavirv21155364m.g // Pavirv21005264m.g // Pavirv21057507m.g // Pavirv21154890m.g // Pavirv21118815m.g // Pavirv21040128m.g // Pavirv21053246m.g // Pavirv21113336m.g // Pavirv21103232m.g // Pavirv21102675m.g // Pavirv21127671m.g // Pavirv21054440m.g // Pavirv21012011m.g // Pavirv21095113m.g // Pavirv21066019m.g // Pavirv21031049m.g …
GO:0032501	P	multicellular organismal process	5	255	567	51494	0.16	1	// Pavirv21116406m.g // Pavirv21075290m.g // Pavirv21011463m.g // Pavirv21064479m.g // Pavirv21064482m.g	// Pavirv21071558m.g // Pavirv21006765m.g // Pavirv21127322m.g // Pavirv21053203m.g // Pavirv21069446m.g // Pavirv21106478m.g // Pavirv21141782m.g // Pavirv21153095m.g // Pavirv21116407m.g // Pavirv21109116m.g // Pavirv21064467m.g // Pavirv21026293m.g // Pavirv21136785m.g // Pavirv21042728m.g // Pavirv21055493m.g // Pavirv21081280m.g // Pavirv21038974m.g // Pavirv21055491m.g // Pavirv21044133m.g …
GO:0019219	P	regulation of nucleobase, nucleoside, nucleotide and nucleic acid metabolic process	11	255	3435	51494	0.95	1	// Pavirv21019832m.g // Pavirv21109520m.g // Pavirv21102979m.g // Pavirv21020998m.g // Pavirv21098228m.g // Pavirv21099961m.g // Pavirv21066212m.g // Pavirv21128581m.g // Pavirv21087225m.g // Pavirv21132103m.g // Pavirv21136160m.g	// Pavirv21099007m.g // Pavirv21076385m.g // Pavirv21019832m.g // Pavirv21107776m.g // Pavirv21093191m.g // Pavirv21017932m.g // Pavirv21024309m.g // Pavirv21044612m.g // Pavirv21097936m.g // Pavirv21022629m.g // Pavirv21072631m.g // Pavirv21094209m.g // Pavirv21114791m.g // Pavirv21114749m.g // Pavirv21157219m.g // Pavirv21150218m.g // Pavirv21112119m.g // Pavirv21019249m.g // Pavirv21060042m.g …
GO:0043687	P	post-translational protein modification	28	255	5951	51494	0.63	1	// Pavirv21106140m.g // Pavirv21050717m.g // Pavirv21097857m.g // Pavirv21056871m.g // Pavirv21116406m.g // Pavirv21096922m.g // Pavirv21113665m.g // Pavirv21010214m.g // Pavirv21071897m.g // Pavirv21149494m.g // Pavirv21142120m.g // Pavirv21121822m.g // Pavirv21110340m.g // Pavirv21103720m.g // Pavirv21103599m.g // Pavirv21142121m.g // Pavirv21108237m.g // Pavirv21123210m.g // Pavirv21064563m.g …	// Pavirv21057507m.g // Pavirv21040128m.g // Pavirv21053246m.g // Pavirv21034929m.g // Pavirv21154599m.g // Pavirv21055493m.g // Pavirv21070199m.g // Pavirv21009603m.g // Pavirv21022736m.g // Pavirv21044744m.g // Pavir.Gb02272.1.axpr.g // Pavirv21153511m.g // Pavirv21151196m.g // Pavirv21035057m.g // Pavirv21045194m.g // Pavir.J08577.1.axpr.g // Pavirv21118890m.g // Pavirv21037971m.g // Pavir.J06…
GO:0006810	P	transport	9	255	4153	51494	1	1	// Pavirv21047349m.g // Pavirv21047446m.g // Pavirv21131318m.g // Pavirv21086622m.g // Pavirv21111092m.g // Pavirv21099323m.g // Pavirv21003213m.g // Pavirv21111088m.g // Pavirv21020257m.g	// Pavirv21041695m.g // Pavirv21031859m.g // Pavirv21131479m.g // Pavirv21066154m.g // Pavirv21013773m.g // Pavirv21091016m.g // Pavirv21137595m.g // Pavirv21052594m.g // Pavirv21130156m.g // Pavir.Ib03166.1.axpr.g // Pavirv21086328m.g // Pavirv21057855m.g // Pavirv21038293m.g // Pavirv21102658m.g // Pavirv21076486m.g // Pavirv21073888m.g // Pavirv21008445m.g // Pavirv21107907m.g // Pavirv2100513…
GO:0009889	P	regulation of biosynthetic process	12	255	3513	51494	0.92	1	// Pavirv21019832m.g // Pavirv21109520m.g // Pavirv21102979m.g // Pavirv21020998m.g // Pavirv21098228m.g // Pavirv21099961m.g // Pavirv21098505m.g // Pavirv21066212m.g // Pavirv21128581m.g // Pavirv21087225m.g // Pavirv21132103m.g // Pavirv21136160m.g	// Pavirv21099007m.g // Pavirv21076385m.g // Pavirv21019832m.g // Pavirv21107776m.g // Pavirv21093191m.g // Pavirv21017932m.g // Pavirv21024309m.g // Pavirv21044612m.g // Pavirv21097936m.g // Pavirv21022629m.g // Pavirv21072631m.g // Pavirv21094209m.g // Pavirv21114791m.g // Pavirv21114749m.g // Pavirv21157219m.g // Pavirv21002189m.g // Pavirv21150218m.g // Pavirv21112119m.g // Pavirv21019249m.g …
GO:0006464	P	protein modification process	28	255	6257	51494	0.72	1	// Pavirv21106140m.g // Pavirv21050717m.g // Pavirv21097857m.g // Pavirv21056871m.g // Pavirv21116406m.g // Pavirv21096922m.g // Pavirv21113665m.g // Pavirv21010214m.g // Pavirv21071897m.g // Pavirv21149494m.g // Pavirv21142120m.g // Pavirv21121822m.g // Pavirv21110340m.g // Pavirv21103720m.g // Pavirv21103599m.g // Pavirv21142121m.g // Pavirv21108237m.g // Pavirv21123210m.g // Pavirv21064563m.g …	// Pavirv21057507m.g // Pavirv21040128m.g // Pavirv21005165m.g // Pavirv21053246m.g // Pavirv21034929m.g // Pavirv21154599m.g // Pavirv21055493m.g // Pavirv21070199m.g // Pavirv21009603m.g // Pavirv21022736m.g // Pavirv21044744m.g // Pavir.Gb02272.1.axpr.g // Pavirv21153511m.g // Pavirv21151196m.g // Pavirv21035057m.g // Pavirv21045194m.g // Pavir.J08577.1.axpr.g // Pavirv21118890m.g // Pavirv210…
GO:0050794	P	regulation of cellular process	14	255	4623	51494	0.98	1	// Pavirv21019832m.g // Pavirv21066212m.g // Pavirv21020998m.g // Pavirv21102979m.g // Pavirv21098228m.g // Pavirv21134695m.g // Pavirv21098505m.g // Pavirv21109520m.g // Pavirv21034827m.g // Pavirv21128581m.g // Pavirv21087225m.g // Pavirv21099961m.g // Pavirv21132103m.g // Pavirv21136160m.g	// Pavirv21099007m.g // Pavirv21107373m.g // Pavirv21107050m.g // Pavirv21019832m.g // Pavirv21107776m.g // Pavirv21093191m.g // Pavirv21017932m.g // Pavirv21129825m.g // Pavirv21024309m.g // Pavirv21044612m.g // Pavirv21097936m.g // Pavirv21022629m.g // Pavirv21072631m.g // Pavirv21094209m.g // Pavirv21128758m.g // Pavirv21114791m.g // Pavirv21099484m.g // Pavirv21114749m.g // Pavirv21157219m.g …
GO:0043412	P	macromolecule modification	29	255	6453	51494	0.72	1	// Pavirv21106140m.g // Pavirv21050717m.g // Pavirv21097857m.g // Pavirv21056871m.g // Pavirv21116406m.g // Pavirv21096922m.g // Pavirv21113665m.g // Pavirv21010214m.g // Pavirv21062433m.g // Pavirv21071897m.g // Pavirv21149494m.g // Pavirv21142120m.g // Pavirv21121822m.g // Pavirv21110340m.g // Pavirv21103720m.g // Pavirv21103599m.g // Pavirv21142121m.g // Pavirv21108237m.g // Pavirv21123210m.g …	// Pavirv21057507m.g // Pavirv21040128m.g // Pavirv21005165m.g // Pavirv21053246m.g // Pavirv21034929m.g // Pavirv21154599m.g // Pavirv21055493m.g // Pavirv21070199m.g // Pavirv21009603m.g // Pavirv21022736m.g // Pavirv21044744m.g // Pavir.Gb02272.1.axpr.g // Pavirv21153511m.g // Pavirv21151196m.g // Pavirv21035057m.g // Pavirv21045194m.g // Pavir.J08577.1.axpr.g // Pavirv21118890m.g // Pavirv210…
GO:0009059	P	macromolecule biosynthetic process	34	255	5879	51494	0.22	1	// Pavirv21019832m.g // Pavirv21061081m.g // Pavirv21052077m.g // Pavirv21007115m.g // Pavirv21057896m.g // Pavirv21116058m.g // Pavirv21134525m.g // Pavirv21132103m.g // Pavirv21109520m.g // Pavirv21020998m.g // Pavirv21042452m.g // Pavirv21098505m.g // Pavirv21123211m.g // Pavirv21128581m.g // Pavirv21098228m.g // Pavirv21090308m.g // Pavirv21000029m.g // Pavirv21102979m.g // Pavirv21011022m.g …	// Pavirv21107776m.g // Pavirv21005165m.g // Pavirv21097936m.g // Pavirv21114749m.g // Pavirv21020718m.g // Pavirv21112119m.g // Pavirv21060042m.g // Pavirv21027863m.g // Pavirv21091980m.g // Pavirv21085868m.g // Pavirv21018420m.g // Pavirv21091098m.g // Pavirv21149516m.g // Pavirv21110330m.g // Pavirv21156229m.g // Pavirv21135915m.g // Pavirv21115118m.g // Pavirv21056485m.g // Pavirv21052070m.g …
GO:0051171	P	regulation of nitrogen compound metabolic process	11	255	3435	51494	0.95	1	// Pavirv21019832m.g // Pavirv21109520m.g // Pavirv21102979m.g // Pavirv21020998m.g // Pavirv21098228m.g // Pavirv21099961m.g // Pavirv21066212m.g // Pavirv21128581m.g // Pavirv21087225m.g // Pavirv21132103m.g // Pavirv21136160m.g	// Pavirv21099007m.g // Pavirv21076385m.g // Pavirv21019832m.g // Pavirv21107776m.g // Pavirv21093191m.g // Pavirv21017932m.g // Pavirv21024309m.g // Pavirv21044612m.g // Pavirv21097936m.g // Pavirv21022629m.g // Pavirv21072631m.g // Pavirv21094209m.g // Pavirv21114791m.g // Pavirv21114749m.g // Pavirv21157219m.g // Pavirv21150218m.g // Pavirv21112119m.g // Pavirv21019249m.g // Pavirv21060042m.g …
GO:0008152	P	metabolic process	146	255	25701	51494	0.1	1	// Pavirv21071491m.g // Pavirv21019832m.g // Pavirv21104761m.g // Pavirv21050717m.g // Pavirv21052077m.g // Pavirv21097857m.g // Pavirv21022913m.g // Pavirv21022884m.g // Pavirv21049738m.g // Pavirv21049227m.g // Pavirv21117895m.g // Pavirv21157696m.g // Pavirv21010214m.g // Pavirv21066212m.g // Pavirv21087259m.g // Pavirv21102775m.g // Pavirv21104637m.g // Pavirv21128581m.g // Pavirv21014530m.g …	// Pavirv21148937m.g // Pavirv21108449m.g // Pavirv21089967m.g // Pavirv21053246m.g // Pavirv21024030m.g // Pavirv21029504m.g // Pavirv21020718m.g // Pavirv21069116m.g // Pavirv21102601m.g // Pavirv21112119m.g // Pavirv21147139m.g // Pavirv21000637m.g // Pavirv21018420m.g // Pavirv21149516m.g // Pavirv21055611m.g // Pavir.Gb02272.1.axpr.g // Pavirv21001646m.g // Pavirv21135819m.g // Pavirv2106442…
GO:0051234	P	establishment of localization	9	255	4156	51494	1	1	// Pavirv21047349m.g // Pavirv21047446m.g // Pavirv21131318m.g // Pavirv21086622m.g // Pavirv21111092m.g // Pavirv21099323m.g // Pavirv21003213m.g // Pavirv21111088m.g // Pavirv21020257m.g	// Pavirv21041695m.g // Pavirv21031859m.g // Pavirv21131479m.g // Pavirv21066154m.g // Pavirv21013773m.g // Pavirv21091016m.g // Pavirv21137595m.g // Pavirv21052594m.g // Pavirv21130156m.g // Pavir.Ib03166.1.axpr.g // Pavirv21086328m.g // Pavirv21057855m.g // Pavirv21038293m.g // Pavirv21102658m.g // Pavirv21076486m.g // Pavirv21073888m.g // Pavirv21008445m.g // Pavirv21107907m.g // Pavirv2100513…
GO:0009057	P	macromolecule catabolic process	6	255	732	51494	0.16	1	// Pavirv21064479m.g // Pavirv21022747m.g // Pavirv21028309m.g // Pavirv21064482m.g // Pavirv21011463m.g // Pavirv21090967m.g	// Pavirv21053522m.g // Pavirv21082268m.g // Pavirv21120817m.g // Pavirv21127322m.g // Pavirv21093325m.g // Pavirv21051834m.g // Pavirv21073337m.g // Pavirv21083812m.g // Pavirv21056193m.g // Pavirv21014452m.g // Pavirv21046259m.g // Pavirv21001218m.g // Pavirv21157228m.g // Pavirv21100466m.g // Pavirv21026994m.g // Pavirv21029114m.g // Pavirv21051575m.g // Pavirv21156736m.g // Pavirv21027015m.g …
GO:0055114	P	oxidation reduction	18	255	3673	51494	0.55	1	// Pavirv21097485m.g // Pavirv21123447m.g // Pavirv21024883m.g // Pavirv21047817m.g // Pavirv21007544m.g // Pavirv21146788m.g // Pavirv21111208m.g // Pavirv21088399m.g // Pavirv21023234m.g // Pavirv21065681m.g // Pavirv21048567m.g // Pavirv21048566m.g // Pavirv21105073m.g // Pavirv21117895m.g // Pavirv21157696m.g // Pavirv21154215m.g // Pavirv21132109m.g // Pavirv21140186m.g	// Pavirv21015224m.g // Pavir.Fa02210.1.axpr.g // Pavirv21108449m.g // Pavirv21131494m.g // Pavirv21103069m.g // Pavirv21103048m.g // Pavirv21106940m.g // Pavirv21062438m.g // Pavirv21142044m.g // Pavirv21142792m.g // Pavirv21092943m.g // Pavirv21128598m.g // Pavirv21029504m.g // Pavirv21120817m.g // Pavirv21015334m.g // Pavirv21004807m.g // Pavirv21036831m.g // Pavirv21123893m.g // Pavirv2108351…
GO:0042180	P	cellular ketone metabolic process	9	255	1101	51494	0.11	1	// Pavirv21033929m.g // Pavirv21123447m.g // Pavirv21087259m.g // Pavirv21047022m.g // Pavirv21130105m.g // Pavir.Ib02026.1.axpr.g // Pavirv21052649m.g // Pavirv21116058m.g // Pavir.J38569.1.axpr.g	// Pavirv21059123m.g // Pavir.Fa02210.1.axpr.g // Pavirv21120360m.g // Pavirv21051805m.g // Pavirv21141228m.g // Pavirv21154333m.g // Pavirv21052650m.g // Pavirv21074503m.g // Pavirv21081009m.g // Pavirv21109170m.g // Pavirv21123317m.g // Pavirv21023435m.g // Pavirv21052590m.g // Pavir.J01955.1.axpr.g // Pavirv21023799m.g // Pavirv21115155m.g // Pavirv21009208m.g // Pavirv21068453m.g // Pavirv211…
GO:0016070	P	RNA metabolic process	19	255	4983	51494	0.89	1	// Pavirv21019832m.g // Pavirv21000029m.g // Pavirv21109520m.g // Pavirv21102979m.g // Pavirv21079954m.g // Pavirv21098228m.g // Pavirv21099961m.g // Pavirv21032662m.g // Pavirv21020998m.g // Pavirv21062433m.g // Pavirv21066212m.g // Pavirv21128581m.g // Pavirv21087225m.g // Pavirv21066841m.g // Pavirv21052649m.g // Pavirv21116058m.g // Pavirv21033929m.g // Pavirv21132103m.g // Pavirv21136160m.g	// Pavirv21099007m.g // Pavirv21076385m.g // Pavirv21092955m.g // Pavirv21019832m.g // Pavirv21107776m.g // Pavirv21093191m.g // Pavirv21017932m.g // Pavirv21024309m.g // Pavirv21044612m.g // Pavirv21097936m.g // Pavirv21022629m.g // Pavirv21072631m.g // Pavirv21094209m.g // Pavirv21077906m.g // Pavirv21114791m.g // Pavirv21114749m.g // Pavirv21157219m.g // Pavirv21133749m.g // Pavirv21144184m.g …
GO:0044238	P	primary metabolic process	111	255	19314	51494	0.11	1	// Pavirv21071491m.g // Pavirv21019832m.g // Pavirv21050717m.g // Pavirv21097857m.g // Pavirv21049738m.g // Pavirv21049227m.g // Pavirv21010214m.g // Pavirv21066212m.g // Pavirv21087259m.g // Pavirv21102775m.g // Pavirv21128581m.g // Pavirv21014530m.g // Pavirv21090308m.g // Pavirv21000029m.g // Pavirv21090263m.g // Pavirv21004001m.g // Pavirv21096922m.g // Pavirv21066841m.g // Pavirv21024925m.g …	// Pavir.Fa02210.1.axpr.g // Pavirv21148937m.g // Pavirv21012331m.g // Pavirv21089967m.g // Pavirv21107776m.g // Pavirv21028522m.g // Pavirv21040128m.g // Pavirv21005165m.g // Pavirv21053246m.g // Pavirv21097936m.g // Pavirv21064114m.g // Pavirv21024030m.g // Pavir.Ga02762.1.axpr.g // Pavirv21132410m.g // Pavirv21096646m.g // Pavirv21114749m.g // Pavirv21075950m.g // Pavirv21020718m.g // Pavirv21…
GO:0005975	P	carbohydrate metabolic process	15	255	2230	51494	0.16	1	// Pavirv21052077m.g // Pavirv21097884m.g // Pavirv21052178m.g // Pavirv21061081m.g // Pavirv21008329m.g // Pavirv21036352m.g // Pavirv21028309m.g // Pavirv21065763m.g // Pavirv21132109m.g // Pavirv21102775m.g // Pavirv21049227m.g // Pavirv21009215m.g // Pavirv21088474m.g // Pavirv21014530m.g // Pavirv21067292m.g	// Pavirv21053522m.g // Pavirv21148937m.g // Pavirv21082238m.g // Pavirv21089967m.g // Pavirv21113870m.g // Pavirv21005165m.g // Pavirv21129458m.g // Pavirv21023256m.g // Pavirv21088473m.g // Pavirv21017475m.g // Pavirv21029114m.g // Pavirv21102775m.g // Pavirv21059824m.g // Pavirv21056048m.g // Pavirv21066644m.g // Pavirv21088896m.g // Pavirv21029018m.g // Pavirv21141835m.g // Pavirv21151024m.g …
GO:0051276	P	chromosome organization	5	255	520	51494	0.12	1	// Pavirv21096922m.g // Pavirv21024558m.g // Pavirv21067320m.g // Pavirv21128897m.g // Pavirv21067945m.g	// Pavirv21066409m.g // Pavirv21088778m.g // Pavirv21095278m.g // Pavirv21012532m.g // Pavirv21030289m.g // Pavirv21085270m.g // Pavirv21012523m.g // Pavirv21007881m.g // Pavirv21028877m.g // Pavirv21134966m.g // Pavir.Eb01047.1.axpr.g // Pavirv21136781m.g // Pavirv21091098m.g // Pavirv21077734m.g // Pavirv21108027m.g // Pavirv21049619m.g // Pavirv21144803m.g // Pavirv21078244m.g // Pavirv2114128…
GO:0006082	P	organic acid metabolic process	9	255	1097	51494	0.1	1	// Pavirv21033929m.g // Pavirv21123447m.g // Pavirv21087259m.g // Pavirv21047022m.g // Pavirv21130105m.g // Pavir.Ib02026.1.axpr.g // Pavirv21052649m.g // Pavirv21116058m.g // Pavir.J38569.1.axpr.g	// Pavirv21059123m.g // Pavir.Fa02210.1.axpr.g // Pavirv21120360m.g // Pavirv21051805m.g // Pavirv21141228m.g // Pavirv21154333m.g // Pavirv21052650m.g // Pavirv21074503m.g // Pavirv21081009m.g // Pavirv21109170m.g // Pavirv21123317m.g // Pavirv21023435m.g // Pavirv21052590m.g // Pavir.J01955.1.axpr.g // Pavirv21023799m.g // Pavirv21115155m.g // Pavirv21009208m.g // Pavirv21068453m.g // Pavirv211…
GO:0044249	P	cellular biosynthetic process	43	255	7287	51494	0.16	1	// Pavirv21019832m.g // Pavirv21009215m.g // Pavirv21061081m.g // Pavirv21052077m.g // Pavirv21007115m.g // Pavirv21049738m.g // Pavirv21136009m.g // Pavirv21057896m.g // Pavirv21136008m.g // Pavirv21088474m.g // Pavirv21116058m.g // Pavirv21134525m.g // Pavirv21132103m.g // Pavirv21048480m.g // Pavirv21123447m.g // Pavirv21020998m.g // Pavirv21042452m.g // Pavirv21098505m.g // Pavirv21123211m.g …	// Pavir.Fa02210.1.axpr.g // Pavirv21107776m.g // Pavirv21005165m.g // Pavirv21097936m.g // Pavirv21132410m.g // Pavirv21114749m.g // Pavirv21020718m.g // Pavirv21151463m.g // Pavirv21112119m.g // Pavirv21060042m.g // Pavirv21027863m.g // Pavirv21091980m.g // Pavirv21085868m.g // Pavirv21000637m.g // Pavirv21018420m.g // Pavirv21091098m.g // Pavirv21149516m.g // Pavirv21110330m.g // Pavirv2115622…
GO:0019538	P	protein metabolic process	56	255	9595	51494	0.15	1	// Pavirv21106140m.g // Pavirv21050717m.g // Pavirv21097857m.g // Pavirv21007115m.g // Pavirv21131990m.g // Pavirv21070836m.g // Pavirv21056871m.g // Pavirv21116406m.g // Pavir.Bb02076.1.axpr.g // Pavirv21057896m.g // Pavirv21113665m.g // Pavirv21116058m.g // Pavirv21134525m.g // Pavirv21010214m.g // Pavirv21108660m.g // Pavirv21022747m.g // Pavirv21042452m.g // Pavirv21010646m.g // Pavirv2107189…	// Pavirv21057507m.g // Pavirv21040128m.g // Pavirv21005165m.g // Pavirv21053246m.g // Pavirv21015075m.g // Pavirv21064114m.g // Pavirv21024030m.g // Pavir.Ga02762.1.axpr.g // Pavirv21020718m.g // Pavirv21102601m.g // Pavirv21154599m.g // Pavirv21055493m.g // Pavirv21091980m.g // Pavirv21070199m.g // Pavirv21009603m.g // Pavirv21022736m.g // Pavirv21044744m.g // Pavir.Gb02272.1.axpr.g // Pavirv21…
GO:0050896	P	response to stimulus	12	255	2190	51494	0.41	1	// Pavirv21071491m.g // Pavirv21024558m.g // Pavirv21128897m.g // Pavirv21102979m.g // Pavirv21067945m.g // Pavirv21090263m.g // Pavirv21022747m.g // Pavirv21021462m.g // Pavirv21011269m.g // Pavirv21009420m.g // Pavirv21071492m.g // Pavirv21033920m.g	// Pavirv21126461m.g // Pavirv21141007m.g // Pavirv21106940m.g // Pavirv21091016m.g // Pavirv21137595m.g // Pavirv21088778m.g // Pavirv21084914m.g // Pavirv21132908m.g // Pavirv21014670m.g // Pavirv21069116m.g // Pavirv21036831m.g // Pavirv21044372m.g // Pavirv21087874m.g // Pavirv21059865m.g // Pavirv21044426m.g // Pavirv21134966m.g // Pavirv21094818m.g // Pavirv21101553m.g // Pavirv21004929m.g …
GO:0051252	P	regulation of RNA metabolic process	11	255	3401	51494	0.94	1	// Pavirv21019832m.g // Pavirv21109520m.g // Pavirv21102979m.g // Pavirv21020998m.g // Pavirv21098228m.g // Pavirv21099961m.g // Pavirv21066212m.g // Pavirv21128581m.g // Pavirv21087225m.g // Pavirv21132103m.g // Pavirv21136160m.g	// Pavirv21099007m.g // Pavirv21076385m.g // Pavirv21019832m.g // Pavirv21107776m.g // Pavirv21093191m.g // Pavirv21017932m.g // Pavirv21024309m.g // Pavirv21044612m.g // Pavirv21097936m.g // Pavirv21022629m.g // Pavirv21072631m.g // Pavirv21094209m.g // Pavirv21114791m.g // Pavirv21114749m.g // Pavirv21157219m.g // Pavirv21150218m.g // Pavirv21112119m.g // Pavirv21019249m.g // Pavirv21060042m.g …
GO:0006950	P	response to stress	11	255	1659	51494	0.21	1	// Pavirv21071491m.g // Pavirv21024558m.g // Pavirv21128897m.g // Pavirv21022747m.g // Pavirv21067945m.g // Pavirv21090263m.g // Pavirv21021462m.g // Pavirv21011269m.g // Pavirv21009420m.g // Pavirv21071492m.g // Pavirv21033920m.g	// Pavirv21126461m.g // Pavirv21141007m.g // Pavirv21106940m.g // Pavirv21088778m.g // Pavirv21132908m.g // Pavirv21069116m.g // Pavirv21036831m.g // Pavirv21087874m.g // Pavirv21059865m.g // Pavirv21044426m.g // Pavirv21134966m.g // Pavirv21094818m.g // Pavirv21004929m.g // Pavirv21123107m.g // Pavirv21108330m.g // Pavirv21143800m.g // Pavirv21076328m.g // Pavirv21105104m.g // Pavirv21089301m.g …
GO:0044237	P	cellular metabolic process	97	255	17168	51494	0.15	1	// Pavirv21071491m.g // Pavirv21019832m.g // Pavirv21104761m.g // Pavirv21050717m.g // Pavirv21097857m.g // Pavirv21049738m.g // Pavirv21010214m.g // Pavirv21066212m.g // Pavirv21128581m.g // Pavirv21090308m.g // Pavirv21000029m.g // Pavirv21090263m.g // Pavirv21004001m.g // Pavirv21096922m.g // Pavirv21066841m.g // Pavirv21024925m.g // Pavirv21050024m.g // Pavirv21064479m.g // Pavirv21038254m.g …	// Pavir.Fa02210.1.axpr.g // Pavirv21012331m.g // Pavirv21053522m.g // Pavirv21107776m.g // Pavirv21028522m.g // Pavirv21040128m.g // Pavirv21129825m.g // Pavirv21053246m.g // Pavirv21097936m.g // Pavirv21088778m.g // Pavirv21132410m.g // Pavirv21114749m.g // Pavirv21075950m.g // Pavirv21020718m.g // Pavirv21151463m.g // Pavirv21068020m.g // Pavirv21069116m.g // Pavirv21002189m.g // Pavirv2111211…
GO:0006355	P	regulation of transcription, DNA-dependent	11	255	3390	51494	0.94	1	// Pavirv21019832m.g // Pavirv21109520m.g // Pavirv21102979m.g // Pavirv21020998m.g // Pavirv21098228m.g // Pavirv21099961m.g // Pavirv21066212m.g // Pavirv21128581m.g // Pavirv21087225m.g // Pavirv21132103m.g // Pavirv21136160m.g	// Pavirv21099007m.g // Pavirv21076385m.g // Pavirv21019832m.g // Pavirv21107776m.g // Pavirv21093191m.g // Pavirv21017932m.g // Pavirv21024309m.g // Pavirv21044612m.g // Pavirv21097936m.g // Pavirv21022629m.g // Pavirv21072631m.g // Pavirv21094209m.g // Pavirv21114791m.g // Pavirv21114749m.g // Pavirv21157219m.g // Pavirv21150218m.g // Pavirv21112119m.g // Pavirv21019249m.g // Pavirv21060042m.g …
GO:0006796	P	phosphate metabolic process	26	255	5502	51494	0.62	1	// Pavirv21106140m.g // Pavirv21050717m.g // Pavirv21097857m.g // Pavirv21056871m.g // Pavirv21116406m.g // Pavirv21049738m.g // Pavirv21113665m.g // Pavirv21010214m.g // Pavirv21071897m.g // Pavirv21149494m.g // Pavirv21142120m.g // Pavirv21121822m.g // Pavirv21110340m.g // Pavirv21103720m.g // Pavirv21103599m.g // Pavirv21142121m.g // Pavirv21108237m.g // Pavirv21123210m.g // Pavirv21064563m.g …	// Pavirv21057507m.g // Pavirv21040128m.g // Pavirv21129825m.g // Pavirv21053246m.g // Pavirv21034929m.g // Pavirv21132410m.g // Pavirv21055493m.g // Pavirv21070199m.g // Pavirv21009603m.g // Pavirv21022736m.g // Pavirv21044744m.g // Pavir.Gb02272.1.axpr.g // Pavirv21153511m.g // Pavirv21151196m.g // Pavirv21035057m.g // Pavirv21016141m.g // Pavirv21045194m.g // Pavirv21010079m.g // Pavir.J08577.…
GO:0010556	P	regulation of macromolecule biosynthetic process	12	255	3513	51494	0.92	1	// Pavirv21019832m.g // Pavirv21109520m.g // Pavirv21102979m.g // Pavirv21020998m.g // Pavirv21098228m.g // Pavirv21099961m.g // Pavirv21098505m.g // Pavirv21066212m.g // Pavirv21128581m.g // Pavirv21087225m.g // Pavirv21132103m.g // Pavirv21136160m.g	// Pavirv21099007m.g // Pavirv21076385m.g // Pavirv21019832m.g // Pavirv21107776m.g // Pavirv21093191m.g // Pavirv21017932m.g // Pavirv21024309m.g // Pavirv21044612m.g // Pavirv21097936m.g // Pavirv21022629m.g // Pavirv21072631m.g // Pavirv21094209m.g // Pavirv21114791m.g // Pavirv21114749m.g // Pavirv21157219m.g // Pavirv21002189m.g // Pavirv21150218m.g // Pavirv21112119m.g // Pavirv21019249m.g …
GO:0006350	P	transcription	15	255	3827	51494	0.84	1	// Pavirv21019832m.g // Pavirv21000029m.g // Pavirv21109520m.g // Pavirv21102979m.g // Pavirv21079954m.g // Pavirv21098228m.g // Pavirv21099961m.g // Pavirv21032662m.g // Pavirv21020998m.g // Pavirv21066212m.g // Pavirv21128581m.g // Pavirv21087225m.g // Pavirv21066841m.g // Pavirv21132103m.g // Pavirv21136160m.g	// Pavirv21099007m.g // Pavirv21076385m.g // Pavirv21019832m.g // Pavirv21107776m.g // Pavirv21093191m.g // Pavirv21017932m.g // Pavirv21024309m.g // Pavirv21044612m.g // Pavirv21097936m.g // Pavirv21022629m.g // Pavirv21072631m.g // Pavirv21094209m.g // Pavirv21077906m.g // Pavirv21114791m.g // Pavirv21114749m.g // Pavirv21157219m.g // Pavirv21144184m.g // Pavirv21150218m.g // Pavirv21112119m.g …
GO:0006351	P	transcription, DNA-dependent	15	255	3825	51494	0.84	1	// Pavirv21019832m.g // Pavirv21000029m.g // Pavirv21109520m.g // Pavirv21102979m.g // Pavirv21079954m.g // Pavirv21098228m.g // Pavirv21099961m.g // Pavirv21032662m.g // Pavirv21020998m.g // Pavirv21066212m.g // Pavirv21128581m.g // Pavirv21087225m.g // Pavirv21066841m.g // Pavirv21132103m.g // Pavirv21136160m.g	// Pavirv21099007m.g // Pavirv21076385m.g // Pavirv21019832m.g // Pavirv21107776m.g // Pavirv21093191m.g // Pavirv21017932m.g // Pavirv21024309m.g // Pavirv21044612m.g // Pavirv21097936m.g // Pavirv21022629m.g // Pavirv21072631m.g // Pavirv21094209m.g // Pavirv21077906m.g // Pavirv21114791m.g // Pavirv21114749m.g // Pavirv21157219m.g // Pavirv21144184m.g // Pavirv21150218m.g // Pavirv21112119m.g …
GO:0006793	P	phosphorus metabolic process	26	255	5502	51494	0.62	1	// Pavirv21106140m.g // Pavirv21050717m.g // Pavirv21097857m.g // Pavirv21056871m.g // Pavirv21116406m.g // Pavirv21049738m.g // Pavirv21113665m.g // Pavirv21010214m.g // Pavirv21071897m.g // Pavirv21149494m.g // Pavirv21142120m.g // Pavirv21121822m.g // Pavirv21110340m.g // Pavirv21103720m.g // Pavirv21103599m.g // Pavirv21142121m.g // Pavirv21108237m.g // Pavirv21123210m.g // Pavirv21064563m.g …	// Pavirv21057507m.g // Pavirv21040128m.g // Pavirv21129825m.g // Pavirv21053246m.g // Pavirv21034929m.g // Pavirv21132410m.g // Pavirv21055493m.g // Pavirv21070199m.g // Pavirv21009603m.g // Pavirv21022736m.g // Pavirv21044744m.g // Pavir.Gb02272.1.axpr.g // Pavirv21153511m.g // Pavirv21151196m.g // Pavirv21035057m.g // Pavirv21016141m.g // Pavirv21045194m.g // Pavirv21010079m.g // Pavir.J08577.…
GO:0009987	P	cellular process	111	255	21791	51494	0.42	1	// Pavirv21071491m.g // Pavirv21019832m.g // Pavirv21104761m.g // Pavirv21050717m.g // Pavirv21097857m.g // Pavirv21049738m.g // Pavirv21010214m.g // Pavirv21066212m.g // Pavirv21134695m.g // Pavirv21104637m.g // Pavirv21128581m.g // Pavirv21090308m.g // Pavirv21000029m.g // Pavirv21090263m.g // Pavirv21004001m.g // Pavirv21096922m.g // Pavirv21066841m.g // Pavirv21024925m.g // Pavirv21050024m.g …	// Pavirv21135532m.g // Pavirv21107373m.g // Pavirv21012331m.g // Pavir.Fa02210.1.axpr.g // Pavirv21107776m.g // Pavirv21028522m.g // Pavirv21040128m.g // Pavirv21129825m.g // Pavirv21053246m.g // Pavirv21097936m.g // Pavirv21136120m.g // Pavirv21103232m.g // Pavirv21105712m.g // Pavirv21132410m.g // Pavirv21076486m.g // Pavirv21122126m.g // Pavirv21078697m.g // Pavirv21114749m.g // Pavirv2107595…
GO:0016765	F	transferase activity, transferring alkyl or aryl (other than methyl) groups	5	255	124	51494	0.00043	0.12	// Pavirv21057895m.g // Pavirv21046906m.g // Pavir.J38569.1.axpr.g // Pavirv21002209m.g // Pavirv21051219m.g	// Pavirv21074451m.g // Pavirv21017751m.g // Pavirv21045041m.g // Pavirv21033567m.g // Pavirv21033568m.g // Pavirv21142078m.g // Pavirv21040069m.g // Pavirv21072674m.g // Pavirv21056623m.g // Pavirv21046807m.g // Pavirv21038909m.g // Pavirv21001023m.g // Pavirv21036173m.g // Pavirv21027289m.g // Pavirv21036498m.g // Pavirv21008713m.g // Pavirv21082838m.g // Pavirv21145918m.g // Pavirv21020731m.g …
GO:0016779	F	nucleotidyltransferase activity	8	255	507	51494	0.0046	0.62	// Pavirv21104966m.g // Pavirv21000029m.g // Pavirv21105016m.g // Pavirv21032662m.g // Pavirv21043283m.g // Pavirv21157842m.g // Pavirv21145471m.g // Pavirv21105898m.g	// Pavirv21098538m.g // Pavirv21153612m.g // Pavirv21063450m.g // Pavirv21015935m.g // Pavirv21093636m.g // Pavirv21039563m.g // Pavirv21050767m.g // Pavirv21017758m.g // Pavir.J06295.1.axpr.g // Pavirv21132138m.g // Pavirv21073136m.g // Pavirv21077722m.g // Pavirv21069112m.g // Pavirv21094760m.g // Pavirv21025103m.g // Pavirv21094673m.g // Pavirv21040155m.g // Pavirv21086221m.g // Pavirv21122480…
GO:0034062	F	RNA polymerase activity	5	255	247	51494	0.0085	0.76	// Pavirv21104966m.g // Pavirv21032662m.g // Pavirv21000029m.g // Pavirv21105016m.g // Pavirv21157842m.g	// Pavirv21138023m.g // Pavirv21153612m.g // Pavirv21122481m.g // Pavirv21025178m.g // Pavirv21063450m.g // Pavirv21015935m.g // Pavirv21042949m.g // Pavirv21093636m.g // Pavirv21085869m.g // Pavirv21050767m.g // Pavirv21078617m.g // Pavirv21017758m.g // Pavirv21078589m.g // Pavir.J06295.1.axpr.g // Pavirv21087794m.g // Pavirv21098537m.g // Pavirv21073136m.g // Pavirv21000317m.g // Pavirv21069112…
GO:0000166	F	nucleotide binding	49	255	8687	51494	0.22	1	// Pavirv21097485m.g // Pavirv21016524m.g // Pavirv21050717m.g // Pavirv21097857m.g // Pavirv21060417m.g // Pavirv21106140m.g // Pavirv21157663m.g // Pavirv21116406m.g // Pavirv21145570m.g // Pavirv21034827m.g // Pavirv21106141m.g // Pavirv21099323m.g // Pavirv21114272m.g // Pavirv21116058m.g // Pavirv21122121m.g // Pavirv21010214m.g // Pavirv21123447m.g // Pavirv21071897m.g // Pavirv21142120m.g …	// Pavirv21057507m.g // Pavirv21040128m.g // Pavirv21125818m.g // Pavirv21053246m.g // Pavirv21113366m.g // Pavirv21075756m.g // Pavirv21151463m.g // Pavirv21069116m.g // Pavirv21056889m.g // Pavirv21121227m.g // Pavirv21066741m.g // Pavirv21055493m.g // Pavirv21120206m.g // Pavirv21111364m.g // Pavirv21073987m.g // Pavirv21040211m.g // Pavirv21044744m.g // Pavirv21144427m.g // Pavir.Gb02272.1.ax…
GO:0016740	F	transferase activity	59	255	9614	51494	0.081	1	// Pavirv21104966m.g // Pavirv21052077m.g // Pavirv21106140m.g // Pavirv21050717m.g // Pavirv21061081m.g // Pavirv21105016m.g // Pavirv21097857m.g // Pavirv21096314m.g // Pavirv21022913m.g // Pavirv21116406m.g // Pavirv21049738m.g // Pavirv21103720m.g // Pavirv21123210m.g // Pavirv21113665m.g // Pavirv21050915m.g // Pavirv21150392m.g // Pavirv21046475m.g // Pavirv21010214m.g // Pavir.Bb02076.1.ax…	// Pavirv21134947m.g // Pavirv21057507m.g // Pavirv21094670m.g // Pavirv21040128m.g // Pavirv21005165m.g // Pavirv21053246m.g // Pavirv21034929m.g // Pavirv21132410m.g // Pavirv21082331m.g // Pavirv21086179m.g // Pavirv21065562m.g // Pavirv21059824m.g // Pavirv21065564m.g // Pavirv21110141m.g // Pavirv21088896m.g // Pavirv21000637m.g // Pavirv21009603m.g // Pavirv21050767m.g // Pavirv21022736m.g …
GO:0046872	F	metal ion binding	27	255	6221	51494	0.77	1	// Pavirv21131990m.g // Pavirv21105073m.g // Pavirv21145570m.g // Pavirv21136160m.g // Pavirv21048567m.g // Pavirv21048566m.g // Pavirv21048478m.g // Pavirv21157696m.g // Pavirv21014253m.g // Pavirv21066212m.g // Pavirv21024625m.g // Pavirv21005180m.g // Pavirv21097018m.g // Pavirv21040748m.g // Pavirv21104974m.g // Pavirv21028358m.g // Pavirv21087437m.g // Pavirv21011707m.g // Pavirv21047817m.g …	// Pavirv21108449m.g // Pavirv21063490m.g // Pavirv21125518m.g // Pavirv21091171m.g // Pavirv21112119m.g // Pavirv21098861m.g // Pavirv21070518m.g // Pavirv21000637m.g // Pavirv21064928m.g // Pavirv21033410m.g // Pavirv21130533m.g // Pavirv21003999m.g // Pavirv21064420m.g // Pavirv21016141m.g // Pavirv21068580m.g // Pavirv21050549m.g // Pavirv21095563m.g // Pavirv21156494m.g // Pavirv21108636m.g …
GO:0043531	F	ADP binding	9	255	1412	51494	0.27	1	// Pavirv21120663m.g // Pavirv21122121m.g // Pavirv21066600m.g // Pavirv21157663m.g // Pavirv21105622m.g // Pavirv21061277m.g // Pavirv21118820m.g // Pavirv21114272m.g // Pavirv21119871m.g	// Pavirv21117812m.g // Pavirv21119609m.g // Pavirv21125818m.g // Pavirv21113366m.g // Pavirv21062208m.g // Pavirv21060805m.g // Pavirv21029775m.g // Pavirv21110401m.g // Pavirv21121227m.g // Pavirv21120206m.g // Pavirv21111364m.g // Pavirv21057118m.g // Pavirv21117408m.g // Pavirv21090706m.g // Pavirv21115525m.g // Pavirv21019370m.g // Pavirv21034706m.g // Pavirv21056830m.g // Pavirv21086080m.g …
GO:0016818	F	hydrolase activity, acting on acid anhydrides, in phosphorus-containing anhydrides	7	255	1534	51494	0.64	1	// Pavirv21024558m.g // Pavirv21128897m.g // Pavirv21016524m.g // Pavirv21067945m.g // Pavirv21099323m.g // Pavirv21141955m.g // Pavirv21033917m.g	// Pavirv21039456m.g // Pavirv21052594m.g // Pavirv21021412m.g // Pavirv21087746m.g // Pavirv21088778m.g // Pavirv21026355m.g // Pavirv21063188m.g // Pavirv21101993m.g // Pavirv21044372m.g // Pavirv21112836m.g // Pavirv21097471m.g // Pavirv21134966m.g // Pavirv21109955m.g // Pavirv21080719m.g // Pavirv21144427m.g // Pavirv21050612m.g // Pavirv21070651m.g // Pavirv21072766m.g // Pavirv21016141m.g …
GO:0016817	F	hydrolase activity, acting on acid anhydrides	7	255	1560	51494	0.65	1	// Pavirv21024558m.g // Pavirv21128897m.g // Pavirv21016524m.g // Pavirv21067945m.g // Pavirv21099323m.g // Pavirv21141955m.g // Pavirv21033917m.g	// Pavirv21039456m.g // Pavirv21052594m.g // Pavirv21021412m.g // Pavirv21087746m.g // Pavirv21088778m.g // Pavirv21026355m.g // Pavirv21063188m.g // Pavirv21101993m.g // Pavirv21044372m.g // Pavirv21112836m.g // Pavirv21097471m.g // Pavirv21134966m.g // Pavirv21109955m.g // Pavirv21080719m.g // Pavirv21144427m.g // Pavirv21050612m.g // Pavirv21070651m.g // Pavirv21072766m.g // Pavirv21016141m.g …
GO:0004553	F	hydrolase activity, hydrolyzing O-glycosyl compounds	5	255	1186	51494	0.7	1	// Pavirv21049227m.g // Pavirv21065763m.g // Pavirv21014530m.g // Pavirv21008329m.g // Pavirv21052178m.g	// Pavirv21109257m.g // Pavirv21062579m.g // Pavirv21148937m.g // Pavirv21025851m.g // Pavirv21104873m.g // Pavirv21043676m.g // Pavirv21089967m.g // Pavirv21113870m.g // Pavirv21065652m.g // Pavirv21087500m.g // Pavirv21071465m.g // Pavirv21032096m.g // Pavirv21089424m.g // Pavirv21032551m.g // Pavirv21142506m.g // Pavirv21023256m.g // Pavirv21047462m.g // Pavirv21082828m.g // Pavirv21006987m.g …
GO:0016758	F	transferase activity, transferring hexosyl groups	11	255	1331	51494	0.076	1	// Pavirv21046475m.g // Pavirv21052077m.g // Pavirv21097884m.g // Pavirv21151976m.g // Pavirv21061081m.g // Pavirv21112218m.g // Pavirv21089609m.g // Pavirv21022913m.g // Pavirv21150392m.g // Pavirv21020980m.g // Pavirv21067292m.g	// Pavirv21031778m.g // Pavirv21085451m.g // Pavirv21101516m.g // Pavirv21025851m.g // Pavirv21152240m.g // Pavirv21097109m.g // Pavirv21045142m.g // Pavirv21014327m.g // Pavirv21005165m.g // Pavirv21132338m.g // Pavirv21061673m.g // Pavirv21020769m.g // Pavirv21002096m.g // Pavirv21053565m.g // Pavirv21041404m.g // Pavirv21070857m.g // Pavirv21065513m.g // Pavirv21104436m.g // Pavirv21036172m.g …
GO:0008270	F	zinc ion binding	13	255	2860	51494	0.66	1	// Pavirv21092511m.g // Pavirv21066212m.g // Pavirv21057847m.g // Pavirv21011707m.g // Pavirv21040748m.g // Pavirv21109520m.g // Pavirv21136160m.g // Pavirv21048478m.g // Pavirv21096922m.g // Pavirv21117895m.g // Pavirv21104974m.g // Pavirv21028358m.g // Pavirv21087437m.g	// Pavirv21015224m.g // Pavirv21033803m.g // Pavirv21051805m.g // Pavirv21031940m.g // Pavirv21033319m.g // Pavirv21084168m.g // Pavirv21006798m.g // Pavirv21022629m.g // Pavirv21128846m.g // Pavirv21089183m.g // Pavirv21006041m.g // Pavirv21125518m.g // Pavirv21112119m.g // Pavirv21075625m.g // Pavirv21146579m.g // Pavirv21075885m.g // Pavirv21038634m.g // Pavirv21069169m.g // Pavirv21083707m.g …
GO:0016881	F	acid-amino acid ligase activity	6	255	480	51494	0.035	1	// Pavirv21048480m.g // Pavirv21136009m.g // Pavirv21108237m.g // Pavirv21136008m.g // Pavirv21022943m.g // Pavirv21050024m.g	// Pavirv21141007m.g // Pavirv21053462m.g // Pavirv21057951m.g // Pavirv21044500m.g // Pavirv21140794m.g // Pavirv21133706m.g // Pavirv21058219m.g // Pavirv21151463m.g // Pavirv21051324m.g // Pavirv21114372m.g // Pavirv21038299m.g // Pavirv21027015m.g // Pavirv21100327m.g // Pavirv21125650m.g // Pavirv21118266m.g // Pavirv21041632m.g // Pavirv21011946m.g // Pavirv21030970m.g // Pavirv21027263m.g …
GO:0005488	F	binding	133	255	27690	51494	0.63	1	// Pavirv21019832m.g // Pavirv21050717m.g // Pavirv21097857m.g // Pavirv21060417m.g // Pavirv21049227m.g // Pavirv21157696m.g // Pavirv21010214m.g // Pavirv21066212m.g // Pavirv21037221m.g // Pavirv21061277m.g // Pavirv21040748m.g // Pavirv21087437m.g // Pavirv21088041m.g // Pavirv21000029m.g // Pavirv21050916m.g // Pavirv21105622m.g // Pavirv21004001m.g // Pavirv21010213m.g // Pavirv21096922m.g …	// Pavirv21108449m.g // Pavirv21050357m.g // Pavirv21053246m.g // Pavirv21114749m.g // Pavirv21020718m.g // Pavirv21069116m.g // Pavirv21063695m.g // Pavirv21112119m.g // Pavirv21000637m.g // Pavirv21080600m.g // Pavirv21149516m.g // Pavir.Gb02272.1.axpr.g // Pavirv21029224m.g // Pavirv21113472m.g // Pavir.Fb01604.1.axpr.g // Pavirv21050549m.g // Pavirv21042021m.g // Pavirv21063490m.g // Pavirv21…
GO:0003676	F	nucleic acid binding	30	255	7097	51494	0.82	1	// Pavirv21130300m.g // Pavirv21019460m.g // Pavirv21003213m.g // Pavirv21121482m.g // Pavirv21132103m.g // Pavirv21109520m.g // Pavirv21020998m.g // Pavirv21022747m.g // Pavirv21042452m.g // Pavirv21062433m.g // Pavirv21070469m.g // Pavirv21011022m.g // Pavirv21037221m.g // Pavirv21098228m.g // Pavirv21072615m.g // Pavirv21000029m.g // Pavirv21102979m.g // Pavirv21011707m.g // Pavirv21039229m.g …	// Pavirv21107776m.g // Pavirv21082377m.g // Pavirv21102797m.g // Pavirv21075756m.g // Pavirv21114749m.g // Pavirv21020718m.g // Pavirv21132862m.g // Pavirv21122238m.g // Pavirv21112119m.g // Pavirv21060042m.g // Pavirv21027863m.g // Pavirv21073775m.g // Pavirv21149516m.g // Pavirv21110330m.g // Pavirv21156229m.g // Pavirv21113472m.g // Pavir.Fb01604.1.axpr.g // Pavirv21077054m.g // Pavirv2102184…
GO:0003677	F	DNA binding	17	255	4246	51494	0.83	1	// Pavirv21051735m.g // Pavirv21109520m.g // Pavirv21011022m.g // Pavirv21020998m.g // Pavirv21102979m.g // Pavirv21011707m.g // Pavirv21098228m.g // Pavirv21022747m.g // Pavirv21032662m.g // Pavirv21043283m.g // Pavirv21004001m.g // Pavirv21000029m.g // Pavirv21011269m.g // Pavirv21033920m.g // Pavirv21099961m.g // Pavirv21132103m.g // Pavirv21033917m.g	// Pavirv21099007m.g // Pavirv21126461m.g // Pavirv21076385m.g // Pavirv21074305m.g // Pavirv21107776m.g // Pavirv21134721m.g // Pavirv21082377m.g // Pavirv21017932m.g // Pavirv21091829m.g // Pavirv21024309m.g // Pavirv21095014m.g // Pavirv21113651m.g // Pavirv21094209m.g // Pavirv21077906m.g // Pavirv21103582m.g // Pavirv21114749m.g // Pavirv21157219m.g // Pavirv21146882m.g // Pavirv21012554m.g …
GO:0020037	F	heme binding	7	255	1216	51494	0.4	1	// Pavirv21047817m.g // Pavirv21048567m.g // Pavirv21105073m.g // Pavirv21048566m.g // Pavirv21157696m.g // Pavirv21154215m.g // Pavirv21007544m.g	// Pavirv21080058m.g // Pavirv21086783m.g // Pavirv21048678m.g // Pavirv21108449m.g // Pavirv21134535m.g // Pavirv21131494m.g // Pavirv21106940m.g // Pavirv21099513m.g // Pavirv21127030m.g // Pavir.J21078.1.axpr.g // Pavirv21143593m.g // Pavirv21061699m.g // Pavirv21098997m.g // Pavirv21084667m.g // Pavirv21148819m.g // Pavirv21022883m.g // Pavirv21071691m.g // Pavirv21126095m.g // Pavirv21061316…
GO:0017076	F	purine nucleotide binding	46	255	8221	51494	0.24	1	// Pavirv21097485m.g // Pavirv21016524m.g // Pavirv21050717m.g // Pavirv21097857m.g // Pavirv21060417m.g // Pavirv21106140m.g // Pavirv21157663m.g // Pavirv21116406m.g // Pavirv21034827m.g // Pavirv21106141m.g // Pavirv21099323m.g // Pavirv21114272m.g // Pavirv21116058m.g // Pavirv21122121m.g // Pavirv21010214m.g // Pavirv21071897m.g // Pavirv21142120m.g // Pavirv21061277m.g // Pavirv21121822m.g …	// Pavirv21057507m.g // Pavirv21040128m.g // Pavirv21125818m.g // Pavirv21053246m.g // Pavirv21113366m.g // Pavirv21075756m.g // Pavirv21151463m.g // Pavirv21069116m.g // Pavirv21121227m.g // Pavirv21066741m.g // Pavirv21055493m.g // Pavirv21120206m.g // Pavirv21111364m.g // Pavirv21073987m.g // Pavirv21040211m.g // Pavirv21044744m.g // Pavirv21144427m.g // Pavir.Gb02272.1.axpr.g // Pavirv2115351…
GO:0005524	F	ATP binding	31	255	6051	51494	0.46	1	// Pavirv21016524m.g // Pavirv21050717m.g // Pavirv21097857m.g // Pavirv21106140m.g // Pavirv21116406m.g // Pavirv21106141m.g // Pavirv21099323m.g // Pavirv21116058m.g // Pavirv21103599m.g // Pavirv21010214m.g // Pavirv21071897m.g // Pavirv21142120m.g // Pavirv21121822m.g // Pavirv21110340m.g // Pavirv21128897m.g // Pavirv21142121m.g // Pavirv21108237m.g // Pavirv21048480m.g // Pavirv21043283m.g …	// Pavirv21057507m.g // Pavirv21103194m.g // Pavirv21040128m.g // Pavirv21053246m.g // Pavirv21075756m.g // Pavirv21151463m.g // Pavirv21069116m.g // Pavirv21066741m.g // Pavirv21055493m.g // Pavirv21044744m.g // Pavirv21144427m.g // Pavir.Gb02272.1.axpr.g // Pavirv21153511m.g // Pavir.J08577.1.axpr.g // Pavirv21105104m.g // Pavirv21001365m.g // Pavirv21076989m.g // Pavirv21138743m.g // Pavirv210…
GO:0016787	F	hydrolase activity	33	255	6805	51494	0.57	1	// Pavirv21071491m.g // Pavirv21119575m.g // Pavirv21016524m.g // Pavirv21070836m.g // Pavirv21056871m.g // Pavirv21049227m.g // Pavirv21099323m.g // Pavirv21067945m.g // Pavirv21071492m.g // Pavirv21108660m.g // Pavirv21065763m.g // Pavirv21098505m.g // Pavirv21146228m.g // Pavirv21042487m.g // Pavirv21014530m.g // Pavirv21141955m.g // Pavirv21144759m.g // Pavirv21128897m.g // Pavirv21008329m.g …	// Pavirv21148937m.g // Pavirv21069519m.g // Pavirv21089967m.g // Pavirv21059947m.g // Pavir.J10540.1.axpr.g // Pavirv21015075m.g // Pavirv21087746m.g // Pavirv21024030m.g // Pavir.Ga02762.1.axpr.g // Pavirv21026355m.g // Pavirv21128972m.g // Pavirv21102601m.g // Pavirv21086179m.g // Pavirv21006853m.g // Pavirv21059824m.g // Pavirv21058364m.g // Pavirv21144427m.g // Pavirv21135819m.g // Pavirv211…
GO:0016301	F	kinase activity	26	255	5427	51494	0.59	1	// Pavirv21106140m.g // Pavirv21050717m.g // Pavirv21097857m.g // Pavirv21096314m.g // Pavirv21116406m.g // Pavirv21049738m.g // Pavirv21113665m.g // Pavirv21010214m.g // Pavirv21028309m.g // Pavirv21149494m.g // Pavirv21142120m.g // Pavirv21121822m.g // Pavirv21110340m.g // Pavirv21103720m.g // Pavirv21103599m.g // Pavirv21142121m.g // Pavirv21108237m.g // Pavirv21123210m.g // Pavirv21064563m.g …	// Pavirv21081040m.g // Pavirv21125706m.g // Pavirv21121699m.g // Pavirv21082238m.g // Pavirv21005264m.g // Pavirv21057507m.g // Pavirv21154890m.g // Pavirv21118815m.g // Pavirv21040128m.g // Pavirv21053246m.g // Pavirv21113336m.g // Pavirv21029681m.g // Pavirv21103232m.g // Pavirv21141007m.g // Pavirv21127671m.g // Pavirv21054440m.g // Pavirv21012011m.g // Pavirv21095113m.g // Pavirv21066019m.g …
GO:0016757	F	transferase activity, transferring glycosyl groups	11	255	1607	51494	0.19	1	// Pavirv21046475m.g // Pavirv21052077m.g // Pavirv21097884m.g // Pavirv21151976m.g // Pavirv21061081m.g // Pavirv21112218m.g // Pavirv21089609m.g // Pavirv21022913m.g // Pavirv21150392m.g // Pavirv21020980m.g // Pavirv21067292m.g	// Pavirv21152240m.g // Pavirv21045142m.g // Pavirv21005165m.g // Pavirv21013736m.g // Pavirv21036172m.g // Pavirv21146682m.g // Pavirv21136272m.g // Pavirv21059824m.g // Pavirv21056048m.g // Pavirv21030265m.g // Pavirv21046272m.g // Pavirv21055611m.g // Pavirv21001646m.g // Pavirv21070701m.g // Pavirv21011653m.g // Pavirv21094167m.g // Pavirv21008257m.g // Pavirv21055082m.g // Pavirv21125187m.g …
GO:0043169	F	cation binding	27	255	6249	51494	0.78	1	// Pavirv21131990m.g // Pavirv21105073m.g // Pavirv21145570m.g // Pavirv21136160m.g // Pavirv21048567m.g // Pavirv21048566m.g // Pavirv21048478m.g // Pavirv21157696m.g // Pavirv21014253m.g // Pavirv21066212m.g // Pavirv21024625m.g // Pavirv21005180m.g // Pavirv21097018m.g // Pavirv21040748m.g // Pavirv21104974m.g // Pavirv21028358m.g // Pavirv21087437m.g // Pavirv21011707m.g // Pavirv21047817m.g …	// Pavirv21108449m.g // Pavirv21063490m.g // Pavirv21125518m.g // Pavirv21091171m.g // Pavirv21112119m.g // Pavirv21098861m.g // Pavirv21070518m.g // Pavirv21000637m.g // Pavirv21064928m.g // Pavirv21033410m.g // Pavirv21130533m.g // Pavirv21003999m.g // Pavirv21064420m.g // Pavirv21016141m.g // Pavirv21068580m.g // Pavirv21050549m.g // Pavirv21095563m.g // Pavirv21156494m.g // Pavirv21108636m.g …
GO:0016788	F	hydrolase activity, acting on ester bonds	7	255	1514	51494	0.62	1	// Pavirv21071491m.g // Pavirv21071492m.g // Pavirv21078873m.g // Pavirv21144759m.g // Pavirv21042487m.g // Pavirv21056871m.g // Pavirv21012819m.g	// Pavirv21069519m.g // Pavirv21142532m.g // Pavirv21129458m.g // Pavirv21114406m.g // Pavirv21124804m.g // Pavirv21128972m.g // Pavirv21101993m.g // Pavirv21098993m.g // Pavirv21006853m.g // Pavirv21104164m.g // Pavirv21119316m.g // Pavirv21134852m.g // Pavirv21058364m.g // Pavirv21086597m.g // Pavirv21127150m.g // Pavirv21013514m.g // Pavirv21131912m.g // Pavirv21123107m.g // Pavirv21058162m.g …
GO:0003824	F	catalytic activity	135	255	23508	51494	0.091	1	// Pavirv21071491m.g // Pavirv21104761m.g // Pavirv21050717m.g // Pavirv21052077m.g // Pavirv21097857m.g // Pavirv21022913m.g // Pavirv21049738m.g // Pavirv21049227m.g // Pavirv21157696m.g // Pavirv21010214m.g // Pavirv21123447m.g // Pavirv21137878m.g // Pavirv21087259m.g // Pavirv21102775m.g // Pavirv21042487m.g // Pavirv21014530m.g // Pavirv21000029m.g // Pavirv21029756m.g // Pavirv21050916m.g …	// Pavirv21134947m.g // Pavirv21148937m.g // Pavirv21108449m.g // Pavirv21089967m.g // Pavirv21053246m.g // Pavirv21087746m.g // Pavirv21024030m.g // Pavirv21029504m.g // Pavirv21026355m.g // Pavirv21069116m.g // Pavirv21128972m.g // Pavirv21102601m.g // Pavirv21110141m.g // Pavirv21000637m.g // Pavirv21055611m.g // Pavir.Gb02272.1.axpr.g // Pavirv21001646m.g // Pavirv21135819m.g // Pavirv2106442…
GO:0046906	F	tetrapyrrole binding	7	255	1220	51494	0.4	1	// Pavirv21047817m.g // Pavirv21048567m.g // Pavirv21105073m.g // Pavirv21048566m.g // Pavirv21157696m.g // Pavirv21154215m.g // Pavirv21007544m.g	// Pavirv21080058m.g // Pavirv21086783m.g // Pavirv21048678m.g // Pavirv21108449m.g // Pavirv21134535m.g // Pavirv21131494m.g // Pavirv21106940m.g // Pavirv21099513m.g // Pavirv21127030m.g // Pavir.J21078.1.axpr.g // Pavirv21143593m.g // Pavirv21061699m.g // Pavirv21098997m.g // Pavirv21084667m.g // Pavirv21148819m.g // Pavirv21022883m.g // Pavirv21071691m.g // Pavirv21126095m.g // Pavirv21061316…
GO:0016773	F	phosphotransferase activity, alcohol group as acceptor	26	255	5336	51494	0.56	1	// Pavirv21106140m.g // Pavirv21050717m.g // Pavirv21097857m.g // Pavirv21096314m.g // Pavirv21116406m.g // Pavirv21113665m.g // Pavirv21010214m.g // Pavirv21028309m.g // Pavirv21149494m.g // Pavirv21142120m.g // Pavirv21121822m.g // Pavirv21110340m.g // Pavirv21103720m.g // Pavirv21103599m.g // Pavirv21142121m.g // Pavirv21108237m.g // Pavirv21123210m.g // Pavirv21064563m.g // Pavir.Bb02076.1.ax…	// Pavirv21081040m.g // Pavirv21141007m.g // Pavirv21121699m.g // Pavirv21082238m.g // Pavirv21005264m.g // Pavirv21057507m.g // Pavirv21154890m.g // Pavirv21118815m.g // Pavirv21040128m.g // Pavirv21053246m.g // Pavirv21113336m.g // Pavirv21103232m.g // Pavirv21102675m.g // Pavirv21127671m.g // Pavirv21054440m.g // Pavirv21012011m.g // Pavirv21136778m.g // Pavirv21066019m.g // Pavirv21031049m.g …
GO:0016772	F	transferase activity, transferring phosphorus-containing groups	35	255	6066	51494	0.22	1	// Pavirv21104966m.g // Pavirv21106140m.g // Pavirv21050717m.g // Pavirv21105016m.g // Pavirv21097857m.g // Pavirv21096314m.g // Pavirv21116406m.g // Pavirv21049738m.g // Pavirv21103720m.g // Pavirv21123210m.g // Pavirv21113665m.g // Pavirv21010214m.g // Pavirv21028309m.g // Pavirv21149494m.g // Pavirv21142120m.g // Pavirv21121822m.g // Pavirv21110340m.g // Pavirv21000029m.g // Pavirv21103599m.g …	// Pavirv21057507m.g // Pavirv21040128m.g // Pavirv21053246m.g // Pavirv21034929m.g // Pavirv21132410m.g // Pavirv21055493m.g // Pavirv21088896m.g // Pavirv21000637m.g // Pavirv21009603m.g // Pavirv21050767m.g // Pavirv21022736m.g // Pavirv21044744m.g // Pavir.Gb02272.1.axpr.g // Pavirv21153511m.g // Pavirv21151196m.g // Pavirv21035057m.g // Pavirv21137734m.g // Pavirv21045194m.g // Pavir.J08577.…
GO:0032555	F	purine ribonucleotide binding	43	255	7921	51494	0.31	1	// Pavirv21016524m.g // Pavirv21050717m.g // Pavirv21097857m.g // Pavirv21060417m.g // Pavirv21106140m.g // Pavirv21157663m.g // Pavirv21116406m.g // Pavirv21034827m.g // Pavirv21106141m.g // Pavirv21099323m.g // Pavirv21114272m.g // Pavirv21116058m.g // Pavirv21122121m.g // Pavirv21010214m.g // Pavirv21071897m.g // Pavirv21142120m.g // Pavirv21061277m.g // Pavirv21121822m.g // Pavirv21110340m.g …	// Pavirv21057507m.g // Pavirv21103194m.g // Pavirv21040128m.g // Pavirv21125818m.g // Pavirv21053246m.g // Pavirv21113366m.g // Pavirv21075756m.g // Pavirv21151463m.g // Pavirv21069116m.g // Pavirv21121227m.g // Pavirv21066741m.g // Pavirv21055493m.g // Pavirv21120206m.g // Pavirv21111364m.g // Pavirv21073987m.g // Pavirv21040211m.g // Pavirv21044744m.g // Pavirv21144427m.g // Pavir.Gb02272.1.ax…
GO:0008194	F	UDP-glycosyltransferase activity	5	255	484	51494	0.097	1	// Pavirv21046475m.g // Pavirv21052077m.g // Pavirv21020980m.g // Pavirv21067292m.g // Pavirv21061081m.g	// Pavirv21002096m.g // Pavirv21104436m.g // Pavirv21098079m.g // Pavirv21056048m.g // Pavirv21008914m.g // Pavirv21152980m.g // Pavirv21044277m.g // Pavirv21039300m.g // Pavirv21008655m.g // Pavirv21020429m.g // Pavirv21070701m.g // Pavirv21011653m.g // Pavirv21094167m.g // Pavirv21141894m.g // Pavirv21086845m.g // Pavirv21042482m.g // Pavirv21082804m.g // Pavirv21058808m.g // Pavirv21064354m.g …
GO:0032553	F	ribonucleotide binding	43	255	7921	51494	0.31	1	// Pavirv21016524m.g // Pavirv21050717m.g // Pavirv21097857m.g // Pavirv21060417m.g // Pavirv21106140m.g // Pavirv21157663m.g // Pavirv21116406m.g // Pavirv21034827m.g // Pavirv21106141m.g // Pavirv21099323m.g // Pavirv21114272m.g // Pavirv21116058m.g // Pavirv21122121m.g // Pavirv21010214m.g // Pavirv21071897m.g // Pavirv21142120m.g // Pavirv21061277m.g // Pavirv21121822m.g // Pavirv21110340m.g …	// Pavirv21057507m.g // Pavirv21103194m.g // Pavirv21040128m.g // Pavirv21125818m.g // Pavirv21053246m.g // Pavirv21113366m.g // Pavirv21075756m.g // Pavirv21151463m.g // Pavirv21069116m.g // Pavirv21121227m.g // Pavirv21066741m.g // Pavirv21055493m.g // Pavirv21120206m.g // Pavirv21111364m.g // Pavirv21073987m.g // Pavirv21040211m.g // Pavirv21044744m.g // Pavirv21144427m.g // Pavir.Gb02272.1.ax…
GO:0016798	F	hydrolase activity, acting on glycosyl bonds	6	255	1333	51494	0.65	1	// Pavirv21052178m.g // Pavirv21008329m.g // Pavirv21065763m.g // Pavirv21098505m.g // Pavirv21049227m.g // Pavirv21014530m.g	// Pavirv21109257m.g // Pavirv21062579m.g // Pavirv21148937m.g // Pavirv21025851m.g // Pavirv21104040m.g // Pavirv21104873m.g // Pavirv21043676m.g // Pavirv21089967m.g // Pavirv21113870m.g // Pavirv21065652m.g // Pavirv21087500m.g // Pavirv21071465m.g // Pavirv21032096m.g // Pavirv21089424m.g // Pavirv21152076m.g // Pavirv21032551m.g // Pavirv21142506m.g // Pavirv21083812m.g // Pavirv21097579m.g …
GO:0008233	F	peptidase activity	9	255	1630	51494	0.42	1	// Pavirv21108660m.g // Pavirv21061080m.g // Pavirv21070836m.g // Pavirv21097270m.g // Pavirv21146228m.g // Pavirv21056376m.g // Pavirv21029784m.g // Pavirv21090967m.g // Pavirv21141955m.g	// Pavirv21051805m.g // Pavirv21058883m.g // Pavirv21046821m.g // Pavirv21023185m.g // Pavir.J10540.1.axpr.g // Pavirv21068391m.g // Pavirv21015075m.g // Pavirv21064114m.g // Pavirv21024030m.g // Pavir.Ga02762.1.axpr.g // Pavirv21155592m.g // Pavirv21008699m.g // Pavirv21036019m.g // Pavirv21102601m.g // Pavirv21019740m.g // Pavirv21101503m.g // Pavirv21072227m.g // Pavirv21030092m.g // Pavirv210…
GO:0043167	F	ion binding	27	255	6250	51494	0.78	1	// Pavirv21131990m.g // Pavirv21105073m.g // Pavirv21145570m.g // Pavirv21136160m.g // Pavirv21048567m.g // Pavirv21048566m.g // Pavirv21048478m.g // Pavirv21157696m.g // Pavirv21014253m.g // Pavirv21066212m.g // Pavirv21024625m.g // Pavirv21005180m.g // Pavirv21097018m.g // Pavirv21040748m.g // Pavirv21104974m.g // Pavirv21028358m.g // Pavirv21087437m.g // Pavirv21011707m.g // Pavirv21047817m.g …	// Pavirv21108449m.g // Pavirv21063490m.g // Pavirv21125518m.g // Pavirv21091171m.g // Pavirv21112119m.g // Pavirv21098861m.g // Pavirv21070518m.g // Pavirv21000637m.g // Pavirv21064928m.g // Pavirv21033410m.g // Pavirv21130533m.g // Pavirv21003999m.g // Pavirv21064420m.g // Pavirv21016141m.g // Pavirv21068580m.g // Pavirv21050549m.g // Pavirv21095563m.g // Pavirv21156494m.g // Pavirv21108636m.g …
GO:0016491	F	oxidoreductase activity	25	255	4290	51494	0.25	1	// Pavirv21097485m.g // Pavirv21080907m.g // Pavirv21132109m.g // Pavirv21014205m.g // Pavirv21048567m.g // Pavirv21048566m.g // Pavirv21157696m.g // Pavirv21149495m.g // Pavirv21123447m.g // Pavirv21023234m.g // Pavirv21065681m.g // Pavirv21029756m.g // Pavirv21047817m.g // Pavirv21020253m.g // Pavirv21105073m.g // Pavirv21117895m.g // Pavirv21154215m.g // Pavirv21058475m.g // Pavirv21024883m.g …	// Pavirv21015224m.g // Pavir.Fa02210.1.axpr.g // Pavirv21028027m.g // Pavirv21108449m.g // Pavirv21122323m.g // Pavirv21131494m.g // Pavirv21103069m.g // Pavirv21015273m.g // Pavirv21103048m.g // Pavirv21106940m.g // Pavirv21062438m.g // Pavirv21142044m.g // Pavirv21142792m.g // Pavirv21092943m.g // Pavirv21128598m.g // Pavirv21099484m.g // Pavirv21029504m.g // Pavirv21156626m.g // Pavirv2114009…
GO:0016874	F	ligase activity	9	255	894	51494	0.039	1	// Pavirv21048480m.g // Pavirv21136009m.g // Pavirv21108237m.g // Pavirv21136008m.g // Pavirv21052649m.g // Pavirv21116058m.g // Pavirv21022943m.g // Pavirv21033929m.g // Pavirv21050024m.g	// Pavirv21141007m.g // Pavirv21108902m.g // Pavirv21057951m.g // Pavirv21133814m.g // Pavirv21044500m.g // Pavirv21053656m.g // Pavirv21140794m.g // Pavir.J01955.1.axpr.g // Pavirv21133706m.g // Pavirv21029032m.g // Pavirv21005931m.g // Pavirv21058219m.g // Pavirv21151463m.g // Pavirv21057357m.g // Pavirv21069116m.g // Pavirv21117435m.g // Pavirv21114372m.g // Pavirv21038299m.g // Pavirv21027015…
GO:0016829	F	lyase activity	5	255	749	51494	0.32	1	// Pavirv21097018m.g // Pavirv21087259m.g // Pavirv21104761m.g // Pavirv21014253m.g // Pavirv21117008m.g	// Pavirv21072929m.g // Pavirv21110091m.g // Pavirv21132327m.g // Pavirv21017519m.g // Pavirv21023799m.g // Pavirv21143043m.g // Pavirv21046259m.g // Pavirv21080166m.g // Pavirv21020208m.g // Pavirv21142426m.g // Pavirv21030094m.g // Pavirv21100095m.g // Pavirv21140680m.g // Pavirv21134779m.g // Pavirv21101098m.g // Pavirv21007274m.g // Pavirv21048556m.g // Pavirv21100754m.g // Pavirv21069678m.g …
GO:0016705	F	oxidoreductase activity, acting on paired donors, with incorporation or reduction of molecular oxygen	8	255	940	51494	0.1	1	// Pavirv21097485m.g // Pavirv21024883m.g // Pavirv21047817m.g // Pavirv21048567m.g // Pavirv21105073m.g // Pavirv21048566m.g // Pavirv21157696m.g // Pavirv21154215m.g	// Pavirv21080058m.g // Pavirv21048678m.g // Pavirv21108449m.g // Pavirv21131494m.g // Pavirv21015517m.g // Pavirv21127030m.g // Pavirv21143593m.g // Pavirv21098997m.g // Pavirv21084667m.g // Pavirv21071698m.g // Pavirv21022883m.g // Pavirv21071691m.g // Pavirv21061316m.g // Pavirv21141572m.g // Pavirv21149189m.g // Pavirv21095839m.g // Pavirv21086959m.g // Pavirv21017313m.g // Pavirv21029843m.g …
GO:0005506	F	iron ion binding	7	255	1345	51494	0.5	1	// Pavirv21047817m.g // Pavirv21048567m.g // Pavirv21105073m.g // Pavirv21048566m.g // Pavirv21157696m.g // Pavirv21154215m.g // Pavirv21007544m.g	// Pavirv21080058m.g // Pavirv21086783m.g // Pavirv21120360m.g // Pavirv21048678m.g // Pavirv21108449m.g // Pavirv21134535m.g // Pavirv21131494m.g // Pavirv21106940m.g // Pavirv21099513m.g // Pavirv21127030m.g // Pavir.J21078.1.axpr.g // Pavirv21143593m.g // Pavirv21061699m.g // Pavirv21098997m.g // Pavirv21084667m.g // Pavirv21148819m.g // Pavirv21022883m.g // Pavirv21068453m.g // Pavirv21071691…
GO:0005215	F	transporter activity	5	255	2722	51494	1	1	// Pavirv21111088m.g // Pavirv21086622m.g // Pavirv21027628m.g // Pavirv21099323m.g // Pavirv21047446m.g	// Pavirv21041695m.g // Pavirv21066324m.g // Pavirv21131479m.g // Pavirv21066154m.g // Pavirv21091016m.g // Pavirv21137595m.g // Pavirv21052594m.g // Pavirv21130156m.g // Pavir.Ib03166.1.axpr.g // Pavirv21086328m.g // Pavirv21102658m.g // Pavirv21076486m.g // Pavirv21008445m.g // Pavirv21019935m.g // Pavirv21005130m.g // Pavirv21063188m.g // Pavirv21129975m.g // Pavirv21057957m.g // Pavirv2112099…
GO:0048037	F	cofactor binding	6	255	1092	51494	0.46	1	// Pavirv21097485m.g // Pavirv21123447m.g // Pavirv21088399m.g // Pavirv21024883m.g // Pavirv21132109m.g // Pavirv21047022m.g	// Pavirv21127171m.g // Pavirv21098132m.g // Pavirv21120817m.g // Pavirv21112999m.g // Pavirv21151071m.g // Pavirv21157174m.g // Pavirv21001263m.g // Pavirv21018581m.g // Pavirv21095096m.g // Pavirv21133542m.g // Pavirv21143208m.g // Pavirv21109593m.g // Pavirv21056063m.g // Pavirv21008963m.g // Pavirv21150074m.g // Pavirv21037699m.g // Pavirv21123447m.g // Pavirv21005309m.g // Pavirv21082064m.g …
GO:0030554	F	adenyl nucleotide binding	43	255	7673	51494	0.25	1	// Pavirv21097485m.g // Pavirv21016524m.g // Pavirv21050717m.g // Pavirv21097857m.g // Pavirv21066600m.g // Pavirv21106140m.g // Pavirv21157663m.g // Pavirv21116406m.g // Pavirv21106141m.g // Pavirv21099323m.g // Pavirv21114272m.g // Pavirv21116058m.g // Pavirv21122121m.g // Pavirv21010214m.g // Pavirv21071897m.g // Pavirv21142120m.g // Pavirv21061277m.g // Pavirv21121822m.g // Pavirv21110340m.g …	// Pavirv21057507m.g // Pavirv21103194m.g // Pavirv21040128m.g // Pavirv21125818m.g // Pavirv21053246m.g // Pavirv21113366m.g // Pavirv21075756m.g // Pavirv21151463m.g // Pavirv21069116m.g // Pavirv21121227m.g // Pavirv21066741m.g // Pavirv21055493m.g // Pavirv21120206m.g // Pavirv21111364m.g // Pavirv21073987m.g // Pavirv21044744m.g // Pavirv21144427m.g // Pavir.Gb02272.1.axpr.g // Pavirv2115351…
GO:0003723	F	RNA binding	5	255	957	51494	0.52	1	// Pavirv21062433m.g // Pavirv21039229m.g // Pavirv21042452m.g // Pavirv21023705m.g // Pavirv21003213m.g	// Pavirv21024048m.g // Pavirv21021554m.g // Pavirv21024630m.g // Pavirv21142132m.g // Pavirv21108008m.g // Pavirv21130659m.g // Pavirv21134543m.g // Pavirv21102797m.g // Pavirv21131809m.g // Pavirv21057754m.g // Pavirv21013960m.g // Pavirv21084707m.g // Pavirv21138039m.g // Pavirv21026663m.g // Pavirv21132138m.g // Pavirv21020718m.g // Pavirv21097423m.g // Pavirv21146709m.g // Pavirv21021151m.g …
GO:0005515	F	protein binding	44	255	8728	51494	0.48	1	// Pavirv21019832m.g // Pavirv21016524m.g // Pavirv21049537m.g // Pavirv21097857m.g // Pavirv21008608m.g // Pavirv21131990m.g // Pavirv21132241m.g // Pavirv21085584m.g // Pavirv21145570m.g // Pavirv21127466m.g // Pavirv21104974m.g // Pavirv21034104m.g // Pavirv21092010m.g // Pavirv21123447m.g // Pavirv21022747m.g // Pavirv21055793m.g // Pavirv21071897m.g // Pavirv21019460m.g // Pavirv21095350m.g …	// Pavirv21134649m.g // Pavirv21057507m.g // Pavirv21082377m.g // Pavirv21050357m.g // Pavirv21129825m.g // Pavirv21086821m.g // Pavirv21064442m.g // Pavirv21075756m.g // Pavirv21086979m.g // Pavirv21125518m.g // Pavirv21110670m.g // Pavirv21027863m.g // Pavirv21067821m.g // Pavirv21113668m.g // Pavirv21009603m.g // Pavirv21045010m.g // Pavirv21080600m.g // Pavirv21144427m.g // Pavirv21100270m.g …
GO:0030246	F	carbohydrate binding	5	255	620	51494	0.2	1	// Pavirv21038254m.g // Pavirv21123210m.g // Pavirv21049227m.g // Pavirv21050717m.g // Pavirv21013677m.g	// Pavirv21051818m.g // Pavirv21101101m.g // Pavirv21103618m.g // Pavirv21042091m.g // Pavirv21062579m.g // Pavirv21154890m.g // Pavirv21005165m.g // Pavirv21053246m.g // Pavirv21083812m.g // Pavirv21104394m.g // Pavirv21070202m.g // Pavirv21104308m.g // Pavirv21157228m.g // Pavirv21021382m.g // Pavirv21100466m.g // Pavirv21045271m.g // Pavirv21078304m.g // Pavirv21096084m.g // Pavirv21064623m.g …
GO:0001883	F	purine nucleoside binding	43	255	7673	51494	0.25	1	// Pavirv21097485m.g // Pavirv21016524m.g // Pavirv21050717m.g // Pavirv21097857m.g // Pavirv21066600m.g // Pavirv21106140m.g // Pavirv21157663m.g // Pavirv21116406m.g // Pavirv21106141m.g // Pavirv21099323m.g // Pavirv21114272m.g // Pavirv21116058m.g // Pavirv21122121m.g // Pavirv21010214m.g // Pavirv21071897m.g // Pavirv21142120m.g // Pavirv21061277m.g // Pavirv21121822m.g // Pavirv21110340m.g …	// Pavirv21057507m.g // Pavirv21103194m.g // Pavirv21040128m.g // Pavirv21125818m.g // Pavirv21053246m.g // Pavirv21113366m.g // Pavirv21075756m.g // Pavirv21151463m.g // Pavirv21069116m.g // Pavirv21121227m.g // Pavirv21066741m.g // Pavirv21055493m.g // Pavirv21120206m.g // Pavirv21111364m.g // Pavirv21073987m.g // Pavirv21044744m.g // Pavirv21144427m.g // Pavir.Gb02272.1.axpr.g // Pavirv2115351…
GO:0001882	F	nucleoside binding	44	255	7699	51494	0.21	1	// Pavirv21097485m.g // Pavirv21016524m.g // Pavirv21050717m.g // Pavirv21097857m.g // Pavirv21066600m.g // Pavirv21106140m.g // Pavirv21157663m.g // Pavirv21116406m.g // Pavirv21106141m.g // Pavirv21099323m.g // Pavirv21114272m.g // Pavirv21116058m.g // Pavirv21122121m.g // Pavirv21010214m.g // Pavirv21071897m.g // Pavirv21142120m.g // Pavirv21061277m.g // Pavirv21121822m.g // Pavirv21110340m.g …	// Pavirv21057507m.g // Pavirv21103194m.g // Pavirv21040128m.g // Pavirv21125818m.g // Pavirv21053246m.g // Pavirv21113366m.g // Pavirv21075756m.g // Pavirv21151463m.g // Pavirv21069116m.g // Pavirv21121227m.g // Pavirv21066741m.g // Pavirv21055493m.g // Pavirv21120206m.g // Pavirv21111364m.g // Pavirv21073987m.g // Pavirv21044744m.g // Pavirv21144427m.g // Pavir.Gb02272.1.axpr.g // Pavirv2115351…
GO:0050662	F	coenzyme binding	5	255	805	51494	0.37	1	// Pavirv21097485m.g // Pavirv21123447m.g // Pavirv21132109m.g // Pavirv21088399m.g // Pavirv21024883m.g	// Pavirv21098132m.g // Pavirv21120817m.g // Pavirv21112999m.g // Pavirv21062558m.g // Pavirv21157174m.g // Pavirv21001263m.g // Pavirv21018581m.g // Pavirv21095096m.g // Pavirv21143208m.g // Pavirv21109593m.g // Pavirv21152627m.g // Pavirv21008963m.g // Pavirv21037699m.g // Pavirv21123447m.g // Pavirv21022046m.g // Pavirv21156736m.g // Pavirv21134628m.g // Pavirv21134625m.g // Pavirv21063889m.g …
GO:0016462	F	pyrophosphatase activity	7	255	1507	51494	0.62	1	// Pavirv21024558m.g // Pavirv21128897m.g // Pavirv21016524m.g // Pavirv21067945m.g // Pavirv21099323m.g // Pavirv21141955m.g // Pavirv21033917m.g	// Pavirv21039456m.g // Pavirv21052594m.g // Pavirv21021412m.g // Pavirv21087746m.g // Pavirv21088778m.g // Pavirv21026355m.g // Pavirv21063188m.g // Pavirv21101993m.g // Pavirv21044372m.g // Pavirv21112836m.g // Pavirv21097471m.g // Pavirv21134966m.g // Pavirv21109955m.g // Pavirv21080719m.g // Pavirv21144427m.g // Pavirv21050612m.g // Pavirv21070651m.g // Pavirv21072766m.g // Pavirv21016141m.g …
GO:0022857	F	transmembrane transporter activity	5	255	1953	51494	0.96	1	// Pavirv21111088m.g // Pavirv21086622m.g // Pavirv21027628m.g // Pavirv21099323m.g // Pavirv21047446m.g	// Pavirv21041695m.g // Pavirv21066324m.g // Pavirv21131479m.g // Pavirv21066154m.g // Pavirv21137595m.g // Pavirv21086328m.g // Pavirv21076486m.g // Pavirv21008445m.g // Pavirv21019935m.g // Pavirv21005130m.g // Pavirv21063188m.g // Pavirv21129975m.g // Pavirv21057957m.g // Pavirv21120997m.g // Pavirv21055495m.g // Pavirv21013969m.g // Pavirv21148670m.g // Pavirv21059177m.g // Pavirv21097471m.g …
GO:0005198	F	structural molecule activity	9	255	886	51494	0.037	1	// Pavirv21090308m.g // Pavirv21042452m.g // Pavirv21039229m.g // Pavirv21007115m.g // Pavirv21123211m.g // Pavirv21057896m.g // Pavirv21007116m.g // Pavirv21031949m.g // Pavirv21134525m.g	// Pavirv21118780m.g // Pavirv21005861m.g // Pavirv21066674m.g // Pavirv21095909m.g // Pavirv21102269m.g // Pavirv21084805m.g // Pavirv21143167m.g // Pavirv21030716m.g // Pavirv21072147m.g // Pavirv21021888m.g // Pavirv21069164m.g // Pavirv21020718m.g // Pavirv21065699m.g // Pavirv21033452m.g // Pavirv21041704m.g // Pavirv21124149m.g // Pavirv21045287m.g // Pavirv21044476m.g // Pavirv21034601m.g …
GO:0003735	F	structural constituent of ribosome	9	255	822	51494	0.025	1	// Pavirv21090308m.g // Pavirv21042452m.g // Pavirv21039229m.g // Pavirv21007115m.g // Pavirv21123211m.g // Pavirv21057896m.g // Pavirv21007116m.g // Pavirv21031949m.g // Pavirv21134525m.g	// Pavirv21118780m.g // Pavirv21005861m.g // Pavirv21066674m.g // Pavirv21095909m.g // Pavirv21102269m.g // Pavirv21084805m.g // Pavirv21143167m.g // Pavirv21030716m.g // Pavirv21072147m.g // Pavirv21069164m.g // Pavirv21020718m.g // Pavirv21065699m.g // Pavirv21033452m.g // Pavirv21041704m.g // Pavirv21124149m.g // Pavirv21045287m.g // Pavirv21044476m.g // Pavirv21034601m.g // Pavirv21083628m.g …
GO:0004672	F	protein kinase activity	24	255	4937	51494	0.57	1	// Pavirv21106140m.g // Pavirv21050717m.g // Pavirv21097857m.g // Pavirv21096314m.g // Pavirv21116406m.g // Pavirv21113665m.g // Pavirv21010214m.g // Pavirv21071897m.g // Pavirv21149494m.g // Pavirv21142120m.g // Pavirv21121822m.g // Pavirv21110340m.g // Pavirv21103720m.g // Pavirv21103599m.g // Pavirv21142121m.g // Pavirv21108237m.g // Pavirv21123210m.g // Pavirv21064563m.g // Pavir.Bb02076.1.ax…	// Pavirv21081040m.g // Pavirv21141007m.g // Pavirv21121699m.g // Pavirv21155364m.g // Pavirv21005264m.g // Pavirv21057507m.g // Pavirv21154890m.g // Pavirv21118815m.g // Pavirv21040128m.g // Pavirv21053246m.g // Pavirv21113336m.g // Pavirv21103232m.g // Pavirv21102675m.g // Pavirv21127671m.g // Pavirv21054440m.g // Pavirv21012011m.g // Pavirv21095113m.g // Pavirv21066019m.g // Pavirv21031049m.g …
GO:0032559	F	adenyl ribonucleotide binding	40	255	7389	51494	0.32	1	// Pavirv21016524m.g // Pavirv21050717m.g // Pavirv21097857m.g // Pavirv21066600m.g // Pavirv21106140m.g // Pavirv21157663m.g // Pavirv21116406m.g // Pavirv21106141m.g // Pavirv21099323m.g // Pavirv21114272m.g // Pavirv21116058m.g // Pavirv21122121m.g // Pavirv21010214m.g // Pavirv21071897m.g // Pavirv21142120m.g // Pavirv21061277m.g // Pavirv21121822m.g // Pavirv21110340m.g // Pavirv21103599m.g …	// Pavirv21057507m.g // Pavirv21103194m.g // Pavirv21040128m.g // Pavirv21125818m.g // Pavirv21053246m.g // Pavirv21113366m.g // Pavirv21075756m.g // Pavirv21151463m.g // Pavirv21069116m.g // Pavirv21121227m.g // Pavirv21066741m.g // Pavirv21055493m.g // Pavirv21120206m.g // Pavirv21111364m.g // Pavirv21073987m.g // Pavirv21044744m.g // Pavirv21144427m.g // Pavir.Gb02272.1.axpr.g // Pavirv2115351…
GO:0017111	F	nucleoside-triphosphatase activity	7	255	1453	51494	0.58	1	// Pavirv21024558m.g // Pavirv21128897m.g // Pavirv21016524m.g // Pavirv21067945m.g // Pavirv21099323m.g // Pavirv21141955m.g // Pavirv21033917m.g	// Pavirv21039456m.g // Pavirv21052594m.g // Pavirv21021412m.g // Pavirv21087746m.g // Pavirv21088778m.g // Pavirv21026355m.g // Pavirv21063188m.g // Pavirv21101993m.g // Pavirv21044372m.g // Pavirv21112836m.g // Pavirv21097471m.g // Pavirv21134966m.g // Pavirv21109955m.g // Pavirv21080719m.g // Pavirv21144427m.g // Pavirv21050612m.g // Pavirv21070651m.g // Pavirv21063319m.g // Pavirv21105104m.g …
GO:0016879	F	ligase activity, forming carbon-nitrogen bonds	6	255	648	51494	0.11	1	// Pavirv21048480m.g // Pavirv21136009m.g // Pavirv21108237m.g // Pavirv21136008m.g // Pavirv21022943m.g // Pavirv21050024m.g	// Pavirv21141007m.g // Pavirv21053462m.g // Pavirv21057951m.g // Pavirv21133814m.g // Pavirv21044500m.g // Pavirv21053656m.g // Pavirv21140794m.g // Pavirv21133706m.g // Pavirv21005931m.g // Pavirv21058219m.g // Pavirv21151463m.g // Pavirv21051324m.g // Pavirv21117435m.g // Pavirv21114372m.g // Pavirv21038299m.g // Pavirv21027015m.g // Pavirv21118110m.g // Pavirv21025195m.g // Pavirv21100327m.g …
GO:0070011	F	peptidase activity, acting on L-amino acid peptides	9	255	1564	51494	0.38	1	// Pavirv21108660m.g // Pavirv21061080m.g // Pavirv21070836m.g // Pavirv21097270m.g // Pavirv21146228m.g // Pavirv21056376m.g // Pavirv21029784m.g // Pavirv21090967m.g // Pavirv21141955m.g	// Pavirv21051805m.g // Pavirv21058883m.g // Pavirv21046821m.g // Pavirv21023185m.g // Pavir.J10540.1.axpr.g // Pavirv21015075m.g // Pavirv21064114m.g // Pavirv21024030m.g // Pavir.Ga02762.1.axpr.g // Pavirv21155592m.g // Pavirv21008699m.g // Pavirv21102601m.g // Pavirv21019740m.g // Pavirv21101503m.g // Pavirv21072227m.g // Pavirv21030092m.g // Pavirv21060365m.g // Pavirv21154863m.g // Pavirv210…
GO:0046914	F	transition metal ion binding	20	255	4483	51494	0.71	1	// Pavirv21048478m.g // Pavirv21047817m.g // Pavirv21066212m.g // Pavirv21011707m.g // Pavirv21028358m.g // Pavirv21057847m.g // Pavirv21092511m.g // Pavirv21105073m.g // Pavirv21048566m.g // Pavirv21109520m.g // Pavirv21136160m.g // Pavirv21048567m.g // Pavirv21040748m.g // Pavirv21096922m.g // Pavirv21117895m.g // Pavirv21157696m.g // Pavirv21104974m.g // Pavirv21154215m.g // Pavirv21007544m.g …	// Pavirv21015224m.g // Pavirv21033803m.g // Pavirv21051805m.g // Pavirv21108449m.g // Pavirv21031940m.g // Pavirv21131494m.g // Pavirv21056694m.g // Pavirv21106940m.g // Pavirv21033319m.g // Pavirv21062438m.g // Pavirv21084168m.g // Pavirv21006798m.g // Pavirv21022629m.g // Pavirv21142792m.g // Pavirv21128846m.g // Pavirv21089183m.g // Pavirv21006041m.g // Pavirv21064508m.g // Pavirv21125518m.g …
GO:0030529	C	ribonucleoprotein complex	10	255	986	51494	0.029	0.39	// Pavirv21090308m.g // Pavirv21042452m.g // Pavirv21039229m.g // Pavirv21007115m.g // Pavirv21123211m.g // Pavirv21057896m.g // Pavirv21003213m.g // Pavirv21007116m.g // Pavirv21031949m.g // Pavirv21134525m.g	// Pavirv21014575m.g // Pavirv21118780m.g // Pavirv21005861m.g // Pavirv21066674m.g // Pavirv21095909m.g // Pavirv21102269m.g // Pavirv21141704m.g // Pavirv21143167m.g // Pavirv21030716m.g // Pavirv21072147m.g // Pavirv21048039m.g // Pavirv21069164m.g // Pavirv21020718m.g // Pavirv21065699m.g // Pavirv21033452m.g // Pavirv21041704m.g // Pavirv21090688m.g // Pavirv21054651m.g // Pavirv21045287m.g …
GO:0043232	C	intracellular non-membrane-bounded organelle	14	255	1659	51494	0.044	0.39	// Pavirv21090308m.g // Pavirv21051735m.g // Pavirv21016524m.g // Pavirv21042452m.g // Pavirv21039229m.g // Pavirv21067320m.g // Pavirv21123211m.g // Pavirv21090263m.g // Pavirv21057896m.g // Pavirv21007116m.g // Pavirv21021462m.g // Pavirv21007115m.g // Pavirv21134525m.g // Pavirv21031949m.g	// Pavirv21039456m.g // Pavirv21118780m.g // Pavirv21095909m.g // Pavirv21141704m.g // Pavirv21072147m.g // Pavirv21116690m.g // Pavirv21020718m.g // Pavirv21026355m.g // Pavirv21086979m.g // Pavirv21045287m.g // Pavirv21082136m.g // Pavirv21044476m.g // Pavirv21110670m.g // Pavirv21055067m.g // Pavirv21036895m.g // Pavirv21091980m.g // Pavirv21090308m.g // Pavirv21017367m.g // Pavirv21016978m.g …
GO:0044424	C	intracellular part	44	255	5921	51494	0.01	0.39	// Pavirv21019832m.g // Pavirv21016524m.g // Pavirv21104761m.g // Pavirv21117350m.g // Pavirv21067320m.g // Pavirv21131990m.g // Pavirv21019460m.g // Pavirv21057896m.g // Pavirv21003213m.g // Pavirv21021462m.g // Pavirv21107512m.g // Pavirv21123447m.g // Pavirv21102979m.g // Pavirv21042452m.g // Pavirv21005180m.g // Pavirv21134525m.g // Pavirv21134695m.g // Pavirv21123211m.g // Pavirv21039229m.g …	// Pavirv21135532m.g // Pavirv21102797m.g // Pavirv21105712m.g // Pavirv21020718m.g // Pavirv21026355m.g // Pavirv21086979m.g // Pavirv21095278m.g // Pavirv21115038m.g // Pavirv21153359m.g // Pavirv21110670m.g // Pavirv21027863m.g // Pavirv21091980m.g // Pavirv21085868m.g // Pavirv21091098m.g // Pavirv21144427m.g // Pavirv21110330m.g // Pavirv21156229m.g // Pavirv21016141m.g // Pavir.Fb01604.1.ax…
GO:0043229	C	intracellular organelle	34	255	4786	51494	0.034	0.39	// Pavirv21019832m.g // Pavirv21016524m.g // Pavirv21104761m.g // Pavirv21117350m.g // Pavirv21067320m.g // Pavirv21131990m.g // Pavirv21057896m.g // Pavirv21021462m.g // Pavirv21134525m.g // Pavirv21102979m.g // Pavirv21042452m.g // Pavirv21005180m.g // Pavirv21107512m.g // Pavirv21123211m.g // Pavirv21098228m.g // Pavirv21007115m.g // Pavirv21028358m.g // Pavirv21090308m.g // Pavirv21020998m.g …	// Pavirv21135532m.g // Pavirv21076385m.g // Pavirv21141590m.g // Pavirv21118780m.g // Pavirv21099007m.g // Pavirv21016180m.g // Pavirv21062850m.g // Pavirv21095909m.g // Pavirv21076383m.g // Pavirv21102797m.g // Pavirv21072631m.g // Pavirv21084707m.g // Pavirv21116690m.g // Pavirv21020718m.g // Pavirv21026355m.g // Pavirv21086979m.g // Pavirv21086831m.g // Pavirv21025323m.g // Pavirv21095278m.g …
GO:0005622	C	intracellular	45	255	6145	51494	0.012	0.39	// Pavirv21019832m.g // Pavirv21016524m.g // Pavirv21104761m.g // Pavirv21117350m.g // Pavirv21067320m.g // Pavirv21131990m.g // Pavirv21019460m.g // Pavirv21057896m.g // Pavirv21003213m.g // Pavirv21021462m.g // Pavirv21107512m.g // Pavirv21123447m.g // Pavirv21102979m.g // Pavirv21042452m.g // Pavirv21005180m.g // Pavirv21134525m.g // Pavirv21134695m.g // Pavirv21123211m.g // Pavirv21039229m.g …	// Pavirv21135532m.g // Pavirv21102797m.g // Pavirv21105712m.g // Pavirv21020718m.g // Pavirv21026355m.g // Pavirv21086979m.g // Pavirv21095278m.g // Pavirv21115038m.g // Pavirv21153359m.g // Pavirv21110670m.g // Pavirv21027863m.g // Pavirv21091980m.g // Pavirv21085868m.g // Pavirv21091098m.g // Pavirv21144427m.g // Pavirv21110330m.g // Pavirv21156229m.g // Pavirv21016141m.g // Pavir.Fb01604.1.ax…
GO:0005840	C	ribosome	9	255	809	51494	0.023	0.39	// Pavirv21090308m.g // Pavirv21042452m.g // Pavirv21039229m.g // Pavirv21007115m.g // Pavirv21123211m.g // Pavirv21057896m.g // Pavirv21007116m.g // Pavirv21031949m.g // Pavirv21134525m.g	// Pavirv21118780m.g // Pavirv21005861m.g // Pavirv21066674m.g // Pavirv21095909m.g // Pavirv21102269m.g // Pavirv21141704m.g // Pavirv21143167m.g // Pavirv21030716m.g // Pavirv21072147m.g // Pavirv21069164m.g // Pavirv21020718m.g // Pavirv21065699m.g // Pavirv21033452m.g // Pavirv21041704m.g // Pavirv21124149m.g // Pavirv21045287m.g // Pavirv21044476m.g // Pavirv21034601m.g // Pavirv21083628m.g …
GO:0005737	C	cytoplasm	20	255	2606	51494	0.045	0.39	// Pavirv21090308m.g // Pavirv21104761m.g // Pavirv21005815m.g // Pavirv21042452m.g // Pavirv21042450m.g // Pavirv21003213m.g // Pavirv21007115m.g // Pavirv21131990m.g // Pavirv21123211m.g // Pavirv21047349m.g // Pavirv21019460m.g // Pavirv21123447m.g // Pavirv21057896m.g // Pavirv21039229m.g // Pavirv21007116m.g // Pavirv21033929m.g // Pavirv21039227m.g // Pavirv21134525m.g // Pavirv21031949m.g …	// Pavirv21099007m.g // Pavirv21118780m.g // Pavirv21062850m.g // Pavirv21095909m.g // Pavirv21141704m.g // Pavirv21072147m.g // Pavirv21105712m.g // Pavirv21064077m.g // Pavirv21008251m.g // Pavirv21073888m.g // Pavirv21116690m.g // Pavirv21020718m.g // Pavirv21033452m.g // Pavirv21124804m.g // Pavirv21054651m.g // Pavirv21045287m.g // Pavirv21153359m.g // Pavirv21044476m.g // Pavirv21110670m.g …
GO:0032991	C	macromolecular complex	25	255	3175	51494	0.022	0.39	// Pavirv21052077m.g // Pavirv21016524m.g // Pavirv21067320m.g // Pavirv21019460m.g // Pavirv21057896m.g // Pavirv21003213m.g // Pavirv21021462m.g // Pavirv21134525m.g // Pavirv21042452m.g // Pavirv21005180m.g // Pavirv21134695m.g // Pavirv21123211m.g // Pavirv21098228m.g // Pavirv21007115m.g // Pavirv21090308m.g // Pavirv21039229m.g // Pavirv21090263m.g // Pavirv21066841m.g // Pavirv21067292m.g …	// Pavirv21135532m.g // Pavirv21118780m.g // Pavirv21131479m.g // Pavirv21095909m.g // Pavirv21141704m.g // Pavirv21102797m.g // Pavirv21023622m.g // Pavirv21072147m.g // Pavirv21105712m.g // Pavirv21056289m.g // Pavirv21073888m.g // Pavirv21116690m.g // Pavirv21020718m.g // Pavirv21026355m.g // Pavirv21033452m.g // Pavirv21069930m.g // Pavirv21045287m.g // Pavirv21153359m.g // Pavirv21082136m.g …
GO:0043228	C	non-membrane-bounded organelle	14	255	1659	51494	0.044	0.39	// Pavirv21090308m.g // Pavirv21051735m.g // Pavirv21016524m.g // Pavirv21042452m.g // Pavirv21039229m.g // Pavirv21067320m.g // Pavirv21123211m.g // Pavirv21090263m.g // Pavirv21057896m.g // Pavirv21007116m.g // Pavirv21021462m.g // Pavirv21007115m.g // Pavirv21134525m.g // Pavirv21031949m.g	// Pavirv21039456m.g // Pavirv21118780m.g // Pavirv21095909m.g // Pavirv21141704m.g // Pavirv21072147m.g // Pavirv21116690m.g // Pavirv21020718m.g // Pavirv21026355m.g // Pavirv21086979m.g // Pavirv21045287m.g // Pavirv21082136m.g // Pavirv21044476m.g // Pavirv21110670m.g // Pavirv21055067m.g // Pavirv21036895m.g // Pavirv21091980m.g // Pavirv21090308m.g // Pavirv21017367m.g // Pavirv21016978m.g …
GO:0043226	C	organelle	34	255	4786	51494	0.034	0.39	// Pavirv21019832m.g // Pavirv21016524m.g // Pavirv21104761m.g // Pavirv21117350m.g // Pavirv21067320m.g // Pavirv21131990m.g // Pavirv21057896m.g // Pavirv21021462m.g // Pavirv21134525m.g // Pavirv21102979m.g // Pavirv21042452m.g // Pavirv21005180m.g // Pavirv21107512m.g // Pavirv21123211m.g // Pavirv21098228m.g // Pavirv21007115m.g // Pavirv21028358m.g // Pavirv21090308m.g // Pavirv21020998m.g …	// Pavirv21135532m.g // Pavirv21076385m.g // Pavirv21141590m.g // Pavirv21118780m.g // Pavirv21099007m.g // Pavirv21016180m.g // Pavirv21062850m.g // Pavirv21095909m.g // Pavirv21076383m.g // Pavirv21102797m.g // Pavirv21072631m.g // Pavirv21084707m.g // Pavirv21116690m.g // Pavirv21020718m.g // Pavirv21026355m.g // Pavirv21086979m.g // Pavirv21086831m.g // Pavirv21025323m.g // Pavirv21095278m.g …
GO:0044444	C	cytoplasmic part	16	255	2116	51494	0.073	0.57	// Pavirv21090308m.g // Pavirv21104761m.g // Pavirv21042452m.g // Pavirv21039229m.g // Pavirv21047349m.g // Pavirv21007115m.g // Pavirv21131990m.g // Pavirv21123211m.g // Pavirv21005815m.g // Pavirv21019460m.g // Pavirv21057896m.g // Pavirv21003213m.g // Pavirv21007116m.g // Pavirv21031949m.g // Pavirv21134525m.g // Pavirv21020257m.g	// Pavirv21099007m.g // Pavirv21118780m.g // Pavirv21005677m.g // Pavirv21095909m.g // Pavirv21141704m.g // Pavirv21072147m.g // Pavirv21105712m.g // Pavirv21073888m.g // Pavirv21116690m.g // Pavirv21020718m.g // Pavirv21033452m.g // Pavirv21041468m.g // Pavirv21045287m.g // Pavirv21153359m.g // Pavirv21044476m.g // Pavirv21110670m.g // Pavirv21148670m.g // Pavirv21019724m.g // Pavirv21015201m.g …
GO:0005634	C	nucleus	16	255	2308	51494	0.12	0.89	// Pavirv21019832m.g // Pavirv21064479m.g // Pavirv21020998m.g // Pavirv21102979m.g // Pavirv21117350m.g // Pavirv21011022m.g // Pavirv21098228m.g // Pavirv21023249m.g // Pavirv21090263m.g // Pavirv21028358m.g // Pavirv21064482m.g // Pavirv21096922m.g // Pavirv21066841m.g // Pavirv21011463m.g // Pavirv21107512m.g // Pavirv21099961m.g	// Pavirv21135532m.g // Pavirv21019832m.g // Pavirv21102797m.g // Pavirv21072631m.g // Pavirv21056289m.g // Pavirv21086979m.g // Pavirv21095278m.g // Pavirv21115038m.g // Pavirv21115039m.g // Pavirv21073088m.g // Pavirv21027863m.g // Pavirv21085868m.g // Pavirv21013514m.g // Pavirv21091098m.g // Pavirv21036889m.g // Pavirv21143800m.g // Pavirv21110330m.g // Pavirv21136290m.g // Pavirv21021182m.g …
GO:0016021	C	integral to membrane	5	255	2997	51494	1	1	// Pavirv21111088m.g // Pavirv21047446m.g // Pavirv21005815m.g // Pavirv21099323m.g // Pavirv21131318m.g	// Pavirv21041695m.g // Pavirv21082141m.g // Pavirv21111144m.g // Pavirv21052594m.g // Pavirv21027376m.g // Pavirv21076486m.g // Pavirv21037677m.g // Pavirv21019935m.g // Pavirv21052121m.g // Pavirv21005130m.g // Pavirv21063188m.g // Pavirv21073020m.g // Pavirv21129975m.g // Pavirv21115628m.g // Pavirv21120997m.g // Pavirv21055495m.g // Pavirv21087874m.g // Pavirv21038675m.g // Pavirv21148670m.g …
GO:0016020	C	membrane	19	255	6212	51494	0.99	1	// Pavirv21046475m.g // Pavirv21052077m.g // Pavirv21151976m.g // Pavirv21061081m.g // Pavirv21005180m.g // Pavirv21027628m.g // Pavirv21005815m.g // Pavirv21131318m.g // Pavirv21088399m.g // Pavirv21086622m.g // Pavirv21150360m.g // Pavirv21020257m.g // Pavirv21099323m.g // Pavirv21047446m.g // Pavirv21067292m.g // Pavirv21111088m.g // Pavirv21156637m.g // Pavirv21020980m.g // Pavirv21111208m.g	// Pavirv21082141m.g // Pavirv21005165m.g // Pavirv21076486m.g // Pavirv21078697m.g // Pavirv21019935m.g // Pavirv21052121m.g // Pavirv21102601m.g // Pavirv21057957m.g // Pavirv21055495m.g // Pavirv21153359m.g // Pavirv21066741m.g // Pavirv21038675m.g // Pavirv21072833m.g // Pavirv21110882m.g // Pavirv21002797m.g // Pavirv21106405m.g // Pavirv21032336m.g // Pavirv21095164m.g // Pavirv21001365m.g …
GO:0043234	C	protein complex	14	255	2096	51494	0.17	1	// Pavirv21052077m.g // Pavirv21016524m.g // Pavirv21033920m.g // Pavirv21047349m.g // Pavirv21005180m.g // Pavirv21023705m.g // Pavirv21134695m.g // Pavirv21067320m.g // Pavirv21098228m.g // Pavirv21090263m.g // Pavirv21019460m.g // Pavirv21021462m.g // Pavirv21066841m.g // Pavirv21067292m.g	// Pavirv21135532m.g // Pavirv21131479m.g // Pavirv21102797m.g // Pavirv21023622m.g // Pavirv21105712m.g // Pavirv21073888m.g // Pavirv21026355m.g // Pavirv21134823m.g // Pavirv21069930m.g // Pavirv21153359m.g // Pavirv21110670m.g // Pavirv21110107m.g // Pavirv21055067m.g // Pavirv21015201m.g // Pavirv21044854m.g // Pavirv21005853m.g // Pavirv21144427m.g // Pavirv21047144m.g // Pavirv21037511m.g …
GO:0043231	C	intracellular membrane-bounded organelle	20	255	3241	51494	0.2	1	// Pavirv21019832m.g // Pavirv21104761m.g // Pavirv21064479m.g // Pavirv21020998m.g // Pavirv21102979m.g // Pavirv21117350m.g // Pavirv21011022m.g // Pavirv21098228m.g // Pavirv21023249m.g // Pavirv21131990m.g // Pavirv21005815m.g // Pavirv21090263m.g // Pavirv21028358m.g // Pavirv21064482m.g // Pavirv21096922m.g // Pavirv21066841m.g // Pavirv21011463m.g // Pavirv21107512m.g // Pavirv21099961m.g …	// Pavirv21135532m.g // Pavirv21006805m.g // Pavirv21111416m.g // Pavirv21099007m.g // Pavirv21016180m.g // Pavirv21102797m.g // Pavirv21072631m.g // Pavirv21064077m.g // Pavirv21086979m.g // Pavirv21025323m.g // Pavirv21095278m.g // Pavirv21069930m.g // Pavirv21115038m.g // Pavirv21153359m.g // Pavirv21054283m.g // Pavirv21115039m.g // Pavirv21073088m.g // Pavirv21148670m.g // Pavirv21019724m.g …
GO:0044422	C	organelle part	9	255	2029	51494	0.67	1	// Pavirv21051735m.g // Pavirv21016524m.g // Pavirv21005180m.g // Pavirv21098228m.g // Pavirv21067320m.g // Pavirv21123211m.g // Pavirv21090263m.g // Pavirv21021462m.g // Pavirv21066841m.g	// Pavirv21135532m.g // Pavirv21039456m.g // Pavirv21102797m.g // Pavirv21056289m.g // Pavirv21026355m.g // Pavirv21086979m.g // Pavirv21069930m.g // Pavirv21153359m.g // Pavirv21082136m.g // Pavirv21110670m.g // Pavirv21148670m.g // Pavirv21055067m.g // Pavirv21044854m.g // Pavirv21144427m.g // Pavirv21047144m.g // Pavirv21136290m.g // Pavir.Fb01604.1.axpr.g // Pavirv21108169m.g // Pavirv2103144…
GO:0043227	C	membrane-bounded organelle	20	255	3256	51494	0.21	1	// Pavirv21019832m.g // Pavirv21104761m.g // Pavirv21064479m.g // Pavirv21020998m.g // Pavirv21102979m.g // Pavirv21117350m.g // Pavirv21011022m.g // Pavirv21098228m.g // Pavirv21023249m.g // Pavirv21131990m.g // Pavirv21005815m.g // Pavirv21090263m.g // Pavirv21028358m.g // Pavirv21064482m.g // Pavirv21096922m.g // Pavirv21066841m.g // Pavirv21011463m.g // Pavirv21107512m.g // Pavirv21099961m.g …	// Pavirv21135532m.g // Pavirv21006805m.g // Pavirv21111416m.g // Pavirv21099007m.g // Pavirv21016180m.g // Pavirv21102797m.g // Pavirv21072631m.g // Pavirv21064077m.g // Pavirv21086979m.g // Pavirv21025323m.g // Pavirv21095278m.g // Pavirv21069930m.g // Pavirv21115038m.g // Pavirv21153359m.g // Pavirv21054283m.g // Pavirv21115039m.g // Pavirv21073088m.g // Pavirv21148670m.g // Pavirv21019724m.g …
GO:0044425	C	membrane part	8	255	3604	51494	1	1	// Pavirv21052077m.g // Pavirv21005180m.g // Pavirv21005815m.g // Pavirv21131318m.g // Pavirv21099323m.g // Pavirv21047446m.g // Pavirv21111088m.g // Pavirv21067292m.g	// Pavirv21041695m.g // Pavirv21082141m.g // Pavirv21123853m.g // Pavirv21131479m.g // Pavirv21052594m.g // Pavirv21023622m.g // Pavirv21027376m.g // Pavirv21076486m.g // Pavirv21037677m.g // Pavirv21019935m.g // Pavirv21052121m.g // Pavirv21005130m.g // Pavirv21063188m.g // Pavirv21125390m.g // Pavirv21073020m.g // Pavirv21129975m.g // Pavirv21115628m.g // Pavirv21120997m.g // Pavirv21069930m.g …
GO:0044446	C	intracellular organelle part	9	255	2029	51494	0.67	1	// Pavirv21051735m.g // Pavirv21016524m.g // Pavirv21005180m.g // Pavirv21098228m.g // Pavirv21067320m.g // Pavirv21123211m.g // Pavirv21090263m.g // Pavirv21021462m.g // Pavirv21066841m.g	// Pavirv21135532m.g // Pavirv21039456m.g // Pavirv21102797m.g // Pavirv21056289m.g // Pavirv21026355m.g // Pavirv21086979m.g // Pavirv21069930m.g // Pavirv21153359m.g // Pavirv21082136m.g // Pavirv21110670m.g // Pavirv21148670m.g // Pavirv21055067m.g // Pavirv21044854m.g // Pavirv21144427m.g // Pavirv21047144m.g // Pavirv21136290m.g // Pavir.Fb01604.1.axpr.g // Pavirv21108169m.g // Pavirv2103144…
GO:0031224	C	intrinsic to membrane	5	255	3028	51494	1	1	// Pavirv21111088m.g // Pavirv21047446m.g // Pavirv21005815m.g // Pavirv21099323m.g // Pavirv21131318m.g	// Pavirv21041695m.g // Pavirv21082141m.g // Pavirv21111144m.g // Pavirv21052594m.g // Pavirv21027376m.g // Pavirv21076486m.g // Pavirv21037677m.g // Pavirv21019935m.g // Pavirv21052121m.g // Pavirv21005130m.g // Pavirv21063188m.g // Pavirv21125390m.g // Pavirv21073020m.g // Pavirv21129975m.g // Pavirv21115628m.g // Pavirv21120997m.g // Pavirv21055495m.g // Pavirv21087874m.g // Pavirv21038675m.g …
GO:0044464	C	cell part	61	255	11647	51494	0.37	1	// Pavirv21019832m.g // Pavirv21016524m.g // Pavirv21104761m.g // Pavirv21061081m.g // Pavirv21052077m.g // Pavirv21067320m.g // Pavirv21131990m.g // Pavirv21005815m.g // Pavirv21086622m.g // Pavirv21057896m.g // Pavirv21099323m.g // Pavirv21003213m.g // Pavirv21021462m.g // Pavirv21107512m.g // Pavirv21046475m.g // Pavirv21123447m.g // Pavirv21020998m.g // Pavirv21042452m.g // Pavirv21005180m.g …	// Pavirv21135532m.g // Pavirv21082141m.g // Pavirv21005165m.g // Pavirv21102797m.g // Pavirv21105712m.g // Pavirv21076486m.g // Pavirv21078697m.g // Pavirv21019935m.g // Pavirv21020718m.g // Pavirv21026355m.g // Pavirv21086979m.g // Pavirv21102601m.g // Pavirv21095278m.g // Pavirv21050167m.g // Pavirv21006853m.g // Pavirv21115038m.g // Pavirv21153359m.g // Pavirv21066741m.g // Pavirv21110670m.g …
GO:0005623	C	cell	61	255	11647	51494	0.37	1	// Pavirv21019832m.g // Pavirv21016524m.g // Pavirv21104761m.g // Pavirv21061081m.g // Pavirv21052077m.g // Pavirv21067320m.g // Pavirv21131990m.g // Pavirv21005815m.g // Pavirv21086622m.g // Pavirv21057896m.g // Pavirv21099323m.g // Pavirv21003213m.g // Pavirv21021462m.g // Pavirv21107512m.g // Pavirv21046475m.g // Pavirv21123447m.g // Pavirv21020998m.g // Pavirv21042452m.g // Pavirv21005180m.g …	// Pavirv21135532m.g // Pavirv21082141m.g // Pavirv21005165m.g // Pavirv21102797m.g // Pavirv21105712m.g // Pavirv21076486m.g // Pavirv21078697m.g // Pavirv21019935m.g // Pavirv21020718m.g // Pavirv21026355m.g // Pavirv21086979m.g // Pavirv21102601m.g // Pavirv21095278m.g // Pavirv21050167m.g // Pavirv21006853m.g // Pavirv21115038m.g // Pavirv21153359m.g // Pavirv21066741m.g // Pavirv21110670m.g …

## Sheet: hypoDMR_gene_GOenrich
GO_acc	term_type	Term	queryitem	querytotal	refitem	reftotal	pvalue	FDR	entries	entries_ref
GO:0032774	P	RNA biosynthetic process	11	180	3833	51494	0.78	1	// Pavirv21083853m.g // Pavirv21088816m.g // Pavirv21096129m.g // Pavirv21147593m.g // Pavirv21055044m.g // Pavirv21054387m.g // Pavirv21064941m.g // Pavirv21105496m.g // Pavirv21036410m.g // Pavirv21015490m.g // Pavirv21087134m.g	// Pavirv21099007m.g // Pavirv21076385m.g // Pavirv21019832m.g // Pavirv21107776m.g // Pavirv21093191m.g // Pavirv21017932m.g // Pavirv21024309m.g // Pavirv21044612m.g // Pavirv21097936m.g // Pavirv21022629m.g // Pavirv21072631m.g // Pavirv21094209m.g // Pavirv21077906m.g // Pavirv21114791m.g // Pavirv21114749m.g // Pavirv21157219m.g // Pavirv21144184m.g // Pavirv21150218m.g // Pavirv21112119m.g …
GO:0019222	P	regulation of metabolic process	11	180	3712	51494	0.74	1	// Pavirv21083853m.g // Pavirv21088816m.g // Pavirv21096129m.g // Pavirv21147593m.g // Pavirv21055044m.g // Pavirv21054387m.g // Pavirv21064941m.g // Pavirv21105496m.g // Pavirv21036410m.g // Pavirv21015490m.g // Pavirv21087134m.g	// Pavirv21099007m.g // Pavirv21076385m.g // Pavirv21019832m.g // Pavirv21107776m.g // Pavirv21093191m.g // Pavirv21017932m.g // Pavirv21129825m.g // Pavirv21024309m.g // Pavirv21044612m.g // Pavirv21097936m.g // Pavirv21022629m.g // Pavirv21072631m.g // Pavirv21094209m.g // Pavirv21128758m.g // Pavirv21114791m.g // Pavirv21114749m.g // Pavirv21157219m.g // Pavirv21064029m.g // Pavirv21004512m.g …
GO:0016310	P	phosphorylation	20	180	5109	51494	0.35	1	// Pavirv21109829m.g // Pavirv21062997m.g // Pavirv21017995m.g // Pavirv21066334m.g // Pavirv21071916m.g // Pavirv21114757m.g // Pavirv21050770m.g // Pavirv21105979m.g // Pavirv21102791m.g // Pavirv21018750m.g // Pavirv21122071m.g // Pavirv21075029m.g // Pavirv21079371m.g // Pavirv21050610m.g // Pavirv21115491m.g // Pavirv21109827m.g // Pavirv21047851m.g // Pavirv21089560m.g // Pavirv21155798m.g …	// Pavirv21081040m.g // Pavirv21086328m.g // Pavirv21121699m.g // Pavirv21155364m.g // Pavirv21005264m.g // Pavirv21057507m.g // Pavirv21154890m.g // Pavirv21118815m.g // Pavirv21040128m.g // Pavirv21129825m.g // Pavirv21053246m.g // Pavirv21113336m.g // Pavirv21103232m.g // Pavirv21141007m.g // Pavirv21127671m.g // Pavirv21054440m.g // Pavirv21012011m.g // Pavirv21095113m.g // Pavirv21066019m.g …
GO:0031323	P	regulation of cellular metabolic process	11	180	3648	51494	0.72	1	// Pavirv21083853m.g // Pavirv21088816m.g // Pavirv21096129m.g // Pavirv21147593m.g // Pavirv21055044m.g // Pavirv21054387m.g // Pavirv21064941m.g // Pavirv21105496m.g // Pavirv21036410m.g // Pavirv21015490m.g // Pavirv21087134m.g	// Pavirv21099007m.g // Pavirv21076385m.g // Pavirv21019832m.g // Pavirv21107776m.g // Pavirv21093191m.g // Pavirv21017932m.g // Pavirv21129825m.g // Pavirv21024309m.g // Pavirv21044612m.g // Pavirv21097936m.g // Pavirv21022629m.g // Pavirv21072631m.g // Pavirv21094209m.g // Pavirv21128758m.g // Pavirv21114791m.g // Pavirv21114749m.g // Pavirv21157219m.g // Pavirv21002189m.g // Pavirv21150218m.g …
GO:0044248	P	cellular catabolic process	5	180	793	51494	0.15	1	// Pavirv21080094m.g // Pavirv21100857m.g // Pavirv21152635m.g // Pavirv21121955m.g // Pavirv21028921m.g	// Pavirv21053522m.g // Pavirv21082268m.g // Pavirv21120817m.g // Pavirv21127322m.g // Pavirv21051834m.g // Pavirv21073337m.g // Pavirv21056193m.g // Pavirv21014452m.g // Pavirv21046259m.g // Pavirv21001218m.g // Pavirv21020208m.g // Pavirv21152627m.g // Pavirv21134823m.g // Pavirv21026994m.g // Pavirv21124804m.g // Pavirv21029114m.g // Pavirv21051575m.g // Pavirv21156736m.g // Pavirv21027015m.g …
GO:0044249	P	cellular biosynthetic process	17	180	7287	51494	0.96	1	// Pavirv21083853m.g // Pavirv21040438m.g // Pavirv21088816m.g // Pavirv21090041m.g // Pavirv21096129m.g // Pavirv21147593m.g // Pavirv21000218m.g // Pavirv21069829m.g // Pavirv21054387m.g // Pavirv21096809m.g // Pavirv21064941m.g // Pavirv21105496m.g // Pavirv21012664m.g // Pavirv21055044m.g // Pavirv21036410m.g // Pavirv21015490m.g // Pavirv21087134m.g	// Pavir.Fa02210.1.axpr.g // Pavirv21107776m.g // Pavirv21005165m.g // Pavirv21097936m.g // Pavirv21132410m.g // Pavirv21114749m.g // Pavirv21020718m.g // Pavirv21151463m.g // Pavirv21112119m.g // Pavirv21060042m.g // Pavirv21027863m.g // Pavirv21091980m.g // Pavirv21085868m.g // Pavirv21000637m.g // Pavirv21018420m.g // Pavirv21091098m.g // Pavirv21149516m.g // Pavirv21110330m.g // Pavirv2115622…
GO:0006807	P	nitrogen compound metabolic process	21	180	7300	51494	0.83	1	// Pavirv21083853m.g // Pavirv21040438m.g // Pavirv21152635m.g // Pavirv21088816m.g // Pavirv21090041m.g // Pavirv21031955m.g // Pavirv21096129m.g // Pavirv21147593m.g // Pavirv21122694m.g // Pavirv21122643m.g // Pavirv21054387m.g // Pavirv21062675m.g // Pavirv21105496m.g // Pavirv21028921m.g // Pavirv21012664m.g // Pavirv21055044m.g // Pavirv21064941m.g // Pavirv21119221m.g // Pavirv21036410m.g …	// Pavir.Fa02210.1.axpr.g // Pavirv21107776m.g // Pavirv21097936m.g // Pavirv21088778m.g // Pavirv21132410m.g // Pavirv21114749m.g // Pavirv21075950m.g // Pavirv21069116m.g // Pavirv21112119m.g // Pavirv21060042m.g // Pavirv21058364m.g // Pavirv21027863m.g // Pavirv21085868m.g // Pavirv21000637m.g // Pavirv21018420m.g // Pavirv21091098m.g // Pavirv21149516m.g // Pavirv21110330m.g // Pavirv2115622…
GO:0045449	P	regulation of transcription	11	180	3395	51494	0.64	1	// Pavirv21083853m.g // Pavirv21088816m.g // Pavirv21096129m.g // Pavirv21147593m.g // Pavirv21055044m.g // Pavirv21054387m.g // Pavirv21064941m.g // Pavirv21105496m.g // Pavirv21036410m.g // Pavirv21015490m.g // Pavirv21087134m.g	// Pavirv21099007m.g // Pavirv21076385m.g // Pavirv21019832m.g // Pavirv21107776m.g // Pavirv21093191m.g // Pavirv21017932m.g // Pavirv21024309m.g // Pavirv21044612m.g // Pavirv21097936m.g // Pavirv21022629m.g // Pavirv21072631m.g // Pavirv21094209m.g // Pavirv21114791m.g // Pavirv21114749m.g // Pavirv21157219m.g // Pavirv21150218m.g // Pavirv21112119m.g // Pavirv21019249m.g // Pavirv21060042m.g …
GO:0044281	P	small molecule metabolic process	5	180	2293	51494	0.9	1	// Pavirv21122694m.g // Pavirv21119221m.g // Pavirv21040438m.g // Pavirv21090041m.g // Pavirv21119501m.g	// Pavir.Fa02210.1.axpr.g // Pavirv21086328m.g // Pavirv21044385m.g // Pavirv21082238m.g // Pavirv21053522m.g // Pavirv21113870m.g // Pavirv21020239m.g // Pavirv21051805m.g // Pavirv21132410m.g // Pavirv21099484m.g // Pavirv21151463m.g // Pavirv21124804m.g // Pavirv21029114m.g // Pavirv21086179m.g // Pavirv21095154m.g // Pavirv21033673m.g // Pavirv21058783m.g // Pavirv21058364m.g // Pavirv2108889…
GO:0034645	P	cellular macromolecule biosynthetic process	15	180	5875	51494	0.91	1	// Pavirv21083853m.g // Pavirv21088816m.g // Pavirv21096129m.g // Pavirv21147593m.g // Pavirv21000218m.g // Pavirv21069829m.g // Pavirv21054387m.g // Pavirv21096809m.g // Pavirv21064941m.g // Pavirv21105496m.g // Pavirv21012664m.g // Pavirv21055044m.g // Pavirv21036410m.g // Pavirv21015490m.g // Pavirv21087134m.g	// Pavirv21107776m.g // Pavirv21005165m.g // Pavirv21097936m.g // Pavirv21114749m.g // Pavirv21020718m.g // Pavirv21112119m.g // Pavirv21060042m.g // Pavirv21027863m.g // Pavirv21091980m.g // Pavirv21085868m.g // Pavirv21018420m.g // Pavirv21091098m.g // Pavirv21149516m.g // Pavirv21110330m.g // Pavirv21156229m.g // Pavirv21135915m.g // Pavirv21115118m.g // Pavirv21056485m.g // Pavirv21052070m.g …
GO:0050789	P	regulation of biological process	14	180	4714	51494	0.76	1	// Pavirv21096129m.g // Pavirv21083853m.g // Pavirv21088816m.g // Pavirv21050520m.g // Pavirv21147593m.g // Pavirv21055044m.g // Pavirv21054387m.g // Pavirv21119501m.g // Pavirv21064941m.g // Pavirv21105496m.g // Pavirv21130873m.g // Pavirv21036410m.g // Pavirv21015490m.g // Pavirv21087134m.g	// Pavirv21099007m.g // Pavirv21107373m.g // Pavirv21107050m.g // Pavirv21019832m.g // Pavirv21107776m.g // Pavirv21093191m.g // Pavirv21017932m.g // Pavirv21129825m.g // Pavirv21024309m.g // Pavirv21044612m.g // Pavirv21097936m.g // Pavirv21022629m.g // Pavirv21072631m.g // Pavirv21094209m.g // Pavirv21128758m.g // Pavirv21114791m.g // Pavirv21099484m.g // Pavirv21114749m.g // Pavirv21157219m.g …
GO:0080090	P	regulation of primary metabolic process	11	180	3548	51494	0.69	1	// Pavirv21083853m.g // Pavirv21088816m.g // Pavirv21096129m.g // Pavirv21147593m.g // Pavirv21055044m.g // Pavirv21054387m.g // Pavirv21064941m.g // Pavirv21105496m.g // Pavirv21036410m.g // Pavirv21015490m.g // Pavirv21087134m.g	// Pavirv21099007m.g // Pavirv21076385m.g // Pavirv21019832m.g // Pavirv21107776m.g // Pavirv21093191m.g // Pavirv21017932m.g // Pavirv21024309m.g // Pavirv21044612m.g // Pavirv21097936m.g // Pavirv21022629m.g // Pavirv21072631m.g // Pavirv21094209m.g // Pavirv21128758m.g // Pavirv21114791m.g // Pavirv21114749m.g // Pavirv21157219m.g // Pavirv21002189m.g // Pavirv21150218m.g // Pavirv21112119m.g …
GO:0044267	P	cellular protein metabolic process	32	180	8146	51494	0.3	1	// Pavirv21000470m.g // Pavirv21024179m.g // Pavirv21066334m.g // Pavirv21109829m.g // Pavirv21018750m.g // Pavirv21102791m.g // Pavirv21000218m.g // Pavirv21079371m.g // Pavirv21047851m.g // Pavirv21100857m.g // Pavirv21022944m.g // Pavirv21038941m.g // Pavirv21105979m.g // Pavirv21012388m.g // Pavirv21122071m.g // Pavirv21107452m.g // Pavirv21109827m.g // Pavirv21017995m.g // Pavirv21062997m.g …	// Pavirv21057507m.g // Pavirv21040128m.g // Pavirv21005165m.g // Pavirv21053246m.g // Pavirv21034929m.g // Pavirv21020718m.g // Pavirv21154599m.g // Pavirv21055493m.g // Pavirv21091980m.g // Pavirv21070199m.g // Pavirv21009603m.g // Pavirv21022736m.g // Pavirv21044744m.g // Pavir.Gb02272.1.axpr.g // Pavirv21153511m.g // Pavirv21151196m.g // Pavirv21035057m.g // Pavirv21115118m.g // Pavirv2104519…
GO:0044260	P	cellular macromolecule metabolic process	49	180	14363	51494	0.59	1	// Pavirv21083853m.g // Pavirv21088816m.g // Pavirv21024179m.g // Pavirv21066334m.g // Pavirv21109829m.g // Pavirv21018750m.g // Pavirv21102791m.g // Pavirv21000218m.g // Pavirv21121955m.g // Pavirv21064941m.g // Pavirv21079371m.g // Pavirv21028921m.g // Pavirv21012664m.g // Pavirv21000470m.g // Pavirv21100857m.g // Pavirv21087134m.g // Pavirv21087535m.g // Pavirv21038941m.g // Pavirv21147593m.g …	// Pavirv21012331m.g // Pavirv21053522m.g // Pavirv21107776m.g // Pavirv21040128m.g // Pavirv21005165m.g // Pavirv21053246m.g // Pavirv21097936m.g // Pavirv21088778m.g // Pavirv21114749m.g // Pavirv21075950m.g // Pavirv21020718m.g // Pavirv21069116m.g // Pavirv21002189m.g // Pavirv21112119m.g // Pavirv21060042m.g // Pavirv21154599m.g // Pavirv21059824m.g // Pavirv21055493m.g // Pavirv21027863m.g …
GO:0009057	P	macromolecule catabolic process	5	180	732	51494	0.12	1	// Pavirv21080094m.g // Pavirv21100857m.g // Pavirv21062675m.g // Pavirv21121955m.g // Pavirv21028921m.g	// Pavirv21053522m.g // Pavirv21082268m.g // Pavirv21120817m.g // Pavirv21127322m.g // Pavirv21093325m.g // Pavirv21051834m.g // Pavirv21073337m.g // Pavirv21083812m.g // Pavirv21056193m.g // Pavirv21014452m.g // Pavirv21046259m.g // Pavirv21001218m.g // Pavirv21157228m.g // Pavirv21100466m.g // Pavirv21026994m.g // Pavirv21029114m.g // Pavirv21051575m.g // Pavirv21156736m.g // Pavirv21027015m.g …
GO:0060255	P	regulation of macromolecule metabolic process	11	180	3602	51494	0.71	1	// Pavirv21083853m.g // Pavirv21088816m.g // Pavirv21096129m.g // Pavirv21147593m.g // Pavirv21055044m.g // Pavirv21054387m.g // Pavirv21064941m.g // Pavirv21105496m.g // Pavirv21036410m.g // Pavirv21015490m.g // Pavirv21087134m.g	// Pavirv21099007m.g // Pavirv21076385m.g // Pavirv21019832m.g // Pavirv21107776m.g // Pavirv21093191m.g // Pavirv21017932m.g // Pavirv21024309m.g // Pavirv21044612m.g // Pavirv21097936m.g // Pavirv21022629m.g // Pavirv21072631m.g // Pavirv21094209m.g // Pavirv21114791m.g // Pavirv21114749m.g // Pavirv21157219m.g // Pavirv21064029m.g // Pavirv21004512m.g // Pavirv21002189m.g // Pavirv21150218m.g …
GO:0010467	P	gene expression	14	180	5998	51494	0.95	1	// Pavirv21083853m.g // Pavirv21088816m.g // Pavirv21096129m.g // Pavirv21147593m.g // Pavirv21000218m.g // Pavirv21122643m.g // Pavirv21054387m.g // Pavirv21096809m.g // Pavirv21064941m.g // Pavirv21105496m.g // Pavirv21055044m.g // Pavirv21036410m.g // Pavirv21015490m.g // Pavirv21087134m.g	// Pavirv21107776m.g // Pavirv21097936m.g // Pavirv21114749m.g // Pavirv21020718m.g // Pavirv21112119m.g // Pavirv21060042m.g // Pavirv21027863m.g // Pavirv21091980m.g // Pavirv21085868m.g // Pavirv21018420m.g // Pavirv21091098m.g // Pavirv21149516m.g // Pavirv21110330m.g // Pavirv21156229m.g // Pavirv21135915m.g // Pavirv21115118m.g // Pavirv21056485m.g // Pavirv21052070m.g // Pavirv21102797m.g …
GO:0065007	P	biological regulation	14	180	5091	51494	0.84	1	// Pavirv21096129m.g // Pavirv21083853m.g // Pavirv21088816m.g // Pavirv21050520m.g // Pavirv21147593m.g // Pavirv21055044m.g // Pavirv21054387m.g // Pavirv21119501m.g // Pavirv21064941m.g // Pavirv21105496m.g // Pavirv21130873m.g // Pavirv21036410m.g // Pavirv21015490m.g // Pavirv21087134m.g	// Pavirv21099007m.g // Pavirv21107373m.g // Pavirv21107050m.g // Pavirv21019832m.g // Pavirv21107776m.g // Pavirv21093191m.g // Pavirv21017932m.g // Pavirv21129825m.g // Pavirv21024309m.g // Pavirv21044612m.g // Pavirv21097936m.g // Pavirv21022629m.g // Pavirv21072631m.g // Pavirv21094209m.g // Pavirv21128758m.g // Pavirv21114791m.g // Pavirv21099484m.g // Pavirv21114749m.g // Pavirv21157219m.g …
GO:0031326	P	regulation of cellular biosynthetic process	11	180	3513	51494	0.68	1	// Pavirv21083853m.g // Pavirv21088816m.g // Pavirv21096129m.g // Pavirv21147593m.g // Pavirv21055044m.g // Pavirv21054387m.g // Pavirv21064941m.g // Pavirv21105496m.g // Pavirv21036410m.g // Pavirv21015490m.g // Pavirv21087134m.g	// Pavirv21099007m.g // Pavirv21076385m.g // Pavirv21019832m.g // Pavirv21107776m.g // Pavirv21093191m.g // Pavirv21017932m.g // Pavirv21024309m.g // Pavirv21044612m.g // Pavirv21097936m.g // Pavirv21022629m.g // Pavirv21072631m.g // Pavirv21094209m.g // Pavirv21114791m.g // Pavirv21114749m.g // Pavirv21157219m.g // Pavirv21002189m.g // Pavirv21150218m.g // Pavirv21112119m.g // Pavirv21019249m.g …
GO:0006508	P	proteolysis	6	180	1752	51494	0.58	1	// Pavirv21100857m.g // Pavirv21121955m.g // Pavirv21147606m.g // Pavirv21080094m.g // Pavirv21040071m.g // Pavirv21021852m.g	// Pavirv21051805m.g // Pavirv21058883m.g // Pavirv21046821m.g // Pavirv21023185m.g // Pavir.J10540.1.axpr.g // Pavirv21068391m.g // Pavirv21015075m.g // Pavirv21064114m.g // Pavirv21024030m.g // Pavir.Ga02762.1.axpr.g // Pavirv21155592m.g // Pavirv21008699m.g // Pavirv21026994m.g // Pavirv21036019m.g // Pavirv21102601m.g // Pavirv21019740m.g // Pavirv21101503m.g // Pavirv21072227m.g // Pavirv211…
GO:0010468	P	regulation of gene expression	11	180	3569	51494	0.7	1	// Pavirv21083853m.g // Pavirv21088816m.g // Pavirv21096129m.g // Pavirv21147593m.g // Pavirv21055044m.g // Pavirv21054387m.g // Pavirv21064941m.g // Pavirv21105496m.g // Pavirv21036410m.g // Pavirv21015490m.g // Pavirv21087134m.g	// Pavirv21099007m.g // Pavirv21076385m.g // Pavirv21019832m.g // Pavirv21107776m.g // Pavirv21093191m.g // Pavirv21017932m.g // Pavirv21024309m.g // Pavirv21044612m.g // Pavirv21097936m.g // Pavirv21022629m.g // Pavirv21072631m.g // Pavirv21094209m.g // Pavirv21114791m.g // Pavirv21114749m.g // Pavirv21157219m.g // Pavirv21064029m.g // Pavirv21004512m.g // Pavirv21002189m.g // Pavirv21150218m.g …
GO:0006468	P	protein amino acid phosphorylation	20	180	4856	51494	0.28	1	// Pavirv21109829m.g // Pavirv21062997m.g // Pavirv21017995m.g // Pavirv21066334m.g // Pavirv21071916m.g // Pavirv21114757m.g // Pavirv21050770m.g // Pavirv21105979m.g // Pavirv21102791m.g // Pavirv21018750m.g // Pavirv21122071m.g // Pavirv21075029m.g // Pavirv21079371m.g // Pavirv21050610m.g // Pavirv21115491m.g // Pavirv21109827m.g // Pavirv21047851m.g // Pavirv21089560m.g // Pavirv21155798m.g …	// Pavirv21081040m.g // Pavirv21141007m.g // Pavirv21121699m.g // Pavirv21155364m.g // Pavirv21005264m.g // Pavirv21057507m.g // Pavirv21154890m.g // Pavirv21118815m.g // Pavirv21040128m.g // Pavirv21053246m.g // Pavirv21113336m.g // Pavirv21103232m.g // Pavirv21102675m.g // Pavirv21127671m.g // Pavirv21054440m.g // Pavirv21012011m.g // Pavirv21095113m.g // Pavirv21066019m.g // Pavirv21031049m.g …
GO:0009987	P	cellular process	63	180	21791	51494	0.92	1	// Pavirv21083853m.g // Pavirv21106671m.g // Pavirv21152635m.g // Pavirv21088816m.g // Pavirv21090041m.g // Pavirv21024179m.g // Pavirv21050520m.g // Pavirv21109829m.g // Pavirv21018750m.g // Pavirv21102791m.g // Pavirv21000218m.g // Pavirv21121955m.g // Pavirv21119501m.g // Pavirv21020001m.g // Pavirv21064941m.g // Pavirv21079371m.g // Pavirv21028921m.g // Pavirv21012664m.g // Pavirv21150782m.g …	// Pavirv21135532m.g // Pavirv21107373m.g // Pavirv21012331m.g // Pavir.Fa02210.1.axpr.g // Pavirv21107776m.g // Pavirv21028522m.g // Pavirv21040128m.g // Pavirv21129825m.g // Pavirv21053246m.g // Pavirv21097936m.g // Pavirv21136120m.g // Pavirv21103232m.g // Pavirv21105712m.g // Pavirv21132410m.g // Pavirv21076486m.g // Pavirv21122126m.g // Pavirv21078697m.g // Pavirv21114749m.g // Pavirv2107595…
GO:0006139	P	nucleobase, nucleoside, nucleotide and nucleic acid metabolic process	16	180	6530	51494	0.94	1	// Pavirv21083853m.g // Pavirv21088816m.g // Pavirv21096129m.g // Pavirv21147593m.g // Pavirv21122694m.g // Pavirv21122643m.g // Pavirv21054387m.g // Pavirv21064941m.g // Pavirv21105496m.g // Pavirv21028921m.g // Pavirv21012664m.g // Pavirv21055044m.g // Pavirv21119221m.g // Pavirv21036410m.g // Pavirv21015490m.g // Pavirv21087134m.g	// Pavirv21107776m.g // Pavirv21097936m.g // Pavirv21088778m.g // Pavirv21132410m.g // Pavirv21114749m.g // Pavirv21075950m.g // Pavirv21069116m.g // Pavirv21112119m.g // Pavirv21060042m.g // Pavirv21058364m.g // Pavirv21027863m.g // Pavirv21085868m.g // Pavirv21000637m.g // Pavirv21018420m.g // Pavirv21091098m.g // Pavirv21149516m.g // Pavirv21110330m.g // Pavirv21156229m.g // Pavirv21135915m.g …
GO:0019219	P	regulation of nucleobase, nucleoside, nucleotide and nucleic acid metabolic process	11	180	3435	51494	0.65	1	// Pavirv21083853m.g // Pavirv21088816m.g // Pavirv21096129m.g // Pavirv21147593m.g // Pavirv21055044m.g // Pavirv21054387m.g // Pavirv21064941m.g // Pavirv21105496m.g // Pavirv21036410m.g // Pavirv21015490m.g // Pavirv21087134m.g	// Pavirv21099007m.g // Pavirv21076385m.g // Pavirv21019832m.g // Pavirv21107776m.g // Pavirv21093191m.g // Pavirv21017932m.g // Pavirv21024309m.g // Pavirv21044612m.g // Pavirv21097936m.g // Pavirv21022629m.g // Pavirv21072631m.g // Pavirv21094209m.g // Pavirv21114791m.g // Pavirv21114749m.g // Pavirv21157219m.g // Pavirv21150218m.g // Pavirv21112119m.g // Pavirv21019249m.g // Pavirv21060042m.g …
GO:0043687	P	post-translational protein modification	26	180	5951	51494	0.17	1	// Pavirv21000470m.g // Pavirv21024179m.g // Pavirv21066334m.g // Pavirv21109829m.g // Pavirv21018750m.g // Pavirv21102791m.g // Pavirv21075029m.g // Pavirv21079371m.g // Pavirv21047851m.g // Pavirv21022944m.g // Pavirv21038941m.g // Pavirv21105979m.g // Pavirv21012388m.g // Pavirv21122071m.g // Pavirv21109827m.g // Pavirv21017995m.g // Pavirv21062997m.g // Pavirv21118363m.g // Pavirv21005013m.g …	// Pavirv21057507m.g // Pavirv21040128m.g // Pavirv21053246m.g // Pavirv21034929m.g // Pavirv21154599m.g // Pavirv21055493m.g // Pavirv21070199m.g // Pavirv21009603m.g // Pavirv21022736m.g // Pavirv21044744m.g // Pavir.Gb02272.1.axpr.g // Pavirv21153511m.g // Pavirv21151196m.g // Pavirv21035057m.g // Pavirv21045194m.g // Pavir.J08577.1.axpr.g // Pavirv21118890m.g // Pavirv21037971m.g // Pavir.J06…
GO:0006810	P	transport	11	180	4153	51494	0.85	1	// Pavirv21100522m.g // Pavirv21106671m.g // Pavirv21069533m.g // Pavirv21130156m.g // Pavirv21020001m.g // Pavirv21090647m.g // Pavirv21116953m.g // Pavirv21057766m.g // Pavirv21148669m.g // Pavirv21122296m.g // Pavirv21150782m.g	// Pavirv21041695m.g // Pavirv21031859m.g // Pavirv21131479m.g // Pavirv21066154m.g // Pavirv21013773m.g // Pavirv21091016m.g // Pavirv21137595m.g // Pavirv21052594m.g // Pavirv21130156m.g // Pavir.Ib03166.1.axpr.g // Pavirv21086328m.g // Pavirv21057855m.g // Pavirv21038293m.g // Pavirv21102658m.g // Pavirv21076486m.g // Pavirv21073888m.g // Pavirv21008445m.g // Pavirv21107907m.g // Pavirv2100513…
GO:0009889	P	regulation of biosynthetic process	11	180	3513	51494	0.68	1	// Pavirv21083853m.g // Pavirv21088816m.g // Pavirv21096129m.g // Pavirv21147593m.g // Pavirv21055044m.g // Pavirv21054387m.g // Pavirv21064941m.g // Pavirv21105496m.g // Pavirv21036410m.g // Pavirv21015490m.g // Pavirv21087134m.g	// Pavirv21099007m.g // Pavirv21076385m.g // Pavirv21019832m.g // Pavirv21107776m.g // Pavirv21093191m.g // Pavirv21017932m.g // Pavirv21024309m.g // Pavirv21044612m.g // Pavirv21097936m.g // Pavirv21022629m.g // Pavirv21072631m.g // Pavirv21094209m.g // Pavirv21114791m.g // Pavirv21114749m.g // Pavirv21157219m.g // Pavirv21002189m.g // Pavirv21150218m.g // Pavirv21112119m.g // Pavirv21019249m.g …
GO:0006464	P	protein modification process	27	180	6257	51494	0.18	1	// Pavirv21000470m.g // Pavirv21024179m.g // Pavirv21066334m.g // Pavirv21109829m.g // Pavirv21018750m.g // Pavirv21102791m.g // Pavirv21075029m.g // Pavirv21079371m.g // Pavirv21047851m.g // Pavirv21022944m.g // Pavirv21038941m.g // Pavirv21105979m.g // Pavirv21012388m.g // Pavirv21122071m.g // Pavirv21107452m.g // Pavirv21109827m.g // Pavirv21017995m.g // Pavirv21062997m.g // Pavirv21118363m.g …	// Pavirv21057507m.g // Pavirv21040128m.g // Pavirv21005165m.g // Pavirv21053246m.g // Pavirv21034929m.g // Pavirv21154599m.g // Pavirv21055493m.g // Pavirv21070199m.g // Pavirv21009603m.g // Pavirv21022736m.g // Pavirv21044744m.g // Pavir.Gb02272.1.axpr.g // Pavirv21153511m.g // Pavirv21151196m.g // Pavirv21035057m.g // Pavirv21045194m.g // Pavir.J08577.1.axpr.g // Pavirv21118890m.g // Pavirv210…
GO:0050794	P	regulation of cellular process	14	180	4623	51494	0.73	1	// Pavirv21096129m.g // Pavirv21083853m.g // Pavirv21088816m.g // Pavirv21050520m.g // Pavirv21147593m.g // Pavirv21055044m.g // Pavirv21054387m.g // Pavirv21119501m.g // Pavirv21064941m.g // Pavirv21105496m.g // Pavirv21130873m.g // Pavirv21036410m.g // Pavirv21015490m.g // Pavirv21087134m.g	// Pavirv21099007m.g // Pavirv21107373m.g // Pavirv21107050m.g // Pavirv21019832m.g // Pavirv21107776m.g // Pavirv21093191m.g // Pavirv21017932m.g // Pavirv21129825m.g // Pavirv21024309m.g // Pavirv21044612m.g // Pavirv21097936m.g // Pavirv21022629m.g // Pavirv21072631m.g // Pavirv21094209m.g // Pavirv21128758m.g // Pavirv21114791m.g // Pavirv21099484m.g // Pavirv21114749m.g // Pavirv21157219m.g …
GO:0043412	P	macromolecule modification	28	180	6453	51494	0.17	1	// Pavirv21000470m.g // Pavirv21024179m.g // Pavirv21066334m.g // Pavirv21109829m.g // Pavirv21018750m.g // Pavirv21102791m.g // Pavirv21075029m.g // Pavirv21079371m.g // Pavirv21047851m.g // Pavirv21022944m.g // Pavirv21038941m.g // Pavirv21105979m.g // Pavirv21012388m.g // Pavirv21122071m.g // Pavirv21107452m.g // Pavirv21109827m.g // Pavirv21017995m.g // Pavirv21062997m.g // Pavirv21118363m.g …	// Pavirv21057507m.g // Pavirv21040128m.g // Pavirv21005165m.g // Pavirv21053246m.g // Pavirv21034929m.g // Pavirv21154599m.g // Pavirv21055493m.g // Pavirv21070199m.g // Pavirv21009603m.g // Pavirv21022736m.g // Pavirv21044744m.g // Pavir.Gb02272.1.axpr.g // Pavirv21153511m.g // Pavirv21151196m.g // Pavirv21035057m.g // Pavirv21045194m.g // Pavir.J08577.1.axpr.g // Pavirv21118890m.g // Pavirv210…
GO:0009059	P	macromolecule biosynthetic process	15	180	5879	51494	0.91	1	// Pavirv21083853m.g // Pavirv21088816m.g // Pavirv21096129m.g // Pavirv21147593m.g // Pavirv21000218m.g // Pavirv21069829m.g // Pavirv21054387m.g // Pavirv21096809m.g // Pavirv21064941m.g // Pavirv21105496m.g // Pavirv21012664m.g // Pavirv21055044m.g // Pavirv21036410m.g // Pavirv21015490m.g // Pavirv21087134m.g	// Pavirv21107776m.g // Pavirv21005165m.g // Pavirv21097936m.g // Pavirv21114749m.g // Pavirv21020718m.g // Pavirv21112119m.g // Pavirv21060042m.g // Pavirv21027863m.g // Pavirv21091980m.g // Pavirv21085868m.g // Pavirv21018420m.g // Pavirv21091098m.g // Pavirv21149516m.g // Pavirv21110330m.g // Pavirv21156229m.g // Pavirv21135915m.g // Pavirv21115118m.g // Pavirv21056485m.g // Pavirv21052070m.g …
GO:0051171	P	regulation of nitrogen compound metabolic process	11	180	3435	51494	0.65	1	// Pavirv21083853m.g // Pavirv21088816m.g // Pavirv21096129m.g // Pavirv21147593m.g // Pavirv21055044m.g // Pavirv21054387m.g // Pavirv21064941m.g // Pavirv21105496m.g // Pavirv21036410m.g // Pavirv21015490m.g // Pavirv21087134m.g	// Pavirv21099007m.g // Pavirv21076385m.g // Pavirv21019832m.g // Pavirv21107776m.g // Pavirv21093191m.g // Pavirv21017932m.g // Pavirv21024309m.g // Pavirv21044612m.g // Pavirv21097936m.g // Pavirv21022629m.g // Pavirv21072631m.g // Pavirv21094209m.g // Pavirv21114791m.g // Pavirv21114749m.g // Pavirv21157219m.g // Pavirv21150218m.g // Pavirv21112119m.g // Pavirv21019249m.g // Pavirv21060042m.g …
GO:0008152	P	metabolic process	91	180	25701	51494	0.48	1	// Pavirv21083853m.g // Pavirv21109829m.g // Pavirv21105979m.g // Pavirv21062675m.g // Pavirv21105496m.g // Pavirv21028921m.g // Pavirv21059022m.g // Pavirv21012388m.g // Pavirv21122071m.g // Pavirv21148280m.g // Pavirv21021852m.g // Pavirv21119689m.g // Pavirv21007542m.g // Pavirv21062997m.g // Pavirv21048627m.g // Pavirv21123568m.g // Pavirv21080094m.g // Pavirv21094756m.g // Pavirv21122642m.g …	// Pavirv21148937m.g // Pavirv21108449m.g // Pavirv21089967m.g // Pavirv21053246m.g // Pavirv21024030m.g // Pavirv21029504m.g // Pavirv21020718m.g // Pavirv21069116m.g // Pavirv21102601m.g // Pavirv21112119m.g // Pavirv21147139m.g // Pavirv21000637m.g // Pavirv21018420m.g // Pavirv21149516m.g // Pavirv21055611m.g // Pavir.Gb02272.1.axpr.g // Pavirv21001646m.g // Pavirv21135819m.g // Pavirv2106442…
GO:0051234	P	establishment of localization	11	180	4156	51494	0.85	1	// Pavirv21100522m.g // Pavirv21106671m.g // Pavirv21069533m.g // Pavirv21130156m.g // Pavirv21020001m.g // Pavirv21090647m.g // Pavirv21116953m.g // Pavirv21057766m.g // Pavirv21148669m.g // Pavirv21122296m.g // Pavirv21150782m.g	// Pavirv21041695m.g // Pavirv21031859m.g // Pavirv21131479m.g // Pavirv21066154m.g // Pavirv21013773m.g // Pavirv21091016m.g // Pavirv21137595m.g // Pavirv21052594m.g // Pavirv21130156m.g // Pavir.Ib03166.1.axpr.g // Pavirv21086328m.g // Pavirv21057855m.g // Pavirv21038293m.g // Pavirv21102658m.g // Pavirv21076486m.g // Pavirv21073888m.g // Pavirv21008445m.g // Pavirv21107907m.g // Pavirv2100513…
GO:0009056	P	catabolic process	6	180	909	51494	0.11	1	// Pavirv21100857m.g // Pavirv21152635m.g // Pavirv21121955m.g // Pavirv21080094m.g // Pavirv21062675m.g // Pavirv21028921m.g	// Pavirv21053522m.g // Pavirv21082268m.g // Pavirv21120817m.g // Pavirv21127322m.g // Pavirv21093325m.g // Pavirv21051834m.g // Pavirv21073337m.g // Pavirv21083812m.g // Pavirv21056193m.g // Pavirv21014452m.g // Pavirv21046259m.g // Pavirv21001218m.g // Pavirv21020208m.g // Pavirv21000568m.g // Pavirv21100466m.g // Pavirv21026994m.g // Pavirv21124804m.g // Pavirv21029114m.g // Pavirv21051575m.g …
GO:0051179	P	localization	11	180	4194	51494	0.86	1	// Pavirv21100522m.g // Pavirv21106671m.g // Pavirv21069533m.g // Pavirv21130156m.g // Pavirv21020001m.g // Pavirv21090647m.g // Pavirv21116953m.g // Pavirv21057766m.g // Pavirv21148669m.g // Pavirv21122296m.g // Pavirv21150782m.g	// Pavirv21041695m.g // Pavirv21031859m.g // Pavirv21131479m.g // Pavirv21066154m.g // Pavirv21013773m.g // Pavirv21091016m.g // Pavirv21137595m.g // Pavirv21052594m.g // Pavirv21130156m.g // Pavir.Ib03166.1.axpr.g // Pavirv21086328m.g // Pavirv21057855m.g // Pavirv21038293m.g // Pavirv21102658m.g // Pavirv21076486m.g // Pavirv21073888m.g // Pavirv21008445m.g // Pavirv21107907m.g // Pavirv2100513…
GO:0055114	P	oxidation reduction	14	180	3673	51494	0.42	1	// Pavirv21119689m.g // Pavirv21118975m.g // Pavirv21017587m.g // Pavirv21031955m.g // Pavirv21010726m.g // Pavirv21131584m.g // Pavirv21123568m.g // Pavirv21049258m.g // Pavirv21096611m.g // Pavirv21123744m.g // Pavirv21131588m.g // Pavirv21122642m.g // Pavirv21135102m.g // Pavirv21083697m.g	// Pavirv21015224m.g // Pavir.Fa02210.1.axpr.g // Pavirv21108449m.g // Pavirv21131494m.g // Pavirv21103069m.g // Pavirv21103048m.g // Pavirv21106940m.g // Pavirv21062438m.g // Pavirv21142044m.g // Pavirv21142792m.g // Pavirv21092943m.g // Pavirv21128598m.g // Pavirv21029504m.g // Pavirv21120817m.g // Pavirv21015334m.g // Pavirv21004807m.g // Pavirv21036831m.g // Pavirv21123893m.g // Pavirv2108351…
GO:0016070	P	RNA metabolic process	14	180	4983	51494	0.82	1	// Pavirv21083853m.g // Pavirv21088816m.g // Pavirv21096129m.g // Pavirv21147593m.g // Pavirv21122643m.g // Pavirv21054387m.g // Pavirv21064941m.g // Pavirv21105496m.g // Pavirv21028921m.g // Pavirv21055044m.g // Pavirv21119221m.g // Pavirv21036410m.g // Pavirv21015490m.g // Pavirv21087134m.g	// Pavirv21099007m.g // Pavirv21076385m.g // Pavirv21092955m.g // Pavirv21019832m.g // Pavirv21107776m.g // Pavirv21093191m.g // Pavirv21017932m.g // Pavirv21024309m.g // Pavirv21044612m.g // Pavirv21097936m.g // Pavirv21022629m.g // Pavirv21072631m.g // Pavirv21094209m.g // Pavirv21077906m.g // Pavirv21114791m.g // Pavirv21114749m.g // Pavirv21157219m.g // Pavirv21133749m.g // Pavirv21144184m.g …
GO:0044238	P	primary metabolic process	59	180	19314	51494	0.83	1	// Pavirv21083853m.g // Pavirv21088816m.g // Pavirv21090041m.g // Pavirv21024179m.g // Pavirv21066334m.g // Pavirv21109829m.g // Pavirv21018750m.g // Pavirv21102791m.g // Pavirv21000218m.g // Pavirv21032551m.g // Pavirv21121955m.g // Pavirv21062675m.g // Pavirv21079371m.g // Pavirv21028921m.g // Pavirv21012664m.g // Pavirv21000470m.g // Pavirv21100857m.g // Pavirv21087134m.g // Pavirv21087535m.g …	// Pavir.Fa02210.1.axpr.g // Pavirv21148937m.g // Pavirv21012331m.g // Pavirv21089967m.g // Pavirv21107776m.g // Pavirv21028522m.g // Pavirv21040128m.g // Pavirv21005165m.g // Pavirv21053246m.g // Pavirv21097936m.g // Pavirv21064114m.g // Pavirv21024030m.g // Pavir.Ga02762.1.axpr.g // Pavirv21132410m.g // Pavirv21096646m.g // Pavirv21114749m.g // Pavirv21075950m.g // Pavirv21020718m.g // Pavirv21…
GO:0005975	P	carbohydrate metabolic process	6	180	2230	51494	0.79	1	// Pavirv21032551m.g // Pavirv21007542m.g // Pavirv21087535m.g // Pavirv21069829m.g // Pavirv21062675m.g // Pavirv21136143m.g	// Pavirv21053522m.g // Pavirv21148937m.g // Pavirv21082238m.g // Pavirv21089967m.g // Pavirv21113870m.g // Pavirv21005165m.g // Pavirv21129458m.g // Pavirv21023256m.g // Pavirv21088473m.g // Pavirv21017475m.g // Pavirv21029114m.g // Pavirv21102775m.g // Pavirv21059824m.g // Pavirv21056048m.g // Pavirv21066644m.g // Pavirv21088896m.g // Pavirv21029018m.g // Pavirv21141835m.g // Pavirv21151024m.g …
GO:0055085	P	transmembrane transport	6	180	1910	51494	0.66	1	// Pavirv21100522m.g // Pavirv21106671m.g // Pavirv21069533m.g // Pavirv21020001m.g // Pavirv21057766m.g // Pavirv21122296m.g	// Pavirv21041695m.g // Pavirv21131479m.g // Pavirv21137595m.g // Pavirv21002797m.g // Pavirv21086328m.g // Pavirv21076486m.g // Pavirv21008445m.g // Pavirv21005130m.g // Pavirv21063188m.g // Pavirv21129975m.g // Pavirv21057957m.g // Pavirv21120997m.g // Pavirv21015348m.g // Pavirv21048340m.g // Pavirv21022323m.g // Pavirv21097471m.g // Pavirv21109955m.g // Pavirv21100791m.g // Pavirv21101553m.g …
GO:0019538	P	protein metabolic process	35	180	9595	51494	0.44	1	// Pavirv21000470m.g // Pavirv21024179m.g // Pavirv21066334m.g // Pavirv21109829m.g // Pavirv21018750m.g // Pavirv21102791m.g // Pavirv21000218m.g // Pavirv21047851m.g // Pavirv21100857m.g // Pavirv21022944m.g // Pavirv21038941m.g // Pavirv21105979m.g // Pavirv21012388m.g // Pavirv21079371m.g // Pavirv21107452m.g // Pavirv21109827m.g // Pavirv21021852m.g // Pavirv21017995m.g // Pavirv21062997m.g …	// Pavirv21057507m.g // Pavirv21040128m.g // Pavirv21005165m.g // Pavirv21053246m.g // Pavirv21015075m.g // Pavirv21064114m.g // Pavirv21024030m.g // Pavir.Ga02762.1.axpr.g // Pavirv21020718m.g // Pavirv21102601m.g // Pavirv21154599m.g // Pavirv21055493m.g // Pavirv21091980m.g // Pavirv21070199m.g // Pavirv21009603m.g // Pavirv21022736m.g // Pavirv21044744m.g // Pavir.Gb02272.1.axpr.g // Pavirv21…
GO:0051252	P	regulation of RNA metabolic process	11	180	3401	51494	0.64	1	// Pavirv21083853m.g // Pavirv21088816m.g // Pavirv21096129m.g // Pavirv21147593m.g // Pavirv21055044m.g // Pavirv21054387m.g // Pavirv21064941m.g // Pavirv21105496m.g // Pavirv21036410m.g // Pavirv21015490m.g // Pavirv21087134m.g	// Pavirv21099007m.g // Pavirv21076385m.g // Pavirv21019832m.g // Pavirv21107776m.g // Pavirv21093191m.g // Pavirv21017932m.g // Pavirv21024309m.g // Pavirv21044612m.g // Pavirv21097936m.g // Pavirv21022629m.g // Pavirv21072631m.g // Pavirv21094209m.g // Pavirv21114791m.g // Pavirv21114749m.g // Pavirv21157219m.g // Pavirv21150218m.g // Pavirv21112119m.g // Pavirv21019249m.g // Pavirv21060042m.g …
GO:0009058	P	biosynthetic process	19	180	7662	51494	0.94	1	// Pavirv21083853m.g // Pavirv21040438m.g // Pavirv21122282m.g // Pavirv21059022m.g // Pavirv21088816m.g // Pavirv21090041m.g // Pavirv21096129m.g // Pavirv21147593m.g // Pavirv21000218m.g // Pavirv21069829m.g // Pavirv21054387m.g // Pavirv21096809m.g // Pavirv21064941m.g // Pavirv21105496m.g // Pavirv21012664m.g // Pavirv21055044m.g // Pavirv21036410m.g // Pavirv21015490m.g // Pavirv21087134m.g	// Pavir.Fa02210.1.axpr.g // Pavirv21127171m.g // Pavirv21107776m.g // Pavirv21005165m.g // Pavirv21097936m.g // Pavirv21132410m.g // Pavirv21114749m.g // Pavirv21020718m.g // Pavirv21151463m.g // Pavirv21112119m.g // Pavirv21060042m.g // Pavirv21027863m.g // Pavirv21091980m.g // Pavirv21085868m.g // Pavirv21000637m.g // Pavirv21018420m.g // Pavirv21039947m.g // Pavirv21091098m.g // Pavirv2114951…
GO:0044237	P	cellular metabolic process	53	180	17168	51494	0.81	1	// Pavirv21083853m.g // Pavirv21152635m.g // Pavirv21088816m.g // Pavirv21090041m.g // Pavirv21024179m.g // Pavirv21066334m.g // Pavirv21109829m.g // Pavirv21018750m.g // Pavirv21102791m.g // Pavirv21000218m.g // Pavirv21121955m.g // Pavirv21064941m.g // Pavirv21079371m.g // Pavirv21028921m.g // Pavirv21012664m.g // Pavirv21000470m.g // Pavirv21100857m.g // Pavirv21087134m.g // Pavirv21087535m.g …	// Pavir.Fa02210.1.axpr.g // Pavirv21012331m.g // Pavirv21053522m.g // Pavirv21107776m.g // Pavirv21028522m.g // Pavirv21040128m.g // Pavirv21129825m.g // Pavirv21053246m.g // Pavirv21097936m.g // Pavirv21088778m.g // Pavirv21132410m.g // Pavirv21114749m.g // Pavirv21075950m.g // Pavirv21020718m.g // Pavirv21151463m.g // Pavirv21068020m.g // Pavirv21069116m.g // Pavirv21002189m.g // Pavirv2111211…
GO:0043170	P	macromolecule metabolic process	53	180	15946	51494	0.65	1	// Pavirv21083853m.g // Pavirv21088816m.g // Pavirv21024179m.g // Pavirv21066334m.g // Pavirv21109829m.g // Pavirv21018750m.g // Pavirv21102791m.g // Pavirv21000218m.g // Pavirv21121955m.g // Pavirv21062675m.g // Pavirv21079371m.g // Pavirv21028921m.g // Pavirv21012664m.g // Pavirv21000470m.g // Pavirv21100857m.g // Pavirv21087134m.g // Pavirv21087535m.g // Pavirv21038941m.g // Pavirv21147593m.g …	// Pavirv21012331m.g // Pavirv21053522m.g // Pavirv21107776m.g // Pavirv21040128m.g // Pavirv21005165m.g // Pavirv21053246m.g // Pavirv21097936m.g // Pavirv21064114m.g // Pavirv21024030m.g // Pavir.Ga02762.1.axpr.g // Pavirv21114749m.g // Pavirv21075950m.g // Pavirv21020718m.g // Pavirv21069116m.g // Pavirv21002189m.g // Pavirv21102601m.g // Pavirv21112119m.g // Pavirv21060042m.g // Pavirv2115459…
GO:0006355	P	regulation of transcription, DNA-dependent	11	180	3390	51494	0.64	1	// Pavirv21083853m.g // Pavirv21088816m.g // Pavirv21096129m.g // Pavirv21147593m.g // Pavirv21055044m.g // Pavirv21054387m.g // Pavirv21064941m.g // Pavirv21105496m.g // Pavirv21036410m.g // Pavirv21015490m.g // Pavirv21087134m.g	// Pavirv21099007m.g // Pavirv21076385m.g // Pavirv21019832m.g // Pavirv21107776m.g // Pavirv21093191m.g // Pavirv21017932m.g // Pavirv21024309m.g // Pavirv21044612m.g // Pavirv21097936m.g // Pavirv21022629m.g // Pavirv21072631m.g // Pavirv21094209m.g // Pavirv21114791m.g // Pavirv21114749m.g // Pavirv21157219m.g // Pavirv21150218m.g // Pavirv21112119m.g // Pavirv21019249m.g // Pavirv21060042m.g …
GO:0006796	P	phosphate metabolic process	24	180	5502	51494	0.18	1	// Pavirv21000470m.g // Pavirv21066334m.g // Pavirv21109829m.g // Pavirv21018750m.g // Pavirv21102791m.g // Pavirv21075029m.g // Pavirv21079371m.g // Pavirv21047851m.g // Pavirv21038941m.g // Pavirv21105979m.g // Pavirv21012388m.g // Pavirv21122071m.g // Pavirv21109827m.g // Pavirv21017995m.g // Pavirv21062997m.g // Pavirv21118363m.g // Pavirv21005013m.g // Pavirv21050770m.g // Pavirv21089560m.g …	// Pavirv21057507m.g // Pavirv21040128m.g // Pavirv21129825m.g // Pavirv21053246m.g // Pavirv21034929m.g // Pavirv21132410m.g // Pavirv21055493m.g // Pavirv21070199m.g // Pavirv21009603m.g // Pavirv21022736m.g // Pavirv21044744m.g // Pavir.Gb02272.1.axpr.g // Pavirv21153511m.g // Pavirv21151196m.g // Pavirv21035057m.g // Pavirv21016141m.g // Pavirv21045194m.g // Pavirv21010079m.g // Pavir.J08577.…
GO:0010556	P	regulation of macromolecule biosynthetic process	11	180	3513	51494	0.68	1	// Pavirv21083853m.g // Pavirv21088816m.g // Pavirv21096129m.g // Pavirv21147593m.g // Pavirv21055044m.g // Pavirv21054387m.g // Pavirv21064941m.g // Pavirv21105496m.g // Pavirv21036410m.g // Pavirv21015490m.g // Pavirv21087134m.g	// Pavirv21099007m.g // Pavirv21076385m.g // Pavirv21019832m.g // Pavirv21107776m.g // Pavirv21093191m.g // Pavirv21017932m.g // Pavirv21024309m.g // Pavirv21044612m.g // Pavirv21097936m.g // Pavirv21022629m.g // Pavirv21072631m.g // Pavirv21094209m.g // Pavirv21114791m.g // Pavirv21114749m.g // Pavirv21157219m.g // Pavirv21002189m.g // Pavirv21150218m.g // Pavirv21112119m.g // Pavirv21019249m.g …
GO:0006350	P	transcription	11	180	3827	51494	0.78	1	// Pavirv21083853m.g // Pavirv21088816m.g // Pavirv21096129m.g // Pavirv21147593m.g // Pavirv21055044m.g // Pavirv21054387m.g // Pavirv21064941m.g // Pavirv21105496m.g // Pavirv21036410m.g // Pavirv21015490m.g // Pavirv21087134m.g	// Pavirv21099007m.g // Pavirv21076385m.g // Pavirv21019832m.g // Pavirv21107776m.g // Pavirv21093191m.g // Pavirv21017932m.g // Pavirv21024309m.g // Pavirv21044612m.g // Pavirv21097936m.g // Pavirv21022629m.g // Pavirv21072631m.g // Pavirv21094209m.g // Pavirv21077906m.g // Pavirv21114791m.g // Pavirv21114749m.g // Pavirv21157219m.g // Pavirv21144184m.g // Pavirv21150218m.g // Pavirv21112119m.g …
GO:0006351	P	transcription, DNA-dependent	11	180	3825	51494	0.78	1	// Pavirv21083853m.g // Pavirv21088816m.g // Pavirv21096129m.g // Pavirv21147593m.g // Pavirv21055044m.g // Pavirv21054387m.g // Pavirv21064941m.g // Pavirv21105496m.g // Pavirv21036410m.g // Pavirv21015490m.g // Pavirv21087134m.g	// Pavirv21099007m.g // Pavirv21076385m.g // Pavirv21019832m.g // Pavirv21107776m.g // Pavirv21093191m.g // Pavirv21017932m.g // Pavirv21024309m.g // Pavirv21044612m.g // Pavirv21097936m.g // Pavirv21022629m.g // Pavirv21072631m.g // Pavirv21094209m.g // Pavirv21077906m.g // Pavirv21114791m.g // Pavirv21114749m.g // Pavirv21157219m.g // Pavirv21144184m.g // Pavirv21150218m.g // Pavirv21112119m.g …
GO:0006793	P	phosphorus metabolic process	24	180	5502	51494	0.18	1	// Pavirv21000470m.g // Pavirv21066334m.g // Pavirv21109829m.g // Pavirv21018750m.g // Pavirv21102791m.g // Pavirv21075029m.g // Pavirv21079371m.g // Pavirv21047851m.g // Pavirv21038941m.g // Pavirv21105979m.g // Pavirv21012388m.g // Pavirv21122071m.g // Pavirv21109827m.g // Pavirv21017995m.g // Pavirv21062997m.g // Pavirv21118363m.g // Pavirv21005013m.g // Pavirv21050770m.g // Pavirv21089560m.g …	// Pavirv21057507m.g // Pavirv21040128m.g // Pavirv21129825m.g // Pavirv21053246m.g // Pavirv21034929m.g // Pavirv21132410m.g // Pavirv21055493m.g // Pavirv21070199m.g // Pavirv21009603m.g // Pavirv21022736m.g // Pavirv21044744m.g // Pavir.Gb02272.1.axpr.g // Pavirv21153511m.g // Pavirv21151196m.g // Pavirv21035057m.g // Pavirv21016141m.g // Pavirv21045194m.g // Pavirv21010079m.g // Pavir.J08577.…
GO:0000166	F	nucleotide binding	21	180	8687	51494	0.96	1	// Pavirv21116359m.g // Pavirv21118719m.g // Pavirv21062997m.g // Pavirv21071916m.g // Pavirv21096583m.g // Pavirv21009067m.g // Pavirv21114757m.g // Pavirv21120163m.g // Pavirv21155798m.g // Pavirv21105979m.g // Pavirv21089560m.g // Pavirv21018750m.g // Pavirv21066334m.g // Pavirv21003319m.g // Pavirv21079371m.g // Pavirv21122071m.g // Pavirv21050610m.g // Pavirv21115491m.g // Pavirv21138661m.g …	// Pavirv21057507m.g // Pavirv21040128m.g // Pavirv21125818m.g // Pavirv21053246m.g // Pavirv21113366m.g // Pavirv21075756m.g // Pavirv21151463m.g // Pavirv21069116m.g // Pavirv21056889m.g // Pavirv21121227m.g // Pavirv21066741m.g // Pavirv21055493m.g // Pavirv21120206m.g // Pavirv21111364m.g // Pavirv21073987m.g // Pavirv21040211m.g // Pavirv21044744m.g // Pavirv21144427m.g // Pavir.Gb02272.1.ax…
GO:0016740	F	transferase activity	42	180	9614	51494	0.11	1	// Pavirv21031907m.g // Pavirv21115491m.g // Pavirv21043164m.g // Pavirv21000470m.g // Pavir.Cb00639.1.axpr.g // Pavirv21066334m.g // Pavirv21109829m.g // Pavirv21018750m.g // Pavirv21102791m.g // Pavirv21075029m.g // Pavirv21013341m.g // Pavirv21079371m.g // Pavirv21028921m.g // Pavirv21047851m.g // Pavirv21062237m.g // Pavirv21087535m.g // Pavirv21105979m.g // Pavirv21051444m.g // Pavirv2105144…	// Pavirv21134947m.g // Pavirv21057507m.g // Pavirv21094670m.g // Pavirv21040128m.g // Pavirv21005165m.g // Pavirv21053246m.g // Pavirv21034929m.g // Pavirv21132410m.g // Pavirv21082331m.g // Pavirv21086179m.g // Pavirv21065562m.g // Pavirv21059824m.g // Pavirv21065564m.g // Pavirv21110141m.g // Pavirv21088896m.g // Pavirv21000637m.g // Pavirv21009603m.g // Pavirv21050767m.g // Pavirv21022736m.g …
GO:0016741	F	transferase activity, transferring one-carbon groups	5	180	791	51494	0.15	1	// Pavirv21031907m.g // Pavirv21119221m.g // Pavirv21031910m.g // Pavirv21047377m.g // Pavirv21107452m.g	// Pavirv21134947m.g // Pavirv21093319m.g // Pavirv21111416m.g // Pavirv21060841m.g // Pavirv21075179m.g // Pavirv21080628m.g // Pavirv21128716m.g // Pavirv21020239m.g // Pavirv21104782m.g // Pavirv21114847m.g // Pavirv21081813m.g // Pavirv21123722m.g // Pavirv21143718m.g // Pavirv21086179m.g // Pavirv21003166m.g // Pavirv21030289m.g // Pavirv21036702m.g // Pavirv21003167m.g // Pavirv21136451m.g …
GO:0016746	F	transferase activity, transferring acyl groups	6	180	829	51494	0.077	1	// Pavirv21043164m.g // Pavirv21051444m.g // Pavirv21049829m.g // Pavirv21051445m.g // Pavirv21043345m.g // Pavirv21065909m.g	// Pavirv21059123m.g // Pavirv21129328m.g // Pavirv21139815m.g // Pavirv21058187m.g // Pavirv21070724m.g // Pavirv21144623m.g // Pavirv21056778m.g // Pavirv21012769m.g // Pavirv21070234m.g // Pavirv21037742m.g // Pavirv21087117m.g // Pavirv21065305m.g // Pavirv21097950m.g // Pavirv21020892m.g // Pavirv21006964m.g // Pavirv21126812m.g // Pavirv21065562m.g // Pavirv21148105m.g // Pavirv21002707m.g …
GO:0016747	F	transferase activity, transferring acyl groups other than amino-acyl groups	6	180	673	51494	0.034	1	// Pavirv21043164m.g // Pavirv21051444m.g // Pavirv21049829m.g // Pavirv21051445m.g // Pavirv21043345m.g // Pavirv21065909m.g	// Pavirv21059123m.g // Pavirv21129328m.g // Pavirv21139815m.g // Pavirv21058187m.g // Pavirv21012769m.g // Pavirv21070234m.g // Pavirv21037742m.g // Pavirv21087117m.g // Pavirv21065305m.g // Pavirv21097950m.g // Pavirv21020892m.g // Pavirv21006964m.g // Pavirv21126812m.g // Pavirv21148105m.g // Pavirv21002707m.g // Pavirv21040135m.g // Pavirv21110141m.g // Pavirv21149731m.g // Pavirv21102181m.g …
GO:0046872	F	metal ion binding	25	180	6221	51494	0.29	1	// Pavirv21017587m.g // Pavirv21132158m.g // Pavirv21115091m.g // Pavirv21004058m.g // Pavirv21131588m.g // Pavirv21031955m.g // Pavirv21118975m.g // Pavirv21043736m.g // Pavirv21079371m.g // Pavirv21116953m.g // Pavirv21096611m.g // Pavirv21119689m.g // Pavirv21015487m.g // Pavirv21054980m.g // Pavirv21007542m.g // Pavirv21131584m.g // Pavirv21123568m.g // Pavirv21013983m.g // Pavirv21122642m.g …	// Pavirv21108449m.g // Pavirv21063490m.g // Pavirv21125518m.g // Pavirv21091171m.g // Pavirv21112119m.g // Pavirv21098861m.g // Pavirv21070518m.g // Pavirv21000637m.g // Pavirv21064928m.g // Pavirv21033410m.g // Pavirv21130533m.g // Pavirv21003999m.g // Pavirv21064420m.g // Pavirv21016141m.g // Pavirv21068580m.g // Pavirv21050549m.g // Pavirv21095563m.g // Pavirv21156494m.g // Pavirv21108636m.g …
GO:0043531	F	ADP binding	5	180	1412	51494	0.55	1	// Pavirv21116359m.g // Pavirv21096583m.g // Pavirv21093472m.g // Pavirv21105979m.g // Pavirv21114757m.g	// Pavirv21117812m.g // Pavirv21119609m.g // Pavirv21125818m.g // Pavirv21113366m.g // Pavirv21062208m.g // Pavirv21060805m.g // Pavirv21029775m.g // Pavirv21110401m.g // Pavirv21121227m.g // Pavirv21120206m.g // Pavirv21111364m.g // Pavirv21057118m.g // Pavirv21117408m.g // Pavirv21090706m.g // Pavirv21115525m.g // Pavirv21019370m.g // Pavirv21034706m.g // Pavirv21056830m.g // Pavirv21086080m.g …
GO:0016757	F	transferase activity, transferring glycosyl groups	6	180	1607	51494	0.49	1	// Pavirv21087535m.g // Pavir.Cb00639.1.axpr.g // Pavirv21048627m.g // Pavirv21013341m.g // Pavirv21130711m.g // Pavirv21148280m.g	// Pavirv21152240m.g // Pavirv21045142m.g // Pavirv21005165m.g // Pavirv21013736m.g // Pavirv21036172m.g // Pavirv21146682m.g // Pavirv21136272m.g // Pavirv21059824m.g // Pavirv21056048m.g // Pavirv21030265m.g // Pavirv21046272m.g // Pavirv21055611m.g // Pavirv21001646m.g // Pavirv21070701m.g // Pavirv21011653m.g // Pavirv21094167m.g // Pavirv21008257m.g // Pavirv21055082m.g // Pavirv21125187m.g …
GO:0004553	F	hydrolase activity, hydrolyzing O-glycosyl compounds	5	180	1186	51494	0.4	1	// Pavirv21032551m.g // Pavirv21007542m.g // Pavirv21062675m.g // Pavirv21087535m.g // Pavirv21136143m.g	// Pavirv21109257m.g // Pavirv21062579m.g // Pavirv21148937m.g // Pavirv21025851m.g // Pavirv21104873m.g // Pavirv21043676m.g // Pavirv21089967m.g // Pavirv21113870m.g // Pavirv21065652m.g // Pavirv21087500m.g // Pavirv21071465m.g // Pavirv21032096m.g // Pavirv21089424m.g // Pavirv21032551m.g // Pavirv21142506m.g // Pavirv21023256m.g // Pavirv21047462m.g // Pavirv21082828m.g // Pavirv21006987m.g …
GO:0016758	F	transferase activity, transferring hexosyl groups	6	180	1331	51494	0.33	1	// Pavirv21087535m.g // Pavir.Cb00639.1.axpr.g // Pavirv21048627m.g // Pavirv21013341m.g // Pavirv21130711m.g // Pavirv21148280m.g	// Pavirv21031778m.g // Pavirv21085451m.g // Pavirv21101516m.g // Pavirv21025851m.g // Pavirv21152240m.g // Pavirv21097109m.g // Pavirv21045142m.g // Pavirv21014327m.g // Pavirv21005165m.g // Pavirv21132338m.g // Pavirv21061673m.g // Pavirv21020769m.g // Pavirv21002096m.g // Pavirv21053565m.g // Pavirv21041404m.g // Pavirv21070857m.g // Pavirv21065513m.g // Pavirv21104436m.g // Pavirv21036172m.g …
GO:0008270	F	zinc ion binding	9	180	2860	51494	0.67	1	// Pavirv21015487m.g // Pavirv21054980m.g // Pavirv21013983m.g // Pavirv21129118m.g // Pavirv21115091m.g // Pavirv21065265m.g // Pavirv21004058m.g // Pavirv21135102m.g // Pavirv21096611m.g	// Pavirv21015224m.g // Pavirv21033803m.g // Pavirv21051805m.g // Pavirv21031940m.g // Pavirv21033319m.g // Pavirv21084168m.g // Pavirv21006798m.g // Pavirv21022629m.g // Pavirv21128846m.g // Pavirv21089183m.g // Pavirv21006041m.g // Pavirv21125518m.g // Pavirv21112119m.g // Pavirv21075625m.g // Pavirv21146579m.g // Pavirv21075885m.g // Pavirv21038634m.g // Pavirv21069169m.g // Pavirv21083707m.g …
GO:0005488	F	binding	99	180	27690	51494	0.45	1	// Pavirv21083853m.g // Pavirv21129614m.g // Pavirv21105496m.g // Pavirv21028921m.g // Pavirv21138661m.g // Pavirv21089961m.g // Pavirv21009067m.g // Pavirv21123744m.g // Pavirv21116953m.g // Pavirv21119689m.g // Pavirv21118719m.g // Pavirv21007542m.g // Pavirv21062997m.g // Pavirv21123568m.g // Pavirv21013983m.g // Pavirv21094909m.g // Pavirv21122642m.g // Pavirv21144752m.g // Pavirv21041990m.g …	// Pavirv21108449m.g // Pavirv21050357m.g // Pavirv21053246m.g // Pavirv21114749m.g // Pavirv21020718m.g // Pavirv21069116m.g // Pavirv21063695m.g // Pavirv21112119m.g // Pavirv21000637m.g // Pavirv21080600m.g // Pavirv21149516m.g // Pavir.Gb02272.1.axpr.g // Pavirv21029224m.g // Pavirv21113472m.g // Pavir.Fb01604.1.axpr.g // Pavirv21050549m.g // Pavirv21042021m.g // Pavirv21063490m.g // Pavirv21…
GO:0003676	F	nucleic acid binding	19	180	7097	51494	0.89	1	// Pavirv21096129m.g // Pavirv21083853m.g // Pavirv21004058m.g // Pavirv21088816m.g // Pavirv21080928m.g // Pavirv21068985m.g // Pavirv21065265m.g // Pavirv21144752m.g // Pavirv21055044m.g // Pavirv21054387m.g // Pavirv21099029m.g // Pavirv21064941m.g // Pavirv21105496m.g // Pavirv21028921m.g // Pavirv21012664m.g // Pavirv21087134m.g // Pavirv21036410m.g // Pavirv21015490m.g // Pavirv21031317m.g	// Pavirv21107776m.g // Pavirv21082377m.g // Pavirv21102797m.g // Pavirv21075756m.g // Pavirv21114749m.g // Pavirv21020718m.g // Pavirv21132862m.g // Pavirv21122238m.g // Pavirv21112119m.g // Pavirv21060042m.g // Pavirv21027863m.g // Pavirv21073775m.g // Pavirv21149516m.g // Pavirv21110330m.g // Pavirv21156229m.g // Pavirv21113472m.g // Pavir.Fb01604.1.axpr.g // Pavirv21077054m.g // Pavirv2102184…
GO:0003677	F	DNA binding	15	180	4246	51494	0.52	1	// Pavirv21096129m.g // Pavirv21083853m.g // Pavirv21088816m.g // Pavirv21080928m.g // Pavirv21068985m.g // Pavirv21099029m.g // Pavirv21055044m.g // Pavirv21054387m.g // Pavirv21064941m.g // Pavirv21105496m.g // Pavirv21012664m.g // Pavirv21087134m.g // Pavirv21036410m.g // Pavirv21015490m.g // Pavirv21031317m.g	// Pavirv21099007m.g // Pavirv21126461m.g // Pavirv21076385m.g // Pavirv21074305m.g // Pavirv21107776m.g // Pavirv21134721m.g // Pavirv21082377m.g // Pavirv21017932m.g // Pavirv21091829m.g // Pavirv21024309m.g // Pavirv21095014m.g // Pavirv21113651m.g // Pavirv21094209m.g // Pavirv21077906m.g // Pavirv21103582m.g // Pavirv21114749m.g // Pavirv21157219m.g // Pavirv21146882m.g // Pavirv21012554m.g …
GO:0008168	F	methyltransferase activity	5	180	785	51494	0.15	1	// Pavirv21031907m.g // Pavirv21119221m.g // Pavirv21031910m.g // Pavirv21047377m.g // Pavirv21107452m.g	// Pavirv21134947m.g // Pavirv21093319m.g // Pavirv21111416m.g // Pavirv21060841m.g // Pavirv21075179m.g // Pavirv21080628m.g // Pavirv21128716m.g // Pavirv21020239m.g // Pavirv21104782m.g // Pavirv21114847m.g // Pavirv21081813m.g // Pavirv21123722m.g // Pavirv21143718m.g // Pavirv21086179m.g // Pavirv21003166m.g // Pavirv21030289m.g // Pavirv21036702m.g // Pavirv21003167m.g // Pavirv21136451m.g …
GO:0017076	F	purine nucleotide binding	21	180	8221	51494	0.93	1	// Pavirv21116359m.g // Pavirv21118719m.g // Pavirv21062997m.g // Pavirv21071916m.g // Pavirv21096583m.g // Pavirv21009067m.g // Pavirv21114757m.g // Pavirv21120163m.g // Pavirv21155798m.g // Pavirv21105979m.g // Pavirv21089560m.g // Pavirv21018750m.g // Pavirv21066334m.g // Pavirv21003319m.g // Pavirv21079371m.g // Pavirv21122071m.g // Pavirv21050610m.g // Pavirv21115491m.g // Pavirv21138661m.g …	// Pavirv21057507m.g // Pavirv21040128m.g // Pavirv21125818m.g // Pavirv21053246m.g // Pavirv21113366m.g // Pavirv21075756m.g // Pavirv21151463m.g // Pavirv21069116m.g // Pavirv21121227m.g // Pavirv21066741m.g // Pavirv21055493m.g // Pavirv21120206m.g // Pavirv21111364m.g // Pavirv21073987m.g // Pavirv21040211m.g // Pavirv21044744m.g // Pavirv21144427m.g // Pavir.Gb02272.1.axpr.g // Pavirv2115351…
GO:0005524	F	ATP binding	16	180	6051	51494	0.89	1	// Pavirv21118719m.g // Pavirv21062997m.g // Pavirv21071916m.g // Pavirv21066334m.g // Pavirv21114757m.g // Pavirv21155798m.g // Pavirv21105979m.g // Pavirv21089560m.g // Pavirv21018750m.g // Pavirv21003319m.g // Pavirv21122071m.g // Pavirv21079371m.g // Pavirv21050610m.g // Pavirv21115491m.g // Pavirv21138661m.g // Pavirv21040438m.g	// Pavirv21057507m.g // Pavirv21103194m.g // Pavirv21040128m.g // Pavirv21053246m.g // Pavirv21075756m.g // Pavirv21151463m.g // Pavirv21069116m.g // Pavirv21066741m.g // Pavirv21055493m.g // Pavirv21044744m.g // Pavirv21144427m.g // Pavir.Gb02272.1.axpr.g // Pavirv21153511m.g // Pavir.J08577.1.axpr.g // Pavirv21105104m.g // Pavirv21001365m.g // Pavirv21076989m.g // Pavirv21138743m.g // Pavirv210…
GO:0016787	F	hydrolase activity	23	180	6805	51494	0.59	1	// Pavirv21152635m.g // Pavirv21032551m.g // Pavirv21062675m.g // Pavirv21136385m.g // Pavirv21136143m.g // Pavirv21004058m.g // Pavirv21154509m.g // Pavirv21121955m.g // Pavirv21087535m.g // Pavirv21038941m.g // Pavirv21009067m.g // Pavirv21012388m.g // Pavirv21003202m.g // Pavirv21021852m.g // Pavirv21007542m.g // Pavirv21118363m.g // Pavirv21005013m.g // Pavirv21147606m.g // Pavirv21143829m.g …	// Pavirv21148937m.g // Pavirv21069519m.g // Pavirv21089967m.g // Pavirv21059947m.g // Pavir.J10540.1.axpr.g // Pavirv21015075m.g // Pavirv21087746m.g // Pavirv21024030m.g // Pavir.Ga02762.1.axpr.g // Pavirv21026355m.g // Pavirv21128972m.g // Pavirv21102601m.g // Pavirv21086179m.g // Pavirv21006853m.g // Pavirv21059824m.g // Pavirv21058364m.g // Pavirv21144427m.g // Pavirv21135819m.g // Pavirv211…
GO:0016301	F	kinase activity	20	180	5427	51494	0.45	1	// Pavirv21109829m.g // Pavirv21062997m.g // Pavirv21017995m.g // Pavirv21066334m.g // Pavirv21071916m.g // Pavirv21114757m.g // Pavirv21050770m.g // Pavirv21105979m.g // Pavirv21102791m.g // Pavirv21018750m.g // Pavirv21122071m.g // Pavirv21075029m.g // Pavirv21079371m.g // Pavirv21050610m.g // Pavirv21115491m.g // Pavirv21109827m.g // Pavirv21047851m.g // Pavirv21089560m.g // Pavirv21155798m.g …	// Pavirv21081040m.g // Pavirv21125706m.g // Pavirv21121699m.g // Pavirv21082238m.g // Pavirv21005264m.g // Pavirv21057507m.g // Pavirv21154890m.g // Pavirv21118815m.g // Pavirv21040128m.g // Pavirv21053246m.g // Pavirv21113336m.g // Pavirv21029681m.g // Pavirv21103232m.g // Pavirv21141007m.g // Pavirv21127671m.g // Pavirv21054440m.g // Pavirv21012011m.g // Pavirv21095113m.g // Pavirv21066019m.g …
GO:0020037	F	heme binding	8	180	1216	51494	0.071	1	// Pavirv21119689m.g // Pavirv21118975m.g // Pavirv21017587m.g // Pavirv21131584m.g // Pavirv21123568m.g // Pavirv21049258m.g // Pavirv21131588m.g // Pavirv21122642m.g	// Pavirv21080058m.g // Pavirv21086783m.g // Pavirv21048678m.g // Pavirv21108449m.g // Pavirv21134535m.g // Pavirv21131494m.g // Pavirv21106940m.g // Pavirv21099513m.g // Pavirv21127030m.g // Pavir.J21078.1.axpr.g // Pavirv21143593m.g // Pavirv21061699m.g // Pavirv21098997m.g // Pavirv21084667m.g // Pavirv21148819m.g // Pavirv21022883m.g // Pavirv21071691m.g // Pavirv21126095m.g // Pavirv21061316…
GO:0043169	F	cation binding	25	180	6249	51494	0.29	1	// Pavirv21017587m.g // Pavirv21132158m.g // Pavirv21115091m.g // Pavirv21004058m.g // Pavirv21131588m.g // Pavirv21031955m.g // Pavirv21118975m.g // Pavirv21043736m.g // Pavirv21079371m.g // Pavirv21116953m.g // Pavirv21096611m.g // Pavirv21119689m.g // Pavirv21015487m.g // Pavirv21054980m.g // Pavirv21007542m.g // Pavirv21131584m.g // Pavirv21123568m.g // Pavirv21013983m.g // Pavirv21122642m.g …	// Pavirv21108449m.g // Pavirv21063490m.g // Pavirv21125518m.g // Pavirv21091171m.g // Pavirv21112119m.g // Pavirv21098861m.g // Pavirv21070518m.g // Pavirv21000637m.g // Pavirv21064928m.g // Pavirv21033410m.g // Pavirv21130533m.g // Pavirv21003999m.g // Pavirv21064420m.g // Pavirv21016141m.g // Pavirv21068580m.g // Pavirv21050549m.g // Pavirv21095563m.g // Pavirv21156494m.g // Pavirv21108636m.g …
GO:0016788	F	hydrolase activity, acting on ester bonds	7	180	1514	51494	0.29	1	// Pavirv21152635m.g // Pavirv21118363m.g // Pavirv21038941m.g // Pavirv21005013m.g // Pavirv21012388m.g // Pavirv21065265m.g // Pavirv21003141m.g	// Pavirv21069519m.g // Pavirv21142532m.g // Pavirv21129458m.g // Pavirv21114406m.g // Pavirv21124804m.g // Pavirv21128972m.g // Pavirv21101993m.g // Pavirv21098993m.g // Pavirv21006853m.g // Pavirv21104164m.g // Pavirv21119316m.g // Pavirv21134852m.g // Pavirv21058364m.g // Pavirv21086597m.g // Pavirv21127150m.g // Pavirv21013514m.g // Pavirv21131912m.g // Pavirv21123107m.g // Pavirv21058162m.g …
GO:0003824	F	catalytic activity	94	180	23508	51494	0.16	1	// Pavirv21051444m.g // Pavirv21109829m.g // Pavirv21062675m.g // Pavirv21028921m.g // Pavirv21059022m.g // Pavirv21009067m.g // Pavirv21012388m.g // Pavirv21051445m.g // Pavirv21031910m.g // Pavirv21148280m.g // Pavirv21021852m.g // Pavirv21119689m.g // Pavirv21007542m.g // Pavirv21062997m.g // Pavirv21048627m.g // Pavirv21122071m.g // Pavirv21123568m.g // Pavirv21094756m.g // Pavirv21122642m.g …	// Pavirv21134947m.g // Pavirv21148937m.g // Pavirv21108449m.g // Pavirv21089967m.g // Pavirv21053246m.g // Pavirv21087746m.g // Pavirv21024030m.g // Pavirv21029504m.g // Pavirv21026355m.g // Pavirv21069116m.g // Pavirv21128972m.g // Pavirv21102601m.g // Pavirv21110141m.g // Pavirv21000637m.g // Pavirv21055611m.g // Pavir.Gb02272.1.axpr.g // Pavirv21001646m.g // Pavirv21135819m.g // Pavirv2106442…
GO:0046906	F	tetrapyrrole binding	8	180	1220	51494	0.072	1	// Pavirv21119689m.g // Pavirv21118975m.g // Pavirv21017587m.g // Pavirv21131584m.g // Pavirv21123568m.g // Pavirv21049258m.g // Pavirv21131588m.g // Pavirv21122642m.g	// Pavirv21080058m.g // Pavirv21086783m.g // Pavirv21048678m.g // Pavirv21108449m.g // Pavirv21134535m.g // Pavirv21131494m.g // Pavirv21106940m.g // Pavirv21099513m.g // Pavirv21127030m.g // Pavir.J21078.1.axpr.g // Pavirv21143593m.g // Pavirv21061699m.g // Pavirv21098997m.g // Pavirv21084667m.g // Pavirv21148819m.g // Pavirv21022883m.g // Pavirv21071691m.g // Pavirv21126095m.g // Pavirv21061316…
GO:0016773	F	phosphotransferase activity, alcohol group as acceptor	20	180	5336	51494	0.42	1	// Pavirv21109829m.g // Pavirv21062997m.g // Pavirv21017995m.g // Pavirv21066334m.g // Pavirv21071916m.g // Pavirv21114757m.g // Pavirv21050770m.g // Pavirv21105979m.g // Pavirv21102791m.g // Pavirv21018750m.g // Pavirv21122071m.g // Pavirv21075029m.g // Pavirv21079371m.g // Pavirv21050610m.g // Pavirv21115491m.g // Pavirv21109827m.g // Pavirv21047851m.g // Pavirv21089560m.g // Pavirv21155798m.g …	// Pavirv21081040m.g // Pavirv21141007m.g // Pavirv21121699m.g // Pavirv21082238m.g // Pavirv21005264m.g // Pavirv21057507m.g // Pavirv21154890m.g // Pavirv21118815m.g // Pavirv21040128m.g // Pavirv21053246m.g // Pavirv21113336m.g // Pavirv21103232m.g // Pavirv21102675m.g // Pavirv21127671m.g // Pavirv21054440m.g // Pavirv21012011m.g // Pavirv21136778m.g // Pavirv21066019m.g // Pavirv21031049m.g …
GO:0016772	F	transferase activity, transferring phosphorus-containing groups	25	180	6066	51494	0.25	1	// Pavirv21000470m.g // Pavirv21066334m.g // Pavirv21109829m.g // Pavirv21018750m.g // Pavirv21102791m.g // Pavirv21075029m.g // Pavirv21079371m.g // Pavirv21028921m.g // Pavirv21047851m.g // Pavirv21105979m.g // Pavirv21122071m.g // Pavirv21109827m.g // Pavirv21094076m.g // Pavirv21017995m.g // Pavirv21062997m.g // Pavirv21062237m.g // Pavirv21050770m.g // Pavirv21089560m.g // Pavirv21040438m.g …	// Pavirv21057507m.g // Pavirv21040128m.g // Pavirv21053246m.g // Pavirv21034929m.g // Pavirv21132410m.g // Pavirv21055493m.g // Pavirv21088896m.g // Pavirv21000637m.g // Pavirv21009603m.g // Pavirv21050767m.g // Pavirv21022736m.g // Pavirv21044744m.g // Pavir.Gb02272.1.axpr.g // Pavirv21153511m.g // Pavirv21151196m.g // Pavirv21035057m.g // Pavirv21137734m.g // Pavirv21045194m.g // Pavir.J08577.…
GO:0032559	F	adenyl ribonucleotide binding	19	180	7389	51494	0.92	1	// Pavirv21116359m.g // Pavirv21118719m.g // Pavirv21062997m.g // Pavirv21071916m.g // Pavirv21066334m.g // Pavirv21114757m.g // Pavirv21155798m.g // Pavirv21105979m.g // Pavirv21089560m.g // Pavirv21018750m.g // Pavirv21096583m.g // Pavirv21003319m.g // Pavirv21122071m.g // Pavirv21079371m.g // Pavirv21050610m.g // Pavirv21115491m.g // Pavirv21138661m.g // Pavirv21093472m.g // Pavirv21040438m.g	// Pavirv21057507m.g // Pavirv21103194m.g // Pavirv21040128m.g // Pavirv21125818m.g // Pavirv21053246m.g // Pavirv21113366m.g // Pavirv21075756m.g // Pavirv21151463m.g // Pavirv21069116m.g // Pavirv21121227m.g // Pavirv21066741m.g // Pavirv21055493m.g // Pavirv21120206m.g // Pavirv21111364m.g // Pavirv21073987m.g // Pavirv21044744m.g // Pavirv21144427m.g // Pavir.Gb02272.1.axpr.g // Pavirv2115351…
GO:0032555	F	purine ribonucleotide binding	20	180	7921	51494	0.94	1	// Pavirv21116359m.g // Pavirv21118719m.g // Pavirv21062997m.g // Pavirv21071916m.g // Pavirv21120163m.g // Pavirv21066334m.g // Pavirv21114757m.g // Pavirv21155798m.g // Pavirv21105979m.g // Pavirv21089560m.g // Pavirv21018750m.g // Pavirv21096583m.g // Pavirv21003319m.g // Pavirv21122071m.g // Pavirv21079371m.g // Pavirv21050610m.g // Pavirv21115491m.g // Pavirv21138661m.g // Pavirv21093472m.g …	// Pavirv21057507m.g // Pavirv21103194m.g // Pavirv21040128m.g // Pavirv21125818m.g // Pavirv21053246m.g // Pavirv21113366m.g // Pavirv21075756m.g // Pavirv21151463m.g // Pavirv21069116m.g // Pavirv21121227m.g // Pavirv21066741m.g // Pavirv21055493m.g // Pavirv21120206m.g // Pavirv21111364m.g // Pavirv21073987m.g // Pavirv21040211m.g // Pavirv21044744m.g // Pavirv21144427m.g // Pavir.Gb02272.1.ax…
GO:0046983	F	protein dimerization activity	6	180	883	51494	0.096	1	// Pavirv21088816m.g // Pavirv21047377m.g // Pavirv21080928m.g // Pavirv21068985m.g // Pavirv21099029m.g // Pavirv21031317m.g	// Pavirv21001997m.g // Pavirv21093319m.g // Pavirv21110053m.g // Pavirv21098071m.g // Pavirv21136657m.g // Pavirv21135066m.g // Pavirv21094017m.g // Pavirv21091829m.g // Pavirv21128716m.g // Pavirv21038069m.g // Pavirv21104782m.g // Pavirv21073927m.g // Pavirv21099029m.g // Pavirv21065943m.g // Pavirv21011798m.g // Pavirv21123447m.g // Pavirv21007495m.g // Pavirv21062504m.g // Pavirv21097115m.g …
GO:0032553	F	ribonucleotide binding	20	180	7921	51494	0.94	1	// Pavirv21116359m.g // Pavirv21118719m.g // Pavirv21062997m.g // Pavirv21071916m.g // Pavirv21120163m.g // Pavirv21066334m.g // Pavirv21114757m.g // Pavirv21155798m.g // Pavirv21105979m.g // Pavirv21089560m.g // Pavirv21018750m.g // Pavirv21096583m.g // Pavirv21003319m.g // Pavirv21122071m.g // Pavirv21079371m.g // Pavirv21050610m.g // Pavirv21115491m.g // Pavirv21138661m.g // Pavirv21093472m.g …	// Pavirv21057507m.g // Pavirv21103194m.g // Pavirv21040128m.g // Pavirv21125818m.g // Pavirv21053246m.g // Pavirv21113366m.g // Pavirv21075756m.g // Pavirv21151463m.g // Pavirv21069116m.g // Pavirv21121227m.g // Pavirv21066741m.g // Pavirv21055493m.g // Pavirv21120206m.g // Pavirv21111364m.g // Pavirv21073987m.g // Pavirv21040211m.g // Pavirv21044744m.g // Pavirv21144427m.g // Pavir.Gb02272.1.ax…
GO:0016798	F	hydrolase activity, acting on glycosyl bonds	5	180	1333	51494	0.5	1	// Pavirv21032551m.g // Pavirv21007542m.g // Pavirv21062675m.g // Pavirv21087535m.g // Pavirv21136143m.g	// Pavirv21109257m.g // Pavirv21062579m.g // Pavirv21148937m.g // Pavirv21025851m.g // Pavirv21104040m.g // Pavirv21104873m.g // Pavirv21043676m.g // Pavirv21089967m.g // Pavirv21113870m.g // Pavirv21065652m.g // Pavirv21087500m.g // Pavirv21071465m.g // Pavirv21032096m.g // Pavirv21089424m.g // Pavirv21152076m.g // Pavirv21032551m.g // Pavirv21142506m.g // Pavirv21083812m.g // Pavirv21097579m.g …
GO:0043167	F	ion binding	25	180	6250	51494	0.29	1	// Pavirv21017587m.g // Pavirv21132158m.g // Pavirv21115091m.g // Pavirv21004058m.g // Pavirv21131588m.g // Pavirv21031955m.g // Pavirv21118975m.g // Pavirv21043736m.g // Pavirv21079371m.g // Pavirv21116953m.g // Pavirv21096611m.g // Pavirv21119689m.g // Pavirv21015487m.g // Pavirv21054980m.g // Pavirv21007542m.g // Pavirv21131584m.g // Pavirv21123568m.g // Pavirv21013983m.g // Pavirv21122642m.g …	// Pavirv21108449m.g // Pavirv21063490m.g // Pavirv21125518m.g // Pavirv21091171m.g // Pavirv21112119m.g // Pavirv21098861m.g // Pavirv21070518m.g // Pavirv21000637m.g // Pavirv21064928m.g // Pavirv21033410m.g // Pavirv21130533m.g // Pavirv21003999m.g // Pavirv21064420m.g // Pavirv21016141m.g // Pavirv21068580m.g // Pavirv21050549m.g // Pavirv21095563m.g // Pavirv21156494m.g // Pavirv21108636m.g …
GO:0016491	F	oxidoreductase activity	18	180	4290	51494	0.26	1	// Pavirv21119689m.g // Pavirv21118975m.g // Pavirv21017587m.g // Pavirv21074147m.g // Pavirv21031955m.g // Pavirv21010726m.g // Pavirv21131584m.g // Pavirv21123568m.g // Pavirv21049258m.g // Pavirv21096611m.g // Pavirv21020552m.g // Pavirv21123744m.g // Pavirv21074145m.g // Pavirv21119501m.g // Pavirv21131588m.g // Pavirv21122642m.g // Pavirv21135102m.g // Pavirv21083697m.g	// Pavirv21015224m.g // Pavir.Fa02210.1.axpr.g // Pavirv21028027m.g // Pavirv21108449m.g // Pavirv21122323m.g // Pavirv21131494m.g // Pavirv21103069m.g // Pavirv21015273m.g // Pavirv21103048m.g // Pavirv21106940m.g // Pavirv21062438m.g // Pavirv21142044m.g // Pavirv21142792m.g // Pavirv21092943m.g // Pavirv21128598m.g // Pavirv21099484m.g // Pavirv21029504m.g // Pavirv21156626m.g // Pavirv2114009…
GO:0016705	F	oxidoreductase activity, acting on paired donors, with incorporation or reduction of molecular oxygen	6	180	940	51494	0.12	1	// Pavirv21119689m.g // Pavirv21118975m.g // Pavirv21131588m.g // Pavirv21131584m.g // Pavirv21123568m.g // Pavirv21049258m.g	// Pavirv21080058m.g // Pavirv21048678m.g // Pavirv21108449m.g // Pavirv21131494m.g // Pavirv21015517m.g // Pavirv21127030m.g // Pavirv21143593m.g // Pavirv21098997m.g // Pavirv21084667m.g // Pavirv21071698m.g // Pavirv21022883m.g // Pavirv21071691m.g // Pavirv21061316m.g // Pavirv21141572m.g // Pavirv21149189m.g // Pavirv21095839m.g // Pavirv21086959m.g // Pavirv21017313m.g // Pavirv21029843m.g …
GO:0005506	F	iron ion binding	8	180	1345	51494	0.11	1	// Pavirv21119689m.g // Pavirv21118975m.g // Pavirv21017587m.g // Pavirv21131584m.g // Pavirv21123568m.g // Pavirv21049258m.g // Pavirv21131588m.g // Pavirv21122642m.g	// Pavirv21080058m.g // Pavirv21086783m.g // Pavirv21120360m.g // Pavirv21048678m.g // Pavirv21108449m.g // Pavirv21134535m.g // Pavirv21131494m.g // Pavirv21106940m.g // Pavirv21099513m.g // Pavirv21127030m.g // Pavir.J21078.1.axpr.g // Pavirv21143593m.g // Pavirv21061699m.g // Pavirv21098997m.g // Pavirv21084667m.g // Pavirv21148819m.g // Pavirv21022883m.g // Pavirv21068453m.g // Pavirv21071691…
GO:0005215	F	transporter activity	8	180	2722	51494	0.73	1	// Pavirv21100522m.g // Pavirv21106671m.g // Pavirv21069533m.g // Pavirv21095164m.g // Pavirv21130156m.g // Pavirv21143831m.g // Pavirv21148669m.g // Pavirv21122296m.g	// Pavirv21041695m.g // Pavirv21066324m.g // Pavirv21131479m.g // Pavirv21066154m.g // Pavirv21091016m.g // Pavirv21137595m.g // Pavirv21052594m.g // Pavirv21130156m.g // Pavir.Ib03166.1.axpr.g // Pavirv21086328m.g // Pavirv21102658m.g // Pavirv21076486m.g // Pavirv21008445m.g // Pavirv21019935m.g // Pavirv21005130m.g // Pavirv21063188m.g // Pavirv21129975m.g // Pavirv21057957m.g // Pavirv2112099…
GO:0030554	F	adenyl nucleotide binding	19	180	7673	51494	0.94	1	// Pavirv21116359m.g // Pavirv21118719m.g // Pavirv21062997m.g // Pavirv21071916m.g // Pavirv21066334m.g // Pavirv21114757m.g // Pavirv21155798m.g // Pavirv21105979m.g // Pavirv21089560m.g // Pavirv21018750m.g // Pavirv21096583m.g // Pavirv21003319m.g // Pavirv21122071m.g // Pavirv21079371m.g // Pavirv21050610m.g // Pavirv21115491m.g // Pavirv21138661m.g // Pavirv21093472m.g // Pavirv21040438m.g	// Pavirv21057507m.g // Pavirv21103194m.g // Pavirv21040128m.g // Pavirv21125818m.g // Pavirv21053246m.g // Pavirv21113366m.g // Pavirv21075756m.g // Pavirv21151463m.g // Pavirv21069116m.g // Pavirv21121227m.g // Pavirv21066741m.g // Pavirv21055493m.g // Pavirv21120206m.g // Pavirv21111364m.g // Pavirv21073987m.g // Pavirv21044744m.g // Pavirv21144427m.g // Pavir.Gb02272.1.axpr.g // Pavirv2115351…
GO:0005515	F	protein binding	38	180	8728	51494	0.13	1	// Pavirv21012719m.g // Pavirv21088816m.g // Pavir.Cb00639.1.axpr.g // Pavirv21068985m.g // Pavirv21130395m.g // Pavirv21115091m.g // Pavirv21102791m.g // Pavirv21076849m.g // Pavirv21018749m.g // Pavirv21029489m.g // Pavirv21020124m.g // Pavirv21075031m.g // Pavirv21080928m.g // Pavirv21009067m.g // Pavirv21003320m.g // Pavirv21095350m.g // Pavirv21071039m.g // Pavirv21049790m.g // Pavirv2112143…	// Pavirv21134649m.g // Pavirv21057507m.g // Pavirv21082377m.g // Pavirv21050357m.g // Pavirv21129825m.g // Pavirv21086821m.g // Pavirv21064442m.g // Pavirv21075756m.g // Pavirv21086979m.g // Pavirv21125518m.g // Pavirv21110670m.g // Pavirv21027863m.g // Pavirv21067821m.g // Pavirv21113668m.g // Pavirv21009603m.g // Pavirv21045010m.g // Pavirv21080600m.g // Pavirv21144427m.g // Pavirv21100270m.g …
GO:0001883	F	purine nucleoside binding	19	180	7673	51494	0.94	1	// Pavirv21116359m.g // Pavirv21118719m.g // Pavirv21062997m.g // Pavirv21071916m.g // Pavirv21066334m.g // Pavirv21114757m.g // Pavirv21155798m.g // Pavirv21105979m.g // Pavirv21089560m.g // Pavirv21018750m.g // Pavirv21096583m.g // Pavirv21003319m.g // Pavirv21122071m.g // Pavirv21079371m.g // Pavirv21050610m.g // Pavirv21115491m.g // Pavirv21138661m.g // Pavirv21093472m.g // Pavirv21040438m.g	// Pavirv21057507m.g // Pavirv21103194m.g // Pavirv21040128m.g // Pavirv21125818m.g // Pavirv21053246m.g // Pavirv21113366m.g // Pavirv21075756m.g // Pavirv21151463m.g // Pavirv21069116m.g // Pavirv21121227m.g // Pavirv21066741m.g // Pavirv21055493m.g // Pavirv21120206m.g // Pavirv21111364m.g // Pavirv21073987m.g // Pavirv21044744m.g // Pavirv21144427m.g // Pavir.Gb02272.1.axpr.g // Pavirv2115351…
GO:0001882	F	nucleoside binding	19	180	7699	51494	0.95	1	// Pavirv21116359m.g // Pavirv21118719m.g // Pavirv21062997m.g // Pavirv21071916m.g // Pavirv21066334m.g // Pavirv21114757m.g // Pavirv21155798m.g // Pavirv21105979m.g // Pavirv21089560m.g // Pavirv21018750m.g // Pavirv21096583m.g // Pavirv21003319m.g // Pavirv21122071m.g // Pavirv21079371m.g // Pavirv21050610m.g // Pavirv21115491m.g // Pavirv21138661m.g // Pavirv21093472m.g // Pavirv21040438m.g	// Pavirv21057507m.g // Pavirv21103194m.g // Pavirv21040128m.g // Pavirv21125818m.g // Pavirv21053246m.g // Pavirv21113366m.g // Pavirv21075756m.g // Pavirv21151463m.g // Pavirv21069116m.g // Pavirv21121227m.g // Pavirv21066741m.g // Pavirv21055493m.g // Pavirv21120206m.g // Pavirv21111364m.g // Pavirv21073987m.g // Pavirv21044744m.g // Pavirv21144427m.g // Pavir.Gb02272.1.axpr.g // Pavirv2115351…
GO:0030528	F	transcription regulator activity	5	180	1622	51494	0.67	1	// Pavirv21055044m.g // Pavirv21087134m.g // Pavirv21036410m.g // Pavirv21015490m.g // Pavirv21088816m.g	// Pavirv21107776m.g // Pavirv21017932m.g // Pavirv21094209m.g // Pavirv21114749m.g // Pavirv21157219m.g // Pavirv21004512m.g // Pavirv21112119m.g // Pavirv21019249m.g // Pavirv21073088m.g // Pavirv21027863m.g // Pavirv21040110m.g // Pavirv21140335m.g // Pavirv21149516m.g // Pavirv21056485m.g // Pavirv21071635m.g // Pavirv21035878m.g // Pavirv21106657m.g // Pavirv21007941m.g // Pavirv21006183m.g …
GO:0004672	F	protein kinase activity	20	180	4937	51494	0.3	1	// Pavirv21109829m.g // Pavirv21062997m.g // Pavirv21017995m.g // Pavirv21066334m.g // Pavirv21071916m.g // Pavirv21114757m.g // Pavirv21050770m.g // Pavirv21105979m.g // Pavirv21102791m.g // Pavirv21018750m.g // Pavirv21122071m.g // Pavirv21075029m.g // Pavirv21079371m.g // Pavirv21050610m.g // Pavirv21115491m.g // Pavirv21109827m.g // Pavirv21047851m.g // Pavirv21089560m.g // Pavirv21155798m.g …	// Pavirv21081040m.g // Pavirv21141007m.g // Pavirv21121699m.g // Pavirv21155364m.g // Pavirv21005264m.g // Pavirv21057507m.g // Pavirv21154890m.g // Pavirv21118815m.g // Pavirv21040128m.g // Pavirv21053246m.g // Pavirv21113336m.g // Pavirv21103232m.g // Pavirv21102675m.g // Pavirv21127671m.g // Pavirv21054440m.g // Pavirv21012011m.g // Pavirv21095113m.g // Pavirv21066019m.g // Pavirv21031049m.g …
GO:0046914	F	transition metal ion binding	20	180	4483	51494	0.18	1	// Pavirv21119689m.g // Pavirv21015487m.g // Pavirv21054980m.g // Pavirv21118975m.g // Pavirv21017587m.g // Pavirv21031955m.g // Pavirv21010726m.g // Pavirv21131584m.g // Pavirv21123568m.g // Pavirv21049258m.g // Pavirv21013983m.g // Pavirv21096611m.g // Pavirv21129118m.g // Pavirv21115091m.g // Pavirv21065265m.g // Pavirv21004058m.g // Pavirv21131588m.g // Pavirv21122642m.g // Pavirv21135102m.g …	// Pavirv21015224m.g // Pavirv21033803m.g // Pavirv21051805m.g // Pavirv21108449m.g // Pavirv21031940m.g // Pavirv21131494m.g // Pavirv21056694m.g // Pavirv21106940m.g // Pavirv21033319m.g // Pavirv21062438m.g // Pavirv21084168m.g // Pavirv21006798m.g // Pavirv21022629m.g // Pavirv21142792m.g // Pavirv21128846m.g // Pavirv21089183m.g // Pavirv21006041m.g // Pavirv21064508m.g // Pavirv21125518m.g …
GO:0003700	F	transcription factor activity	5	180	1548	51494	0.63	1	// Pavirv21055044m.g // Pavirv21087134m.g // Pavirv21036410m.g // Pavirv21015490m.g // Pavirv21088816m.g	// Pavirv21107776m.g // Pavirv21017932m.g // Pavirv21094209m.g // Pavirv21114749m.g // Pavirv21157219m.g // Pavirv21112119m.g // Pavirv21019249m.g // Pavirv21073088m.g // Pavirv21027863m.g // Pavirv21040110m.g // Pavirv21140335m.g // Pavirv21149516m.g // Pavirv21056485m.g // Pavirv21071635m.g // Pavirv21035878m.g // Pavirv21106657m.g // Pavirv21007941m.g // Pavirv21006183m.g // Pavirv21102102m.g …
GO:0022857	F	transmembrane transporter activity	7	180	1953	51494	0.53	1	// Pavirv21100522m.g // Pavirv21106671m.g // Pavirv21069533m.g // Pavirv21095164m.g // Pavirv21143831m.g // Pavirv21148669m.g // Pavirv21122296m.g	// Pavirv21041695m.g // Pavirv21066324m.g // Pavirv21131479m.g // Pavirv21066154m.g // Pavirv21137595m.g // Pavirv21086328m.g // Pavirv21076486m.g // Pavirv21008445m.g // Pavirv21019935m.g // Pavirv21005130m.g // Pavirv21063188m.g // Pavirv21129975m.g // Pavirv21057957m.g // Pavirv21120997m.g // Pavirv21055495m.g // Pavirv21013969m.g // Pavirv21148670m.g // Pavirv21059177m.g // Pavirv21097471m.g …
GO:0016021	C	integral to membrane	6	180	2997	51494	0.95	1	// Pavirv21106671m.g // Pavirv21095164m.g // Pavirv21143831m.g // Pavirv21020001m.g // Pavirv21148669m.g // Pavirv21122296m.g	// Pavirv21041695m.g // Pavirv21082141m.g // Pavirv21111144m.g // Pavirv21052594m.g // Pavirv21027376m.g // Pavirv21076486m.g // Pavirv21037677m.g // Pavirv21019935m.g // Pavirv21052121m.g // Pavirv21005130m.g // Pavirv21063188m.g // Pavirv21073020m.g // Pavirv21129975m.g // Pavirv21115628m.g // Pavirv21120997m.g // Pavirv21055495m.g // Pavirv21087874m.g // Pavirv21038675m.g // Pavirv21148670m.g …
GO:0016020	C	membrane	9	180	6212	51494	1	1	// Pavirv21100522m.g // Pavirv21106671m.g // Pavirv21069533m.g // Pavirv21095164m.g // Pavirv21130156m.g // Pavirv21143831m.g // Pavirv21020001m.g // Pavirv21148669m.g // Pavirv21122296m.g	// Pavirv21082141m.g // Pavirv21005165m.g // Pavirv21076486m.g // Pavirv21078697m.g // Pavirv21019935m.g // Pavirv21052121m.g // Pavirv21102601m.g // Pavirv21057957m.g // Pavirv21055495m.g // Pavirv21153359m.g // Pavirv21066741m.g // Pavirv21038675m.g // Pavirv21072833m.g // Pavirv21110882m.g // Pavirv21002797m.g // Pavirv21106405m.g // Pavirv21032336m.g // Pavirv21095164m.g // Pavirv21001365m.g …
GO:0043231	C	intracellular membrane-bounded organelle	10	180	3241	51494	0.69	1	// Pavirv21083853m.g // Pavirv21088816m.g // Pavirv21122643m.g // Pavirv21054387m.g // Pavirv21105496m.g // Pavirv21012664m.g // Pavirv21055044m.g // Pavirv21148669m.g // Pavirv21015490m.g // Pavirv21087134m.g	// Pavirv21135532m.g // Pavirv21006805m.g // Pavirv21111416m.g // Pavirv21099007m.g // Pavirv21016180m.g // Pavirv21102797m.g // Pavirv21072631m.g // Pavirv21064077m.g // Pavirv21086979m.g // Pavirv21025323m.g // Pavirv21095278m.g // Pavirv21069930m.g // Pavirv21115038m.g // Pavirv21153359m.g // Pavirv21054283m.g // Pavirv21115039m.g // Pavirv21073088m.g // Pavirv21148670m.g // Pavirv21019724m.g …
GO:0044424	C	intracellular part	14	180	5921	51494	0.94	1	// Pavirv21083853m.g // Pavirv21088816m.g // Pavirv21000218m.g // Pavirv21122643m.g // Pavirv21054387m.g // Pavirv21096809m.g // Pavirv21105496m.g // Pavirv21012664m.g // Pavirv21087134m.g // Pavirv21055044m.g // Pavirv21148669m.g // Pavirv21015490m.g // Pavirv21121955m.g // Pavirv21150782m.g	// Pavirv21135532m.g // Pavirv21102797m.g // Pavirv21105712m.g // Pavirv21020718m.g // Pavirv21026355m.g // Pavirv21086979m.g // Pavirv21095278m.g // Pavirv21115038m.g // Pavirv21153359m.g // Pavirv21110670m.g // Pavirv21027863m.g // Pavirv21091980m.g // Pavirv21085868m.g // Pavirv21091098m.g // Pavirv21144427m.g // Pavirv21110330m.g // Pavirv21156229m.g // Pavirv21016141m.g // Pavir.Fb01604.1.ax…
GO:0043229	C	intracellular organelle	12	180	4786	51494	0.9	1	// Pavirv21083853m.g // Pavirv21088816m.g // Pavirv21000218m.g // Pavirv21122643m.g // Pavirv21054387m.g // Pavirv21096809m.g // Pavirv21105496m.g // Pavirv21012664m.g // Pavirv21055044m.g // Pavirv21148669m.g // Pavirv21015490m.g // Pavirv21087134m.g	// Pavirv21135532m.g // Pavirv21076385m.g // Pavirv21141590m.g // Pavirv21118780m.g // Pavirv21099007m.g // Pavirv21016180m.g // Pavirv21062850m.g // Pavirv21095909m.g // Pavirv21076383m.g // Pavirv21102797m.g // Pavirv21072631m.g // Pavirv21084707m.g // Pavirv21116690m.g // Pavirv21020718m.g // Pavirv21026355m.g // Pavirv21086979m.g // Pavirv21086831m.g // Pavirv21025323m.g // Pavirv21095278m.g …
GO:0005622	C	intracellular	15	180	6145	51494	0.93	1	// Pavirv21083853m.g // Pavirv21088816m.g // Pavirv21000218m.g // Pavirv21122643m.g // Pavirv21054387m.g // Pavirv21129118m.g // Pavirv21096809m.g // Pavirv21105496m.g // Pavirv21012664m.g // Pavirv21087134m.g // Pavirv21055044m.g // Pavirv21148669m.g // Pavirv21015490m.g // Pavirv21121955m.g // Pavirv21150782m.g	// Pavirv21135532m.g // Pavirv21102797m.g // Pavirv21105712m.g // Pavirv21020718m.g // Pavirv21026355m.g // Pavirv21086979m.g // Pavirv21095278m.g // Pavirv21115038m.g // Pavirv21153359m.g // Pavirv21110670m.g // Pavirv21027863m.g // Pavirv21091980m.g // Pavirv21085868m.g // Pavirv21091098m.g // Pavirv21144427m.g // Pavirv21110330m.g // Pavirv21156229m.g // Pavirv21016141m.g // Pavir.Fb01604.1.ax…
GO:0043227	C	membrane-bounded organelle	10	180	3256	51494	0.7	1	// Pavirv21083853m.g // Pavirv21088816m.g // Pavirv21122643m.g // Pavirv21054387m.g // Pavirv21105496m.g // Pavirv21012664m.g // Pavirv21055044m.g // Pavirv21148669m.g // Pavirv21015490m.g // Pavirv21087134m.g	// Pavirv21135532m.g // Pavirv21006805m.g // Pavirv21111416m.g // Pavirv21099007m.g // Pavirv21016180m.g // Pavirv21102797m.g // Pavirv21072631m.g // Pavirv21064077m.g // Pavirv21086979m.g // Pavirv21025323m.g // Pavirv21095278m.g // Pavirv21069930m.g // Pavirv21115038m.g // Pavirv21153359m.g // Pavirv21054283m.g // Pavirv21115039m.g // Pavirv21073088m.g // Pavirv21148670m.g // Pavirv21019724m.g …
GO:0044425	C	membrane part	7	180	3604	51494	0.96	1	// Pavirv21100522m.g // Pavirv21106671m.g // Pavirv21095164m.g // Pavirv21143831m.g // Pavirv21020001m.g // Pavirv21148669m.g // Pavirv21122296m.g	// Pavirv21041695m.g // Pavirv21082141m.g // Pavirv21123853m.g // Pavirv21131479m.g // Pavirv21052594m.g // Pavirv21023622m.g // Pavirv21027376m.g // Pavirv21076486m.g // Pavirv21037677m.g // Pavirv21019935m.g // Pavirv21052121m.g // Pavirv21005130m.g // Pavirv21063188m.g // Pavirv21125390m.g // Pavirv21073020m.g // Pavirv21129975m.g // Pavirv21115628m.g // Pavirv21120997m.g // Pavirv21069930m.g …
GO:0044444	C	cytoplasmic part	7	180	2116	51494	0.61	1	// Pavirv21083853m.g // Pavirv21000218m.g // Pavirv21096809m.g // Pavirv21054387m.g // Pavirv21105496m.g // Pavirv21148669m.g // Pavirv21150782m.g	// Pavirv21099007m.g // Pavirv21118780m.g // Pavirv21005677m.g // Pavirv21095909m.g // Pavirv21141704m.g // Pavirv21072147m.g // Pavirv21105712m.g // Pavirv21073888m.g // Pavirv21116690m.g // Pavirv21020718m.g // Pavirv21033452m.g // Pavirv21041468m.g // Pavirv21045287m.g // Pavirv21153359m.g // Pavirv21044476m.g // Pavirv21110670m.g // Pavirv21148670m.g // Pavirv21019724m.g // Pavirv21015201m.g …
GO:0031224	C	intrinsic to membrane	6	180	3028	51494	0.95	1	// Pavirv21106671m.g // Pavirv21095164m.g // Pavirv21143831m.g // Pavirv21020001m.g // Pavirv21148669m.g // Pavirv21122296m.g	// Pavirv21041695m.g // Pavirv21082141m.g // Pavirv21111144m.g // Pavirv21052594m.g // Pavirv21027376m.g // Pavirv21076486m.g // Pavirv21037677m.g // Pavirv21019935m.g // Pavirv21052121m.g // Pavirv21005130m.g // Pavirv21063188m.g // Pavirv21125390m.g // Pavirv21073020m.g // Pavirv21129975m.g // Pavirv21115628m.g // Pavirv21120997m.g // Pavirv21055495m.g // Pavirv21087874m.g // Pavirv21038675m.g …
GO:0005737	C	cytoplasm	7	180	2606	51494	0.8	1	// Pavirv21083853m.g // Pavirv21000218m.g // Pavirv21096809m.g // Pavirv21054387m.g // Pavirv21105496m.g // Pavirv21148669m.g // Pavirv21150782m.g	// Pavirv21099007m.g // Pavirv21118780m.g // Pavirv21062850m.g // Pavirv21095909m.g // Pavirv21141704m.g // Pavirv21072147m.g // Pavirv21105712m.g // Pavirv21064077m.g // Pavirv21008251m.g // Pavirv21073888m.g // Pavirv21116690m.g // Pavirv21020718m.g // Pavirv21033452m.g // Pavirv21124804m.g // Pavirv21054651m.g // Pavirv21045287m.g // Pavirv21153359m.g // Pavirv21044476m.g // Pavirv21110670m.g …
GO:0005634	C	nucleus	6	180	2308	51494	0.81	1	// Pavirv21055044m.g // Pavirv21087134m.g // Pavirv21122643m.g // Pavirv21012664m.g // Pavirv21015490m.g // Pavirv21088816m.g	// Pavirv21135532m.g // Pavirv21019832m.g // Pavirv21102797m.g // Pavirv21072631m.g // Pavirv21056289m.g // Pavirv21086979m.g // Pavirv21095278m.g // Pavirv21115038m.g // Pavirv21115039m.g // Pavirv21073088m.g // Pavirv21027863m.g // Pavirv21085868m.g // Pavirv21013514m.g // Pavirv21091098m.g // Pavirv21036889m.g // Pavirv21143800m.g // Pavirv21110330m.g // Pavirv21136290m.g // Pavirv21021182m.g …
GO:0032991	C	macromolecular complex	6	180	3175	51494	0.96	1	// Pavirv21100522m.g // Pavirv21096809m.g // Pavirv21121955m.g // Pavirv21000218m.g // Pavirv21122643m.g // Pavirv21150782m.g	// Pavirv21135532m.g // Pavirv21118780m.g // Pavirv21131479m.g // Pavirv21095909m.g // Pavirv21141704m.g // Pavirv21102797m.g // Pavirv21023622m.g // Pavirv21072147m.g // Pavirv21105712m.g // Pavirv21056289m.g // Pavirv21073888m.g // Pavirv21116690m.g // Pavirv21020718m.g // Pavirv21026355m.g // Pavirv21033452m.g // Pavirv21069930m.g // Pavirv21045287m.g // Pavirv21153359m.g // Pavirv21082136m.g …
GO:0044464	C	cell part	24	180	11647	51494	1	1	// Pavirv21083853m.g // Pavirv21106671m.g // Pavirv21088816m.g // Pavirv21069533m.g // Pavirv21130156m.g // Pavirv21020001m.g // Pavirv21105496m.g // Pavirv21012664m.g // Pavirv21148669m.g // Pavirv21150782m.g // Pavirv21100522m.g // Pavirv21087134m.g // Pavirv21087535m.g // Pavirv21000218m.g // Pavirv21143831m.g // Pavirv21122643m.g // Pavirv21054387m.g // Pavirv21122296m.g // Pavirv21121955m.g …	// Pavirv21135532m.g // Pavirv21082141m.g // Pavirv21005165m.g // Pavirv21102797m.g // Pavirv21105712m.g // Pavirv21076486m.g // Pavirv21078697m.g // Pavirv21019935m.g // Pavirv21020718m.g // Pavirv21026355m.g // Pavirv21086979m.g // Pavirv21102601m.g // Pavirv21095278m.g // Pavirv21050167m.g // Pavirv21006853m.g // Pavirv21115038m.g // Pavirv21153359m.g // Pavirv21066741m.g // Pavirv21110670m.g …
GO:0005623	C	cell	24	180	11647	51494	1	1	// Pavirv21083853m.g // Pavirv21106671m.g // Pavirv21088816m.g // Pavirv21069533m.g // Pavirv21130156m.g // Pavirv21020001m.g // Pavirv21105496m.g // Pavirv21012664m.g // Pavirv21148669m.g // Pavirv21150782m.g // Pavirv21100522m.g // Pavirv21087134m.g // Pavirv21087535m.g // Pavirv21000218m.g // Pavirv21143831m.g // Pavirv21122643m.g // Pavirv21054387m.g // Pavirv21122296m.g // Pavirv21121955m.g …	// Pavirv21135532m.g // Pavirv21082141m.g // Pavirv21005165m.g // Pavirv21102797m.g // Pavirv21105712m.g // Pavirv21076486m.g // Pavirv21078697m.g // Pavirv21019935m.g // Pavirv21020718m.g // Pavirv21026355m.g // Pavirv21086979m.g // Pavirv21102601m.g // Pavirv21095278m.g // Pavirv21050167m.g // Pavirv21006853m.g // Pavirv21115038m.g // Pavirv21153359m.g // Pavirv21066741m.g // Pavirv21110670m.g …
GO:0043226	C	organelle	12	180	4786	51494	0.9	1	// Pavirv21083853m.g // Pavirv21088816m.g // Pavirv21000218m.g // Pavirv21122643m.g // Pavirv21054387m.g // Pavirv21096809m.g // Pavirv21105496m.g // Pavirv21012664m.g // Pavirv21055044m.g // Pavirv21148669m.g // Pavirv21015490m.g // Pavirv21087134m.g	// Pavirv21135532m.g // Pavirv21076385m.g // Pavirv21141590m.g // Pavirv21118780m.g // Pavirv21099007m.g // Pavirv21016180m.g // Pavirv21062850m.g // Pavirv21095909m.g // Pavirv21076383m.g // Pavirv21102797m.g // Pavirv21072631m.g // Pavirv21084707m.g // Pavirv21116690m.g // Pavirv21020718m.g // Pavirv21026355m.g // Pavirv21086979m.g // Pavirv21086831m.g // Pavirv21025323m.g // Pavirv21095278m.g …
