# Supplementary material for: Analyses of methylomes of upland and lowland switchgrass (Panicum virgatum) ecotypes using MeDIP-seq and BS-seq
Source: BMC Genomics. 2017 Nov 7;18:851. doi: 10.1186/s12864-017-4218-0 (PMC5678558; doi:10.1186/s12864-017-4218-0)
Supplement: Supplementary file 5 — Hypermethylated- and hypomethylated-DMRs flanking within 2000 bp of annotated genes. (XLSX 204 kb) [file 12864_2017_4218_MOESM5_ESM.xlsx]

## Sheet: DMR_hyper_genes
DMR region			Gene information
chrom	start	end	chrom	start	end	ID	strand	Overlaping bases	Descriptoon if any
Chr01a	266228	266328	Chr01a	257646	283742	Pavirv21000029m.g	+	100	% GO:0003677!GO!DNA binding % PF04567!PFAM!RNA polymerase Rpb2, domain 5 % PF04565!PFAM!RNA polymerase Rpb2, domain 3 % KOG0215!KOG!RNA polymerase III, second largest subunit % PTHR20856!PANTHER!DNA-DIRECTED RNA POLYMERASE I SUBUNIT 2 % PF00562!PFAM!RNA polymerase Rpb2, domain 6 % PF04566!PFAM!RNA polymerase Rpb2, domain 4 % GO:0032549!GO!ribonucleoside binding % K03021!KEGGORTH!DNA-directed RNA …
Chr01a	323651	324135	.	-1	-1	.	-1	0	-
Chr01a	2900062	2900152	Chr01a	2898021	2903700	Pavirv21000386m.g	+	90	% K13102!KEGGORTH!DNA/RNA-binding protein KIN17 % KOG2837!KOG!Protein containing a U1-type Zn-finger and implicated in RNA splicing or processing % PTHR12805!PANTHER!KIN17 (KIN, ANTIGENIC DETERMINANT OF RECA PROTEIN HOMOLOG) % PF10357!PFAM!Domain of Kin17 curved DNA-binding protein
Chr01a	2900312	2900380	Chr01a	2900328	2907208	Pavirv21000387m.g	+	52	% PTHR33116:SF3!PANTHER! % PTHR33116!PANTHER!
Chr01a	2900312	2900380	Chr01a	2898021	2903700	Pavirv21000386m.g	+	68	% K13102!KEGGORTH!DNA/RNA-binding protein KIN17 % KOG2837!KOG!Protein containing a U1-type Zn-finger and implicated in RNA splicing or processing % PTHR12805!PANTHER!KIN17 (KIN, ANTIGENIC DETERMINANT OF RECA PROTEIN HOMOLOG) % PF10357!PFAM!Domain of Kin17 curved DNA-binding protein
Chr01a	5433989	5434042	Chr01a	5425374	5434771	Pavirv21000882m.g	-	53	-
Chr01a	5433989	5434042	Chr01a	5431659	5440021	Pavirv21000883m.g	+	53	% KOG0541!KOG!Alkyl hydroperoxide reductase/peroxiredoxin % GO:0016491!GO!oxidoreductase activity % PF08534!PFAM!Redoxin % PTHR10430!PANTHER!PEROXIREDOXIN % PTHR10430:SF16!PANTHER!
Chr01a	7714012	7714099	Chr01a	7710159	7716780	Pavirv21001232m.g	-	87	% PTHR31373!PANTHER!FAMILY NOT NAMED % PF11443!PFAM!Domain of unknown function (DUF2828) % PTHR31373:SF0!PANTHER!SUBFAMILY NOT NAMED
Chr01a	8386586	8386647	.	-1	-1	.	-1	0	-
Chr01a	9392204	9392291	Chr01a	9390530	9399412	Pavirv21001488m.g	+	87	% PTHR31790:SF27!PANTHER! % PTHR31790!PANTHER!FAMILY NOT NAMED % PF07734!PFAM!F-box associated
Chr01a	10709802	10709970	Chr01a	10707038	10712579	Pavirv21001559m.g	-	168	-
Chr01a	15507424	15507503	Chr01a	15503163	15508180	Pavirv21001944m.g	+	79	% GO:0009055!GO!electron carrier activity % PTHR33021:SF16!PANTHER! % PF02298!PFAM!Plastocyanin-like domain % PTHR33021!PANTHER!
Chr01a	15507919	15508279	Chr01a	15503163	15508180	Pavirv21001944m.g	+	261	% GO:0009055!GO!electron carrier activity % PTHR33021:SF16!PANTHER! % PF02298!PFAM!Plastocyanin-like domain % PTHR33021!PANTHER!
Chr01a	16048365	16048532	Chr01a	16045298	16051451	Pavirv21002003m.g	+	167	% PTHR33087:SF2!PANTHER! % PTHR33087!PANTHER!
Chr01a	18039602	18040290	Chr01a	18039162	18044570	Pavirv21002209m.g	+	688	% PTHR21090:SF21!PANTHER! % GO:0016765!GO!transferase activity, transferring alkyl or aryl (other than methyl) groups % PTHR21090!PANTHER!AROM/DEHYDROQUINATE SYNTHASE % PF00275!PFAM!EPSP synthase (3-phosphoshikimate 1-carboxyvinyltransferase)
Chr01a	23955855	23955929	.	-1	-1	.	-1	0	-
Chr01a	26027774	26027825	.	-1	-1	.	-1	0	-
Chr01a	26060827	26060905	Chr01a	26058509	26063846	Pavirv21002560m.g	-	78	-
Chr01a	26540535	26540834	.	-1	-1	.	-1	0	-
Chr01a	27135237	27135287	Chr01a	27125030	27136599	Pavirv21002608m.g	-	50	% PF05918!PFAM!Apoptosis inhibitory protein 5 (API5) % PTHR12758:SF19!PANTHER! % KOG2213!KOG!Apoptosis inhibitor 5/fibroblast growth factor 2-interacting factor 2, and related proteins % PTHR12758!PANTHER!APOPTOSIS INHIBITOR 5-RELATED
Chr01a	28623705	28623777	Chr01a	28619260	28625078	Pavirv21002647m.g	-	72	-
Chr01a	28901640	28901702	Chr01a	28886210	28901774	Pavirv21002682m.g	-	62	-
Chr01a	29009175	29009288	.	-1	-1	.	-1	0	-
Chr01a	31542037	31542102	Chr01a	31537275	31548821	Pavirv21002831m.g	+	65	-
Chr01a	31542427	31542593	Chr01a	31537275	31548821	Pavirv21002831m.g	+	166	-
Chr01a	36071545	36071620	Chr01a	36068859	36083051	Pavirv21003213m.g	+	75	% GO:0048500!GO!signal recognition particle % KOG3198!KOG!Signal recognition particle, subunit Srp19 % PTHR17453!PANTHER!SIGNAL RECOGNITION PARTICLE 19 KD PROTEIN % GO:0008312!GO!7S RNA binding % PF01922!PFAM!SRP19 protein % GO:0006614!GO!SRP-dependent cotranslational protein targeting to membrane % PTHR17453:SF0!PANTHER!SUBFAMILY NOT NAMED
Chr01a	36737083	36737259	.	-1	-1	.	-1	0	-
Chr01a	36787588	36787642	Chr01a	36785479	36790231	Pavirv21003264m.g	+	54	-
Chr01a	38803971	38804030	.	-1	-1	.	-1	0	-
Chr01a	39990521	39990717	Chr01a	39989960	39994832	Pavirv21003343m.g	-	196	% PTHR33075!PANTHER!
Chr01a	40948319	40948440	Chr01a	40944810	40951868	Pavirv21003375m.g	-	121	% PTHR11558:SF25!PANTHER! % PF01564!PFAM!Spermine/spermidine synthase % PTHR11558!PANTHER!SPERMIDINE/SPERMINE SYNTHASE
Chr01a	44131114	44131255	Chr01a	44126139	44131957	Pavir.Aa02570.1.axpr.g	-	141	-
Chr01a	44131114	44131255	Chr01a	44129137	44133634	Pavirv21003434m.g	+	141	-
Chr01a	44131449	44131584	Chr01a	44126139	44131957	Pavir.Aa02570.1.axpr.g	-	135	-
Chr01a	44131449	44131584	Chr01a	44129137	44133634	Pavirv21003434m.g	+	135	-
Chr01a	51782840	51782963	Chr01a	51780190	51785029	Pavirv21003893m.g	-	123	-
Chr01a	51782840	51782963	Chr01a	51781683	51786288	Pavirv21003894m.g	+	123	-
Chr01a	51782840	51782963	Chr01a	51782834	51787647	Pavirv21003896m.g	-	123	-
Chr01a	52424432	52424599	.	-1	-1	.	-1	0	-
Chr01a	52425537	52425595	.	-1	-1	.	-1	0	-
Chr01a	52444583	52444849	.	-1	-1	.	-1	0	-
Chr01a	56505994	56506057	Chr01a	56496672	56507509	Pavirv21004001m.g	-	63	% GO:0003677!GO!DNA binding % GO:0005524!GO!ATP binding % GO:0006260!GO!DNA replication % PF00493!PFAM!MCM2/3/5 family % PTHR11630:SF42!PANTHER!DNA REPLICATION LICENSING FACTOR MCM5 % PTHR11630!PANTHER!DNA REPLICATION LICENSING FACTOR
Chr01a	56505994	56506057	Chr01a	56505823	56510909	Pavirv21004003m.g	-	63	% PTHR11260:SF248!PANTHER! % PF14303!PFAM!No apical meristem-associated C-terminal domain % PTHR11260!PANTHER!GLUTATHIONE S-TRANSFERASE, GST, SUPERFAMILY, GST DOMAIN CONTAINING
Chr01a	58697141	58697352	Chr01a	58692355	58698203	Pavirv21004194m.g	+	211	-
Chr01a	60489428	60489480	.	-1	-1	.	-1	0	-
Chr01a	60585946	60586101	.	-1	-1	.	-1	0	-
Chr01a	60586888	60586958	.	-1	-1	.	-1	0	-
Chr01a	60587491	60587589	.	-1	-1	.	-1	0	-
Chr01a	61371148	61371301	Chr01a	61368242	61374885	Pavirv21004329m.g	-	153	% PTHR33018!PANTHER! % PTHR33018:SF1!PANTHER!
Chr01a	61371403	61371501	Chr01a	61368242	61374885	Pavirv21004329m.g	-	98	% PTHR33018!PANTHER! % PTHR33018:SF1!PANTHER!
Chr01a	61371930	61371981	Chr01a	61368242	61374885	Pavirv21004329m.g	-	51	% PTHR33018!PANTHER! % PTHR33018:SF1!PANTHER!
Chr01a	67910573	67910644	Chr01a	67906633	67911151	Pavirv21004644m.g	+	71	-
Chr01a	67910573	67910644	Chr01a	67908105	67912341	Pavirv21004645m.g	-	71	% PTHR33320!PANTHER! % PTHR33320:SF8!PANTHER! % PF14690!PFAM!zinc-finger of transposase IS204/IS1001/IS1096/IS1165
Chr01a	68039514	68039602	Chr01a	68038810	68043364	Pavirv21004659m.g	-	88	-
Chr01a	68502325	68502722	Chr01a	68496001	68503153	Pavirv21004727m.g	-	397	% PTHR13370:SF3!PANTHER!gb def: expressed protein [arabidopsis thaliana] % KOG2671!KOG!Putative RNA methylase % PTHR13370!PANTHER!RNA METHYLASE-RELATED % PF01170!PFAM!Putative RNA methylase family UPF0020
Chr01a	69029576	69029824	Chr01a	69026354	69031161	Pavirv21004839m.g	+	248	-
Chr01a	71183680	71183927	.	-1	-1	.	-1	0	-
Chr01a	71294221	71294290	Chr01a	71290265	71295681	Pavirv21005180m.g	-	69	% PF05757!PFAM!Oxygen evolving enhancer protein 3 (PsbQ) % GO:0009523!GO!photosystem II % GO:0019898!GO!extrinsic to membrane % GO:0009654!GO!oxygen evolving complex % K08901!KEGGORTH!photosystem II oxygen-evolving enhancer protein 3 % GO:0005509!GO!calcium ion binding % PTHR33399!PANTHER! % PTHR33399:SF5!PANTHER! % GO:0015979!GO!photosynthesis
Chr01a	71294221	71294290	Chr01a	71292645	71298833	Pavirv21005181m.g	+	69	-
Chr01a	75120981	75121035	Chr01a	75112405	75121084	Pavirv21005815m.g	-	54	% GO:0005783!GO!endoplasmic reticulum % PTHR12560:SF15!PANTHER! % PF03798!PFAM!TLC domain % KOG1607!KOG!Protein transporter of the TRAM (translocating chain-associating membrane) superfamily % GO:0016021!GO!integral to membrane % PTHR12560!PANTHER!LONGEVITY ASSURANCE FACTOR 1 (LAG1)
Chr01a	76636879	76636946	Chr01a	76635189	76640796	Pavirv21006067m.g	+	67	-
Chr01a	77185448	77185505	Chr01a	77184167	77189688	Pavirv21006168m.g	+	57	-
Chr01a	77186280	77186413	Chr01a	77184167	77189688	Pavirv21006168m.g	+	133	-
Chr01a	82138002	82138082	Chr01a	82136075	82140293	Pavirv21006682m.g	+	80	% PTHR35547!PANTHER! % PTHR35547:SF1!PANTHER!
Chr01a	85997706	85997769	Chr01a	85994154	85998378	Pavirv21007115m.g	+	63	% GO:0005840!GO!ribosome % GO:0003735!GO!structural constituent of ribosome % PF00276!PFAM!Ribosomal protein L23 % K02892!KEGGORTH!large subunit ribosomal protein L23 % PTHR11620:SF12!PANTHER! % PTHR11620!PANTHER!60S RIBOSOMAL PROTEIN L23A % GO:0006412!GO!translation
Chr01a	85997706	85997769	Chr01a	85994394	85998687	Pavirv21007116m.g	-	63	% GO:0005840!GO!ribosome % PF03947!PFAM!Ribosomal Proteins L2, C-terminal domain % PTHR13691!PANTHER!RIBOSOMAL PROTEIN L2 % GO:0003735!GO!structural constituent of ribosome % GO:0005622!GO!intracellular % GO:0006412!GO!translation
Chr01a	88696577	88696740	Chr01a	88691021	88699719	Pavirv21007544m.g	-	163	% 1.7.7.1!EC!Ferredoxin--nitrite reductase. % K00366!KEGGORTH!ferredoxin-nitrite reductase [EC:1.7.7.1] % KOG0560!KOG!Sulfite reductase (ferredoxin) % GO:0055114!GO!oxidation-reduction process % PTHR32439!PANTHER!FAMILY NOT NAMED % PTHR32439:SF0!PANTHER!SUBFAMILY NOT NAMED % PF03460!PFAM!Nitrite/Sulfite reductase ferredoxin-like half domain % GO:0016491!GO!oxidoreductase activity % GO:0020037!GO!…
Chr01a	88696577	88696740	Chr01a	88694298	88698873	Pavirv21007545m.g	+	163	-
Chr01a	91089667	91089761	Chr01a	91086114	91090344	Pavir.Aa02529.1.axpr.g	-	94	% PF05623!PFAM!Protein of unknown function (DUF789) % PTHR31343:SF3!PANTHER! % PTHR31343!PANTHER!FAMILY NOT NAMED
Chr01a	92084397	92084556	Chr01a	92082689	92098476	Pavirv21008073m.g	+	159	% PTHR23213!PANTHER!FORMIN-RELATED % PTHR23213:SF249!PANTHER! % PF02181!PFAM!Formin Homology 2 Domain % PF10409!PFAM!C2 domain of PTEN tumour-suppressor protein % KOG4462!KOG!WASP-interacting protein VRP1/WIP, contains WH2 domain
Chr01a	92270865	92271005	Chr01a	92269207	92273965	Pavirv21008096m.g	+	140	-
Chr01a	92270865	92271005	Chr01a	92259573	92282682	Pavirv21008094m.g	-	140	-
Chr01a	92358077	92358166	Chr01a	92357182	92366141	Pavirv21008117m.g	+	89	% KOG2110!KOG!Uncharacterized conserved protein, contains WD40 repeats % PTHR11227!PANTHER!WD-REPEAT PROTEIN INTERACTING WITH PHOSPHOINOSIDES (WIPI)-RELATED % PTHR11227:SF17!PANTHER!WIPI-1,2
Chr01a	92358077	92358166	Chr01a	92356006	92361067	Pavirv21008116m.g	+	89	% PTHR22849!PANTHER!WDSAM1 PROTEIN % PTHR22849:SF30!PANTHER!
Chr01a	92567673	92567803	.	-1	-1	.	-1	0	-
Chr01a	93407129	93407268	Chr01a	93407082	93411559	Pavirv21008309m.g	+	139	-
Chr01a	93537480	93537600	Chr01a	93537204	93543611	Pavirv21008329m.g	-	120	% PTHR22298:SF31!PANTHER! % GO:0004553!GO!hydrolase activity, hydrolyzing O-glycosyl compounds % GO:0005975!GO!carbohydrate metabolic process % K01179!KEGGORTH!endoglucanase [EC:3.2.1.4] % 3.2.1.4!EC!Cellulase. % PF00759!PFAM!Glycosyl hydrolase family 9 % PTHR22298!PANTHER!ENDO-1,4-BETA-GLUCANASE
Chr01a	93537480	93537600	Chr01a	93531508	93538936	Pavirv21008328m.g	-	120	% PTHR33172:SF10!PANTHER! % PTHR33172!PANTHER!
Chr01a	95256422	95256655	.	-1	-1	.	-1	0	-
Chr01a	95438201	95438278	Chr01a	95432515	95438569	Pavirv21008608m.g	+	77	% PTHR24413!PANTHER!FAMILY NOT NAMED % GO:0005515!GO!protein binding % PF01344!PFAM!Kelch motif % PTHR24413:SF142!PANTHER!
Chr01a	96185540	96185655	Chr01a	96181122	96187151	Pavir.Aa00003.1.axpr.g	-	115	-
Chr01b	1684766	1684905	Chr01b	1678210	1685255	Pavirv21009215m.g	+	139	% PF02358!PFAM!Trehalose-phosphatase % PTHR10788:SF27!PANTHER! % GO:0005992!GO!trehalose biosynthetic process % GO:0003824!GO!catalytic activity % KOG1050!KOG!Trehalose-6-phosphate synthase component TPS1 and related subunits % PF00982!PFAM!Glycosyltransferase family 20 % PTHR10788!PANTHER!TREHALOSE-6-PHOSPHATE SYNTHASE
Chr01b	1684766	1684905	Chr01b	1682742	1687167	Pavirv21009216m.g	-	139	-
Chr01b	1684766	1684905	Chr01b	1684137	1688891	Pavirv21009217m.g	+	139	-
Chr01b	1685015	1685434	Chr01b	1678210	1685255	Pavirv21009215m.g	+	240	% PF02358!PFAM!Trehalose-phosphatase % PTHR10788:SF27!PANTHER! % GO:0005992!GO!trehalose biosynthetic process % GO:0003824!GO!catalytic activity % KOG1050!KOG!Trehalose-6-phosphate synthase component TPS1 and related subunits % PF00982!PFAM!Glycosyltransferase family 20 % PTHR10788!PANTHER!TREHALOSE-6-PHOSPHATE SYNTHASE
Chr01b	1685015	1685434	Chr01b	1682742	1687167	Pavirv21009216m.g	-	419	-
Chr01b	1685015	1685434	Chr01b	1684137	1688891	Pavirv21009217m.g	+	419	-
Chr01b	1685623	1686053	Chr01b	1682742	1687167	Pavirv21009216m.g	-	430	-
Chr01b	1685623	1686053	Chr01b	1684137	1688891	Pavirv21009217m.g	+	430	-
Chr01b	3144749	3144869	Chr01b	3141405	3145617	Pavirv21009420m.g	+	120	% PF00280!PFAM!Potato inhibitor I family % PTHR33091!PANTHER! % PTHR33091:SF6!PANTHER! % GO:0009611!GO!response to wounding % GO:0004867!GO!serine-type endopeptidase inhibitor activity
Chr01b	3615343	3615651	.	-1	-1	.	-1	0	-
Chr01b	5775768	5775862	Chr01b	5771166	5777360	Pavirv21009893m.g	-	94	-
Chr01b	5775768	5775862	Chr01b	5773360	5777902	Pavirv21009894m.g	+	94	-
Chr01b	5775768	5775862	Chr01b	5774468	5779311	Pavirv21009895m.g	-	94	-
Chr01b	6602898	6602985	Chr01b	6600481	6605185	Pavirv21009954m.g	-	87	-
Chr01b	7129986	7130438	Chr01b	7122308	7130785	Pavirv21010085m.g	-	452	% PTHR34117:SF1!PANTHER! % PTHR34117!PANTHER!
Chr01b	8144431	8144672	Chr01b	8144337	8153468	Pavirv21010214m.g	+	241	% GO:0005524!GO!ATP binding % PF00069!PFAM!Protein kinase domain % PTHR24361:SF366!PANTHER! % GO:0004672!GO!protein kinase activity % GO:0006468!GO!protein phosphorylation % PTHR24361!PANTHER!MITOGEN-ACTIVATED KINASE KINASE KINASE % KOG0582!KOG!Ste20-like serine/threonine protein kinase
Chr01b	8144431	8144672	Chr01b	8139375	8146083	Pavirv21010213m.g	-	241	% GO:0005515!GO!protein binding % PTHR31639!PANTHER!FAMILY NOT NAMED % PTHR31639:SF10!PANTHER! % PF00646!PFAM!F-box domain
Chr01b	9040755	9040840	Chr01b	9037266	9043643	Pavirv21010352m.g	-	85	-
Chr01b	10702278	10702401	Chr01b	10696407	10711032	Pavirv21010646m.g	+	123	% PTHR11851:SF68!PANTHER!METALLOPROTEASE 1-RELATED % KOG2019!KOG!Metalloendoprotease HMP1 (insulinase superfamily) % PTHR11851!PANTHER!METALLOPROTEASE % PF05193!PFAM!Peptidase M16 inactive domain % PF08367!PFAM!Peptidase M16C associated % PF00675!PFAM!Insulinase (Peptidase family M16) % GO:0006508!GO!proteolysis % K06972!KEGGORTH!ribosomal RNA large subunit methyltransferase F [EC:2.1.1.181]
Chr01b	10702278	10702401	Chr01b	10698435	10705020	Pavirv21010649m.g	-	123	-
Chr01b	12079385	12079469	Chr01b	12075913	12084596	Pavirv21010728m.g	+	84	% PTHR33120!PANTHER! % PTHR33120:SF8!PANTHER!
Chr01b	12079385	12079469	Chr01b	12074969	12079721	Pavirv21010727m.g	-	84	-
Chr01b	14036452	14036567	.	-1	-1	.	-1	0	-
Chr01b	14705855	14705986	Chr01b	14701080	14708755	Pavirv21011022m.g	+	131	% GO:0003677!GO!DNA binding % GO:0006260!GO!DNA replication % PF04057!PFAM!Replication factor-A protein 1, N-terminal domain % GO:0005634!GO!nucleus % PF08646!PFAM!Replication factor-A C terminal domain % PTHR23273:SF12!PANTHER! % PTHR23273!PANTHER!REPLICATION FACTOR A 1, RFA1
Chr01b	14705855	14705986	Chr01b	14704991	14709576	Pavirv21011023m.g	+	131	-
Chr01b	15271871	15271948	.	-1	-1	.	-1	0	-
Chr01b	17971156	17971226	.	-1	-1	.	-1	0	-
Chr01b	18134393	18134470	.	-1	-1	.	-1	0	-
Chr01b	18352203	18352299	Chr01b	18349613	18375396	Pavirv21011269m.g	+	96	% PF00817!PFAM!impB/mucB/samB family % KOG2094!KOG!Predicted DNA damage inducible protein % PTHR11076:SF33!PANTHER! % GO:0006281!GO!DNA repair % PF11799!PFAM!impB/mucB/samB family C-terminal domain % PTHR11076!PANTHER!DNA REPAIR POLYMERASE UMUC / TRANSFERASE FAMILY MEMBER % GO:0003684!GO!damaged DNA binding
Chr01b	21165363	21165459	Chr01b	21161948	21168188	Pavirv21011462m.g	-	96	-
Chr01b	21165363	21165459	Chr01b	21164522	21172464	Pavirv21011463m.g	+	96	% PF03145!PFAM!Seven in absentia protein family % GO:0006511!GO!ubiquitin-dependent protein catabolic process % K04506!KEGGORTH!E3 ubiquitin-protein ligase SIAH1 [EC:6.3.2.19] % GO:0005634!GO!nucleus % 6.3.2.19!EC!Ubiquitin--protein ligase. % PTHR10315!PANTHER!SEVEN IN ABSENTIA HOMOLOG % GO:0007275!GO!multicellular organismal development % KOG3002!KOG!Zn finger protein % PTHR10315:SF34!PANTHER!
Chr01b	22715609	22715678	Chr01b	22712868	22718011	Pavirv21011509m.g	-	69	% PTHR33087:SF2!PANTHER! % PTHR33087!PANTHER!
Chr01b	24173162	24173216	.	-1	-1	.	-1	0	-
Chr01b	24215527	24215635	Chr01b	24214930	24219955	Pavirv21011707m.g	-	108	% GO:0003677!GO!DNA binding % PTHR10634!PANTHER!AN1-TYPE ZINC FINGER PROTEIN % PF01428!PFAM!AN1-like Zinc finger % KOG3173!KOG!Predicted Zn-finger protein % GO:0008270!GO!zinc ion binding % PF01754!PFAM!A20-like zinc finger % PTHR10634:SF35!PANTHER!
Chr01b	25089586	25089670	Chr01b	25073090	25090774	Pavirv21011806m.g	+	84	-
Chr01b	26839903	26839974	Chr01b	26834871	26840286	Pavirv21011985m.g	+	71	% GO:0005524!GO!ATP binding % PF00069!PFAM!Protein kinase domain % GO:0004672!GO!protein kinase activity % GO:0006468!GO!protein phosphorylation % KOG0032!KOG!Ca2+/calmodulin-dependent protein kinase, EF-Hand protein superfamily % PTHR24056:SF183!PANTHER! % PTHR24056!PANTHER!CELL DIVISION PROTEIN KINASE
Chr01b	26839903	26839974	Chr01b	26836334	26842206	Pavirv21011986m.g	+	71	-
Chr01b	28713820	28713991	.	-1	-1	.	-1	0	-
Chr01b	32270292	32270347	Chr01b	32268186	32275028	Pavirv21012246m.g	+	55	% PTHR32133!PANTHER!FAMILY NOT NAMED % PTHR32133:SF149!PANTHER!
Chr01b	37514210	37514324	.	-1	-1	.	-1	0	-
Chr01b	37514647	37514757	.	-1	-1	.	-1	0	-
Chr01b	39230788	39230893	.	-1	-1	.	-1	0	-
Chr01b	41159464	41159680	Chr01b	41152792	41165625	Pavirv21012819m.g	+	216	% PTHR33607!PANTHER! % GO:0004518!GO!nuclease activity % PF04231!PFAM!Endonuclease I
Chr01b	43729557	43729650	Chr01b	43726737	43735787	Pavirv21013034m.g	+	93	% PF10213!PFAM!Mitochondrial ribosomal subunit protein % PTHR13490!PANTHER!MITOCHONDRIAL 28S RIBOSOMAL PROTEIN S28
Chr01b	46798848	46798969	Chr01b	46797311	46803791	Pavirv21013201m.g	+	121	-
Chr01b	48012809	48013106	Chr01b	48008042	48013098	Pavirv21013386m.g	-	289	-
Chr01b	48012809	48013106	Chr01b	48009417	48016539	Pavirv21013387m.g	-	297	-
Chr01b	48208957	48209048	.	-1	-1	.	-1	0	-
Chr01b	48314985	48315167	Chr01b	48313021	48317464	Pavirv21013412m.g	-	182	-
Chr01b	50591484	50591564	.	-1	-1	.	-1	0	-
Chr01b	51589405	51589522	Chr01b	51586671	51591985	Pavirv21013581m.g	+	117	-
Chr01b	54763883	54764006	.	-1	-1	.	-1	0	-
Chr01b	54764315	54764416	.	-1	-1	.	-1	0	-
Chr01b	54765655	54765928	.	-1	-1	.	-1	0	-
Chr01b	54766339	54766519	.	-1	-1	.	-1	0	-
Chr01b	54767163	54767309	.	-1	-1	.	-1	0	-
Chr01b	54859917	54859975	Chr01b	54857837	54866276	Pavirv21013677m.g	+	58	% KOG1187!KOG!Serine/threonine protein kinase % PF07714!PFAM!Protein tyrosine kinase % GO:0004672!GO!protein kinase activity % PF13947!PFAM!Wall-associated receptor kinase galacturonan-binding % GO:0030247!GO!polysaccharide binding % GO:0006468!GO!protein phosphorylation % PTHR27005!PANTHER! % PTHR27005:SF32!PANTHER!
Chr01b	55402597	55402645	Chr01b	55401535	55406236	Pavirv21013709m.g	-	48	-
Chr01b	55427713	55427901	.	-1	-1	.	-1	0	-
Chr01b	56910286	56910399	Chr01b	56903196	56910870	Pavirv21013937m.g	+	113	% PTHR21450:SF2!PANTHER!gb def: Hypothetical protein % PF04783!PFAM!Protein of unknown function (DUF630) % PF04782!PFAM!Protein of unknown function (DUF632) % PTHR21450!PANTHER!UNCHARACTERIZED
Chr01b	57362597	57362666	.	-1	-1	.	-1	0	-
Chr01b	57695409	57695611	Chr01b	57694521	57699478	Pavirv21014033m.g	+	202	-
Chr01b	58801020	58801242	Chr01b	58800972	58808271	Pavirv21014205m.g	-	222	% PTHR24322!PANTHER!FAMILY NOT NAMED % PTHR24322:SF500!PANTHER! % KOG0725!KOG!Reductases with broad range of substrate specificities % GO:0016491!GO!oxidoreductase activity % GO:0008152!GO!metabolic process % PF00106!PFAM!short chain dehydrogenase
Chr01b	59179326	59179438	Chr01b	59167223	59185717	Pavirv21014253m.g	+	112	% GO:0000287!GO!magnesium ion binding % PF01397!PFAM!Terpene synthase, N-terminal domain % GO:0016829!GO!lyase activity % PF03936!PFAM!Terpene synthase family, metal binding domain % PTHR31739:SF6!PANTHER! % GO:0008152!GO!metabolic process % PTHR31739!PANTHER!FAMILY NOT NAMED % GO:0010333!GO!terpene synthase activity
Chr01b	60640070	60640143	Chr01b	60639767	60646706	Pavirv21014530m.g	-	73	% PF00933!PFAM!Glycosyl hydrolase family 3 N terminal domain % GO:0004553!GO!hydrolase activity, hydrolyzing O-glycosyl compounds % PTHR30620:SF23!PANTHER! % GO:0005975!GO!carbohydrate metabolic process % PTHR30620!PANTHER!PERIPLASMIC BETA-GLUCOSIDASE-RELATED % PF01915!PFAM!Glycosyl hydrolase family 3 C-terminal domain
Chr01b	60640070	60640143	Chr01b	60630830	60642118	Pavirv21014529m.g	-	73	-
Chr01b	63746217	63746265	Chr01b	63742014	63747099	Pavirv21015109m.g	-	48	-
Chr01b	64067936	64068094	Chr01b	64065945	64070940	Pavirv21015172m.g	+	158	-
Chr01b	67389318	67389369	Chr01b	67384982	67391656	Pavirv21015526m.g	-	51	-
Chr01b	67389529	67389624	Chr01b	67384982	67391656	Pavirv21015526m.g	-	95	-
Chr01b	68295578	68295789	Chr01b	68291362	68296324	Pavirv21015577m.g	+	211	% PTHR26374:SF175!PANTHER! % PTHR26374!PANTHER!FAMILY NOT NAMED % PF13912!PFAM!C2H2-type zinc finger
Chr01b	68761589	68761670	Chr01b	68760584	68765236	Pavirv21015659m.g	+	81	% PTHR31731!PANTHER!FAMILY NOT NAMED % PF14547!PFAM!Hydrophobic seed protein
Chr01b	74257061	74257218	Chr01b	74255727	74262257	Pavirv21016524m.g	-	157	% PTHR24115:SF339!PANTHER! % PF00225!PFAM!Kinesin motor domain % GO:0005524!GO!ATP binding % PTHR24115!PANTHER!FAMILY NOT NAMED % GO:0005871!GO!kinesin complex % GO:0007018!GO!microtubule-based movement % GO:0008017!GO!microtubule binding % GO:0003777!GO!microtubule motor activity
Chr01b	74257863	74258148	Chr01b	74255727	74262257	Pavirv21016524m.g	-	285	% PTHR24115:SF339!PANTHER! % PF00225!PFAM!Kinesin motor domain % GO:0005524!GO!ATP binding % PTHR24115!PANTHER!FAMILY NOT NAMED % GO:0005871!GO!kinesin complex % GO:0007018!GO!microtubule-based movement % GO:0008017!GO!microtubule binding % GO:0003777!GO!microtubule motor activity
Chr01b	74258492	74258556	Chr01b	74255727	74262257	Pavirv21016524m.g	-	64	% PTHR24115:SF339!PANTHER! % PF00225!PFAM!Kinesin motor domain % GO:0005524!GO!ATP binding % PTHR24115!PANTHER!FAMILY NOT NAMED % GO:0005871!GO!kinesin complex % GO:0007018!GO!microtubule-based movement % GO:0008017!GO!microtubule binding % GO:0003777!GO!microtubule motor activity
Chr01b	75158825	75158935	.	-1	-1	.	-1	0	-
Chr01b	75910205	75910324	Chr01b	75906299	75912465	Pavirv21016822m.g	-	119	-
Chr01b	78044845	78044893	Chr01b	78040980	78045793	Pavirv21017155m.g	+	48	-
Chr02a	1171874	1171937	Chr02a	1167491	1173197	Pavirv21017684m.g	-	63	% PTHR33186:SF3!PANTHER! % PTHR33186!PANTHER!
Chr02a	1171874	1171937	Chr02a	1171105	1178600	Pavirv21017685m.g	-	63	% K09422!KEGGORTH!myb proto-oncogene protein, plant % KOG0048!KOG!Transcription factor, Myb superfamily % PTHR10641:SF570!PANTHER! % PTHR10641!PANTHER!MYB-LIKE DNA-BINDING PROTEIN MYB % PF13921!PFAM!Myb-like DNA-binding domain
Chr02a	1172132	1172226	Chr02a	1167491	1173197	Pavirv21017684m.g	-	94	% PTHR33186:SF3!PANTHER! % PTHR33186!PANTHER!
Chr02a	1172132	1172226	Chr02a	1171105	1178600	Pavirv21017685m.g	-	94	% K09422!KEGGORTH!myb proto-oncogene protein, plant % KOG0048!KOG!Transcription factor, Myb superfamily % PTHR10641:SF570!PANTHER! % PTHR10641!PANTHER!MYB-LIKE DNA-BINDING PROTEIN MYB % PF13921!PFAM!Myb-like DNA-binding domain
Chr02a	1726961	1727067	.	-1	-1	.	-1	0	-
Chr02a	2661183	2661258	Chr02a	2657681	2665552	Pavirv21017801m.g	+	75	% PTHR35311:SF2!PANTHER! % PF09133!PFAM!SANTA (SANT Associated) % PTHR35311!PANTHER!
Chr02a	2663945	2664009	Chr02a	2657681	2665552	Pavirv21017801m.g	+	64	% PTHR35311:SF2!PANTHER! % PF09133!PFAM!SANTA (SANT Associated) % PTHR35311!PANTHER!
Chr02a	9144458	9144723	Chr02a	9144717	9149016	Pavirv21018695m.g	+	6	-
Chr02a	14332020	14332111	Chr02a	14329201	14334365	Pavirv21018995m.g	+	91	-
Chr02a	18729977	18730033	Chr02a	18729186	18736865	Pavirv21019460m.g	+	56	% PTHR10317!PANTHER!EUKARYOTIC TRANSLATION INITIATION FACTOR 3 SUBUNIT E % KOG2758!KOG!Translation initiation factor 3, subunit e (eIF-3e) % GO:0005737!GO!cytoplasm % GO:0003743!GO!translation initiation factor activity % GO:0005515!GO!protein binding % K03250!KEGGORTH!translation initiation factor eIF-3 subunit 6 % PF09440!PFAM!eIF3 subunit 6 N terminal domain % PF01399!PFAM!PCI domain % GO:0005…
Chr02a	18729977	18730033	Chr02a	18725531	18732434	Pavirv21019459m.g	-	56	-
Chr02a	24001915	24002035	.	-1	-1	.	-1	0	-
Chr02a	25238525	25238618	Chr02a	25227028	25239426	Pavirv21019832m.g	+	93	% GO:0006355!GO!regulation of transcription, DNA-dependent % PF04494!PFAM!WD40 associated region in TFIID subunit % GO:0005515!GO!protein binding % K03130!KEGGORTH!transcription initiation factor TFIID subunit 5 % GO:0005634!GO!nucleus % PTHR19879!PANTHER!TRANSCRIPTION INITIATION FACTOR TFIID % KOG0263!KOG!Transcription initiation factor TFIID, subunit TAF5 (also component of histone acetyltransf…
Chr02a	26484486	26484605	Chr02a	26479681	26486149	Pavirv21019973m.g	+	119	% PTHR33087:SF2!PANTHER! % PTHR33087!PANTHER!
Chr02a	27169082	27169152	.	-1	-1	.	-1	0	-
Chr02a	30115969	30116237	Chr02a	30112444	30117731	Pavirv21020112m.g	+	268	-
Chr02a	31560824	31560883	.	-1	-1	.	-1	0	-
Chr02a	32012749	32012873	Chr02a	32010380	32015416	Pavirv21020174m.g	+	124	% PTHR31072!PANTHER!FAMILY NOT NAMED % PTHR31072:SF19!PANTHER!
Chr02a	32835245	32835334	.	-1	-1	.	-1	0	-
Chr02a	33135124	33135187	Chr02a	33134104	33140856	Pavirv21020217m.g	+	63	% KOG3481!KOG!Uncharacterized conserved protein % PF05254!PFAM!Uncharacterised protein family (UPF0203) % PTHR21329!PANTHER!PHOSPHATIDYLINOSITOL N-ACETYLGLUCOSAMINYLTRANSFERASE SUBUNIT Q-RELATED
Chr02a	33457795	33457892	Chr02a	33457339	33464271	Pavirv21020257m.g	-	97	% GO:0005783!GO!endoplasmic reticulum % PTHR32219:SF2!PANTHER! % PTHR32219!PANTHER!FAMILY NOT NAMED % GO:0005886!GO!plasma membrane % GO:0010155!GO!regulation of proton transport
Chr02a	33457795	33457892	Chr02a	33452152	33459153	Pavirv21020253m.g	+	97	% GO:0016491!GO!oxidoreductase activity % PTHR24319!PANTHER!FAMILY NOT NAMED % GO:0008152!GO!metabolic process % KOG1208!KOG!Dehydrogenases with different specificities (related to short-chain alcohol dehydrogenases) % PF00106!PFAM!short chain dehydrogenase % PTHR24319:SF26!PANTHER!
Chr02a	35225523	35225856	Chr02a	35223371	35227925	Pavirv21020497m.g	+	333	% PTHR31696!PANTHER!FAMILY NOT NAMED % PTHR31696:SF6!PANTHER!
Chr02a	35226260	35226437	Chr02a	35223371	35227925	Pavirv21020497m.g	+	177	% PTHR31696!PANTHER!FAMILY NOT NAMED % PTHR31696:SF6!PANTHER!
Chr02a	35226545	35226673	Chr02a	35223371	35227925	Pavirv21020497m.g	+	128	% PTHR31696!PANTHER!FAMILY NOT NAMED % PTHR31696:SF6!PANTHER!
Chr02a	35226787	35226908	Chr02a	35223371	35227925	Pavirv21020497m.g	+	121	% PTHR31696!PANTHER!FAMILY NOT NAMED % PTHR31696:SF6!PANTHER!
Chr02a	35227286	35227363	Chr02a	35223371	35227925	Pavirv21020497m.g	+	77	% PTHR31696!PANTHER!FAMILY NOT NAMED % PTHR31696:SF6!PANTHER!
Chr02a	35228002	35228059	.	-1	-1	.	-1	0	-
Chr02a	35409911	35409992	.	-1	-1	.	-1	0	-
Chr02a	35861991	35862056	Chr02a	35858570	35863028	Pavirv21020580m.g	+	65	-
Chr02a	36140776	36140843	.	-1	-1	.	-1	0	-
Chr02a	39100871	39100962	Chr02a	39099739	39106246	Pavir.J38569.1.axpr.g	+	91	% PTHR21337!PANTHER!PHOSPHO-2-DEHYDRO-3-DEOXYHEPTONATE ALDOLASE 1, 2 % PTHR21337:SF3!PANTHER!SUBFAMILY NOT NAMED % GO:0009073!GO!aromatic amino acid family biosynthetic process % PF01474!PFAM!Class-II DAHP synthetase family % GO:0003849!GO!3-deoxy-7-phosphoheptulonate synthase activity
Chr02a	39100871	39100962	Chr02a	39094130	39100937	Pavirv21020980m.g	-	66	% GO:0008375!GO!acetylglucosaminyltransferase activity % GO:0016020!GO!membrane % PTHR31042:SF8!PANTHER! % PF02485!PFAM!Core-2/I-Branching enzyme % PTHR31042!PANTHER!FAMILY NOT NAMED
Chr02a	39185571	39185624	Chr02a	39185589	39194519	Pavirv21020998m.g	+	35	% GO:0003677!GO!DNA binding % PTHR11850!PANTHER!HOMEOBOX PROTEIN TRANSCRIPTION FACTORS % GO:0006355!GO!regulation of transcription, DNA-dependent % PTHR11850:SF87!PANTHER! % PF03791!PFAM!KNOX2 domain % PF03790!PFAM!KNOX1 domain % KOG0773!KOG!Transcription factor MEIS1 and related HOX domain proteins % GO:0005634!GO!nucleus % PF03789!PFAM!ELK domain % PF05920!PFAM!Homeobox KN domain
Chr02a	45747694	45747959	.	-1	-1	.	-1	0	-
Chr02a	46645439	46645546	Chr02a	46643170	46647986	Pavirv21021220m.g	-	107	-
Chr02a	48841355	48841513	Chr02a	48827485	48871933	Pavirv21021462m.g	+	158	% GO:0030915!GO!Smc5-Smc6 complex % PTHR19306!PANTHER!STRUCTURAL MAINTENANCE OF CHROMOSOMES 5,6 (SMC5, SMC6) % PF02463!PFAM!RecF/RecN/SMC N terminal domain % PTHR19306:SF6!PANTHER!UNCHARACTERIZED % GO:0006281!GO!DNA repair % KOG0250!KOG!DNA repair protein RAD18 (SMC family protein) % GO:0000724!GO!double-strand break repair via homologous recombination
Chr02a	53986969	53987173	.	-1	-1	.	-1	0	-
Chr02a	57021363	57021519	Chr02a	57021231	57026564	Pavirv21022104m.g	+	156	-
Chr02a	57936519	57936609	Chr02a	57934719	57939174	Pavirv21022227m.g	-	90	-
Chr02a	57936519	57936609	Chr02a	57936044	57944868	Pavirv21022228m.g	-	90	% PF10699!PFAM!Male gamete fusion factor % PTHR31764:SF0!PANTHER!SUBFAMILY NOT NAMED % PTHR31764!PANTHER!FAMILY NOT NAMED
Chr02a	57936519	57936609	Chr02a	57926718	57938208	Pavirv21022226m.g	-	90	% PTHR26312!PANTHER!FAMILY NOT NAMED % PF13414!PFAM!TPR repeat % PTHR26312:SF0!PANTHER!SUBFAMILY NOT NAMED
Chr02a	58588531	58588683	Chr02a	58584021	58590787	Pavirv21022267m.g	+	152	% PTHR33063!PANTHER! % PTHR33063:SF2!PANTHER!
Chr02a	60592138	60592274	Chr02a	60589941	60594859	Pavirv21022395m.g	+	136	-
Chr02a	63081132	63081242	Chr02a	63073614	63087133	Pavirv21022456m.g	+	110	% PF08149!PFAM!BING4CT (NUC141) domain % KOG1272!KOG!WD40-repeat-containing subunit of the 18S rRNA processing complex % PTHR14085!PANTHER!WD-REPEAT PROTEIN BING4 % PTHR14085:SF3!PANTHER!SUBFAMILY NOT NAMED
Chr02a	64148118	64148261	Chr02a	64143609	64149097	Pavirv21022519m.g	+	143	% PTHR31301!PANTHER!FAMILY NOT NAMED % PF03195!PFAM!Protein of unknown function DUF260 % PTHR31301:SF27!PANTHER!
Chr02a	66764385	66764533	Chr02a	66756734	66765947	Pavirv21022747m.g	-	148	% GO:0006289!GO!nucleotide-excision repair % GO:0005515!GO!protein binding % KOG0011!KOG!Nucleotide excision repair factor NEF2, RAD23 component % PTHR10621:SF7!PANTHER! % PTHR10621!PANTHER!UV EXCISION REPAIR PROTEIN RAD23 % PF09280!PFAM!XPC-binding domain % PF00627!PFAM!UBA/TS-N domain % PF00240!PFAM!Ubiquitin family % GO:0003684!GO!damaged DNA binding % GO:0043161!GO!proteasomal ubiquitin-depen…
Chr02a	67468547	67468676	Chr02a	67464182	67470321	Pavirv21022831m.g	-	129	-
Chr02a	67651306	67651770	.	-1	-1	.	-1	0	-
Chr02a	67704636	67704742	Chr02a	67700878	67707890	Pavirv21022863m.g	+	106	% PTHR21654!PANTHER!FAMILY NOT NAMED % PTHR21654:SF7!PANTHER!
Chr02a	67830857	67830916	Chr02a	67823018	67830986	Pavirv21022884m.g	+	59	% PTHR31983!PANTHER!FAMILY NOT NAMED % GO:0016998!GO!cell wall macromolecule catabolic process % GO:0052861!GO!glucan endo-1,3-beta-glucanase activity, C-3 substituted reducing group % PF03639!PFAM!Glycosyl hydrolase family 81 % KOG2254!KOG!Predicted endo-1,3-beta-glucanase % GO:0052862!GO!glucan endo-1,4-beta-glucanase activity, C-3 substituted reducing group % PTHR31983:SF0!PANTHER!SUBFAMILY NO…
Chr02a	68438616	68438864	Chr02a	68435705	68441859	Pavirv21022913m.g	+	248	% GO:0016758!GO!transferase activity, transferring hexosyl groups % PTHR11926:SF209!PANTHER! % PTHR11926!PANTHER!GLUCOSYL/GLUCURONOSYL TRANSFERASES % GO:0008152!GO!metabolic process
Chr02a	68439593	68439776	Chr02a	68435705	68441859	Pavirv21022913m.g	+	183	% GO:0016758!GO!transferase activity, transferring hexosyl groups % PTHR11926:SF209!PANTHER! % PTHR11926!PANTHER!GLUCOSYL/GLUCURONOSYL TRANSFERASES % GO:0008152!GO!metabolic process
Chr02a	68898036	68898368	Chr02a	68895977	68902657	Pavirv21022943m.g	+	332	% GO:0016567!GO!protein ubiquitination % PF00097!PFAM!Zinc finger, C3HC4 type (RING finger) % PTHR11685!PANTHER!RBR FAMILY (RING FINGER AND IBR DOMAIN-CONTAINING) % PF01485!PFAM!IBR domain % GO:0004842!GO!ubiquitin-protein ligase activity % PTHR11685:SF145!PANTHER! % GO:0046872!GO!metal ion binding
Chr02a	68899372	68899781	Chr02a	68895977	68902657	Pavirv21022943m.g	+	409	% GO:0016567!GO!protein ubiquitination % PF00097!PFAM!Zinc finger, C3HC4 type (RING finger) % PTHR11685!PANTHER!RBR FAMILY (RING FINGER AND IBR DOMAIN-CONTAINING) % PF01485!PFAM!IBR domain % GO:0004842!GO!ubiquitin-protein ligase activity % PTHR11685:SF145!PANTHER! % GO:0046872!GO!metal ion binding
Chr02a	69870698	69870762	.	-1	-1	.	-1	0	-
Chr02a	70863704	70863763	Chr02a	70861606	70867426	Pavirv21023234m.g	+	59	% PTHR22912!PANTHER!DISULFIDE OXIDOREDUCTASE % GO:0055114!GO!oxidation-reduction process % GO:0016491!GO!oxidoreductase activity % PF07992!PFAM!Pyridine nucleotide-disulphide oxidoreductase % PTHR22912:SF48!PANTHER!OXIDOREDUCTASE, PUTATIVE
Chr02a	70863704	70863763	Chr02a	70858406	70864800	Pavirv21023233m.g	-	59	% KOG1515!KOG!Arylacetamide deacetylase % GO:0016787!GO!hydrolase activity % PTHR23024:SF192!PANTHER! % GO:0008152!GO!metabolic process % PF07859!PFAM!alpha/beta hydrolase fold % PTHR23024!PANTHER!MEMBER OF 'GDXG' FAMILY OF LIPOLYTIC ENZYMES
Chr02a	70947409	70947467	Chr02a	70944627	70949988	Pavirv21023249m.g	-	58	% GO:0005634!GO!nucleus % PTHR10797!PANTHER!CCR4-NOT TRANSCRIPTION COMPLEX SUBUNIT % PF04857!PFAM!CAF1 family ribonuclease % PTHR10797:SF3!PANTHER!
Chr02a	70947672	70947789	Chr02a	70944627	70949988	Pavirv21023249m.g	-	117	% GO:0005634!GO!nucleus % PTHR10797!PANTHER!CCR4-NOT TRANSCRIPTION COMPLEX SUBUNIT % PF04857!PFAM!CAF1 family ribonuclease % PTHR10797:SF3!PANTHER!
Chr02a	71433201	71433249	Chr02a	71429405	71436368	Pavirv21023343m.g	-	48	-
Chr02a	71433624	71433696	Chr02a	71429405	71436368	Pavirv21023343m.g	-	72	-
Chr02a	74957466	74957527	Chr02a	74950459	74960552	Pavirv21023705m.g	+	61	% GO:0003723!GO!RNA binding % PTHR21321:SF4!PANTHER! % PTHR21321!PANTHER!PNAS-3 RELATED % GO:0000178!GO!exosome (RNase complex)
Chr02a	74957466	74957527	Chr02a	74954996	74959609	Pavirv21023706m.g	-	61	% PF05553!PFAM!Cotton fibre expressed protein % PF14364!PFAM!Domain of unknown function (DUF4408)
Chr02a	76477974	76478057	Chr02a	76469564	76478229	Pavirv21023959m.g	+	83	% PTHR27008!PANTHER! % PTHR27008:SF27!PANTHER!
Chr02a	79614936	79615066	.	-1	-1	.	-1	0	-
Chr02a	80825508	80825715	Chr02a	80823901	80835189	Pavirv21024557m.g	-	207	% PF02721!PFAM!Domain of unknown function DUF223 % PTHR23273:SF5!PANTHER! % KOG0851!KOG!Single-stranded DNA-binding replication protein A (RPA), large (70 kD) subunit and related ssDNA-binding proteins % PTHR23273!PANTHER!REPLICATION FACTOR A 1, RFA1 % PF16900!PFAM!
Chr02a	80825508	80825715	Chr02a	80825675	80833837	Pavirv21024558m.g	-	40	% KOG0987!KOG!DNA helicase PIF1/RRM3 % PF05970!PFAM!PIF1-like helicase % GO:0006281!GO!DNA repair % PTHR10492!PANTHER!UNCHARACTERIZED % PTHR10492:SF31!PANTHER! % GO:0003678!GO!DNA helicase activity % PF14214!PFAM!Helitron helicase-like domain at N-terminus % GO:0000723!GO!telomere maintenance
Chr02a	81134489	81134644	Chr02a	81132364	81136794	Pavirv21024624m.g	+	155	-
Chr02a	81134489	81134644	Chr02a	81133102	81138934	Pavirv21024625m.g	+	155	% PTHR12506!PANTHER!PROTEIN PHOSPHATASE RELATED % PF00642!PFAM!Zinc finger C-x8-C-x5-C-x3-H type (and similar) % GO:0046872!GO!metal ion binding % PTHR12506:SF21!PANTHER!
Chr02a	81867952	81868134	.	-1	-1	.	-1	0	-
Chr02a	82837413	82837621	Chr02a	82833817	82838847	Pavirv21024879m.g	+	208	% PTHR33165:SF4!PANTHER! % PTHR33165!PANTHER!
Chr02a	82837413	82837621	Chr02a	82835485	82842981	Pavirv21024882m.g	+	208	% PTHR11206:SF149!PANTHER! % PTHR11206!PANTHER!MULTIDRUG RESISTANCE PROTEIN
Chr02a	82837413	82837621	Chr02a	82837281	82844397	Pavirv21024883m.g	-	208	% PTHR23023:SF120!PANTHER! % GO:0050660!GO!flavin adenine dinucleotide binding % PF00743!PFAM!Flavin-binding monooxygenase-like % GO:0055114!GO!oxidation-reduction process % GO:0004499!GO!N,N-dimethylaniline monooxygenase activity % KOG1399!KOG!Flavin-containing monooxygenase % PTHR23023!PANTHER!DIMETHYLANILINE MONOOXYGENASE % GO:0050661!GO!NADP binding
Chr02a	83049283	83049427	Chr02a	83049044	83054919	Pavir.Ba02267.1.axpr.g	+	144	-
Chr02a	83049283	83049427	Chr02a	83046715	83052393	Pavirv21024908m.g	+	144	-
Chr02a	83374443	83374491	Chr02a	83365675	83375075	Pavirv21024925m.g	-	48	% KOG1187!KOG!Serine/threonine protein kinase % PF07714!PFAM!Protein tyrosine kinase % PF08263!PFAM!Leucine rich repeat N-terminal domain % GO:0005515!GO!protein binding % GO:0004672!GO!protein kinase activity % 2.7.1.-!EC!Phosphotransferases with an alcohol group as acceptor. % PF00560!PFAM!Leucine Rich Repeat % GO:0006468!GO!protein phosphorylation % K00924!KEGGORTH!phosphatidylinositol-4-phosp…
Chr02a	85748171	85748378	.	-1	-1	.	-1	0	-
Chr02a	85749985	85750342	.	-1	-1	.	-1	0	-
Chr02a	86652810	86652905	.	-1	-1	.	-1	0	-
Chr02a	87654538	87654586	Chr02a	87650293	87655405	Pavirv21025382m.g	+	48	% PTHR33672:SF1!PANTHER! % PTHR33672!PANTHER!
Chr02a	87765222	87765311	.	-1	-1	.	-1	0	-
Chr02a	91884317	91884471	Chr02a	91879623	91885439	Pavirv21026093m.g	+	154	% PTHR32133!PANTHER!FAMILY NOT NAMED % PTHR32133:SF82!PANTHER! % GO:0005515!GO!protein binding % PF00646!PFAM!F-box domain
Chr02a	91884317	91884471	Chr02a	91881440	91887391	Pavirv21026094m.g	+	154	% PTHR33087!PANTHER!
Chr02a	91884780	91884837	Chr02a	91879623	91885439	Pavirv21026093m.g	+	57	% PTHR32133!PANTHER!FAMILY NOT NAMED % PTHR32133:SF82!PANTHER! % GO:0005515!GO!protein binding % PF00646!PFAM!F-box domain
Chr02a	91884780	91884837	Chr02a	91881440	91887391	Pavirv21026094m.g	+	57	% PTHR33087!PANTHER!
Chr02a	98343796	98343849	Chr02a	98341016	98345897	Pavirv21027055m.g	-	53	-
Chr02a	100643348	100643486	Chr02a	100635039	100643370	Pavirv21027330m.g	-	22	% PF12854!PFAM!PPR repeat % PF01535!PFAM!PPR repeat % PTHR24015!PANTHER!FAMILY NOT NAMED % PTHR24015:SF463!PANTHER! % PF13041!PFAM!PPR repeat family
Chr02a	102294271	102294413	Chr02a	102283382	102302407	Pavirv21027628m.g	+	142	% GO:0016020!GO!membrane % PTHR30540!PANTHER!OSMOTIC STRESS POTASSIUM TRANSPORTER % GO:0015079!GO!potassium ion transmembrane transporter activity % PF02705!PFAM!K+ potassium transporter % PTHR30540:SF26!PANTHER! % K03549!KEGGORTH!KUP system potassium uptake protein % GO:0071805!GO!potassium ion transmembrane transport
Chr02a	102294678	102294899	Chr02a	102283382	102302407	Pavirv21027628m.g	+	221	% GO:0016020!GO!membrane % PTHR30540!PANTHER!OSMOTIC STRESS POTASSIUM TRANSPORTER % GO:0015079!GO!potassium ion transmembrane transporter activity % PF02705!PFAM!K+ potassium transporter % PTHR30540:SF26!PANTHER! % K03549!KEGGORTH!KUP system potassium uptake protein % GO:0071805!GO!potassium ion transmembrane transport
Chr02a	102295403	102295525	Chr02a	102283382	102302407	Pavirv21027628m.g	+	122	% GO:0016020!GO!membrane % PTHR30540!PANTHER!OSMOTIC STRESS POTASSIUM TRANSPORTER % GO:0015079!GO!potassium ion transmembrane transporter activity % PF02705!PFAM!K+ potassium transporter % PTHR30540:SF26!PANTHER! % K03549!KEGGORTH!KUP system potassium uptake protein % GO:0071805!GO!potassium ion transmembrane transport
Chr02b	521154	521233	.	-1	-1	.	-1	0	-
Chr02b	568068	568280	Chr02b	567499	571981	Pavirv21027953m.g	+	212	% PTHR33170:SF1!PANTHER! % PTHR33170!PANTHER!
Chr02b	568068	568280	Chr02b	566290	575322	Pavirv21027952m.g	+	212	-
Chr02b	568827	568930	Chr02b	567499	571981	Pavirv21027953m.g	+	103	% PTHR33170:SF1!PANTHER! % PTHR33170!PANTHER!
Chr02b	568827	568930	Chr02b	566290	575322	Pavirv21027952m.g	+	103	-
Chr02b	1449236	1449372	Chr02b	1440668	1454048	Pavirv21028108m.g	+	136	% PTHR14194:SF71!PANTHER! % PTHR14194!PANTHER!NITROGEN METABOLIC REGULATION PROTEIN NMR-RELATED
Chr02b	2303784	2303901	.	-1	-1	.	-1	0	-
Chr02b	2749391	2749441	.	-1	-1	.	-1	0	-
Chr02b	3578402	3578576	.	-1	-1	.	-1	0	-
Chr02b	4005906	4005954	Chr02b	4004757	4009175	Pavir.J26586.1.axpr.g	-	48	-
Chr02b	4005906	4005954	Chr02b	4005389	4011332	Pavirv21028246m.g	-	48	-
Chr02b	4609044	4609150	Chr02b	4602079	4617138	Pavirv21028309m.g	-	106	% GO:0003872!GO!6-phosphofructokinase activity % GO:0006096!GO!glycolysis % PF00365!PFAM!Phosphofructokinase % PTHR13697:SF20!PANTHER! % PTHR13697!PANTHER!PHOSPHOFRUCTOKINASE % 2.7.1.11!EC!6-phosphofructokinase. % K00850!KEGGORTH!6-phosphofructokinase [EC:2.7.1.11]
Chr02b	4933187	4933383	Chr02b	4932377	4942862	Pavirv21028358m.g	-	196	% GO:0008270!GO!zinc ion binding % PF07967!PFAM!C3HC zinc finger-like % GO:0005634!GO!nucleus % PTHR15835:SF6!PANTHER! % PTHR15835!PANTHER!FAMILY NOT NAMED
Chr02b	8413532	8413585	Chr02b	8409972	8414884	Pavirv21028910m.g	+	53	% GO:0009055!GO!electron carrier activity % PTHR33021:SF58!PANTHER! % PF02298!PFAM!Plastocyanin-like domain % PTHR33021!PANTHER!
Chr02b	8413941	8414061	Chr02b	8409972	8414884	Pavirv21028910m.g	+	120	% GO:0009055!GO!electron carrier activity % PTHR33021:SF58!PANTHER! % PF02298!PFAM!Plastocyanin-like domain % PTHR33021!PANTHER!
Chr02b	9125818	9125929	.	-1	-1	.	-1	0	-
Chr02b	9126445	9126521	.	-1	-1	.	-1	0	-
Chr02b	11312658	11312807	Chr02b	11308936	11313847	Pavirv21029174m.g	+	149	-
Chr02b	11312658	11312807	Chr02b	11311137	11325572	Pavirv21029175m.g	+	149	% PTHR10629!PANTHER!CYTOSINE-SPECIFIC METHYLTRANSFERASE % PF01426!PFAM!BAH domain % GO:0003682!GO!chromatin binding % K00558!KEGGORTH!DNA (cytosine-5-)-methyltransferase [EC:2.1.1.37] % PTHR10629:SF36!PANTHER! % PF12047!PFAM!Cytosine specific DNA methyltransferase replication foci domain % PF00145!PFAM!C-5 cytosine-specific DNA methylase % 2.1.1.37!EC!DNA (cytosine-5-)-methyltransferase.
Chr02b	11672207	11672317	.	-1	-1	.	-1	0	-
Chr02b	12764224	12764277	Chr02b	12761566	12767381	Pavirv21029377m.g	-	53	% KOG1515!KOG!Arylacetamide deacetylase % PTHR23024:SF225!PANTHER! % GO:0016787!GO!hydrolase activity % GO:0008152!GO!metabolic process % PF07859!PFAM!alpha/beta hydrolase fold % PTHR23024!PANTHER!MEMBER OF 'GDXG' FAMILY OF LIPOLYTIC ENZYMES
Chr02b	12771188	12771263	Chr02b	12768967	12773630	Pavirv21029380m.g	-	75	% PTHR23024:SF225!PANTHER! % PTHR23024!PANTHER!MEMBER OF 'GDXG' FAMILY OF LIPOLYTIC ENZYMES
Chr02b	12771188	12771263	Chr02b	12764901	12781592	Pavirv21029379m.g	+	75	-
Chr02b	12771448	12771501	Chr02b	12768967	12773630	Pavirv21029380m.g	-	53	% PTHR23024:SF225!PANTHER! % PTHR23024!PANTHER!MEMBER OF 'GDXG' FAMILY OF LIPOLYTIC ENZYMES
Chr02b	12771448	12771501	Chr02b	12764901	12781592	Pavirv21029379m.g	+	53	-
Chr02b	12815038	12815130	Chr02b	12812810	12817468	Pavirv21029384m.g	-	92	-
Chr02b	13942973	13943055	Chr02b	13939653	13945242	Pavirv21029555m.g	+	82	-
Chr02b	15106974	15107068	Chr02b	15102739	15107962	Pavirv21029671m.g	+	94	% PTHR33157!PANTHER!
Chr02b	15731893	15732123	Chr02b	15728557	15737303	Pavirv21029754m.g	+	230	% PF00168!PFAM!C2 domain % GO:0005515!GO!protein binding % PTHR18896!PANTHER!PHOSPHOLIPASE D % PF00614!PFAM!Phospholipase D Active site motif % GO:0003824!GO!catalytic activity % PTHR18896:SF71!PANTHER! % KOG1329!KOG!Phospholipase D1
Chr02b	15732654	15732776	Chr02b	15728557	15737303	Pavirv21029754m.g	+	122	% PF00168!PFAM!C2 domain % GO:0005515!GO!protein binding % PTHR18896!PANTHER!PHOSPHOLIPASE D % PF00614!PFAM!Phospholipase D Active site motif % GO:0003824!GO!catalytic activity % PTHR18896:SF71!PANTHER! % KOG1329!KOG!Phospholipase D1
Chr02b	15733078	15733219	Chr02b	15728557	15737303	Pavirv21029754m.g	+	141	% PF00168!PFAM!C2 domain % GO:0005515!GO!protein binding % PTHR18896!PANTHER!PHOSPHOLIPASE D % PF00614!PFAM!Phospholipase D Active site motif % GO:0003824!GO!catalytic activity % PTHR18896:SF71!PANTHER! % KOG1329!KOG!Phospholipase D1
Chr02b	15733609	15733797	Chr02b	15728557	15737303	Pavirv21029754m.g	+	188	% PF00168!PFAM!C2 domain % GO:0005515!GO!protein binding % PTHR18896!PANTHER!PHOSPHOLIPASE D % PF00614!PFAM!Phospholipase D Active site motif % GO:0003824!GO!catalytic activity % PTHR18896:SF71!PANTHER! % KOG1329!KOG!Phospholipase D1
Chr02b	15734214	15734347	Chr02b	15734341	15741003	Pavirv21029756m.g	-	6	% PTHR10681!PANTHER!THIOREDOXIN PEROXIDASE % GO:0016491!GO!oxidoreductase activity % PF08534!PFAM!Redoxin % PTHR10681:SF91!PANTHER!
Chr02b	15734214	15734347	Chr02b	15728557	15737303	Pavirv21029754m.g	+	133	% PF00168!PFAM!C2 domain % GO:0005515!GO!protein binding % PTHR18896!PANTHER!PHOSPHOLIPASE D % PF00614!PFAM!Phospholipase D Active site motif % GO:0003824!GO!catalytic activity % PTHR18896:SF71!PANTHER! % KOG1329!KOG!Phospholipase D1
Chr02b	15735002	15735227	Chr02b	15734341	15741003	Pavirv21029756m.g	-	225	% PTHR10681!PANTHER!THIOREDOXIN PEROXIDASE % GO:0016491!GO!oxidoreductase activity % PF08534!PFAM!Redoxin % PTHR10681:SF91!PANTHER!
Chr02b	15735002	15735227	Chr02b	15728557	15737303	Pavirv21029754m.g	+	225	% PF00168!PFAM!C2 domain % GO:0005515!GO!protein binding % PTHR18896!PANTHER!PHOSPHOLIPASE D % PF00614!PFAM!Phospholipase D Active site motif % GO:0003824!GO!catalytic activity % PTHR18896:SF71!PANTHER! % KOG1329!KOG!Phospholipase D1
Chr02b	16206012	16206068	Chr02b	16204578	16213942	Pavirv21029784m.g	+	56	% GO:0008234!GO!cysteine-type peptidase activity % PTHR12606!PANTHER!SENTRIN/SUMO-SPECIFIC PROTEASE % GO:0006508!GO!proteolysis % PF02902!PFAM!Ulp1 protease family, C-terminal catalytic domain
Chr02b	16206012	16206068	Chr02b	16205003	16210328	Pavirv21029785m.g	+	56	-
Chr02b	16217957	16218085	Chr02b	16217346	16221705	Pavirv21029789m.g	+	128	-
Chr02b	16219269	16219623	Chr02b	16217346	16221705	Pavirv21029789m.g	+	354	-
Chr02b	16221664	16221783	Chr02b	16220601	16225005	Pavirv21029790m.g	-	119	-
Chr02b	16221664	16221783	Chr02b	16217346	16221705	Pavirv21029789m.g	+	41	-
Chr02b	16224604	16224668	Chr02b	16220601	16225005	Pavirv21029790m.g	-	64	-
Chr02b	16224854	16224935	Chr02b	16220601	16225005	Pavirv21029790m.g	-	81	-
Chr02b	16225433	16225596	.	-1	-1	.	-1	0	-
Chr02b	18435584	18435647	.	-1	-1	.	-1	0	-
Chr02b	20753463	20753735	.	-1	-1	.	-1	0	-
Chr02b	24052094	24052236	.	-1	-1	.	-1	0	-
Chr02b	25818656	25818714	.	-1	-1	.	-1	0	-
Chr02b	26557864	26558042	.	-1	-1	.	-1	0	-
Chr02b	29250118	29250179	.	-1	-1	.	-1	0	-
Chr02b	29499136	29499272	Chr02b	29491605	29502008	Pavirv21030750m.g	+	136	-
Chr02b	29499136	29499272	Chr02b	29498416	29502859	Pavirv21030753m.g	+	136	-
Chr02b	29702480	29702553	.	-1	-1	.	-1	0	-
Chr02b	29704735	29704899	Chr02b	29702757	29709672	Pavirv21030770m.g	+	164	% PF08609!PFAM!Nucleotide exchange factor Fes1 % KOG2160!KOG!Armadillo/beta-catenin-like repeat-containing protein % PTHR19316!PANTHER!PROTEIN FOLDING REGULATOR % PTHR19316:SF6!PANTHER!SUBFAMILY NOT NAMED
Chr02b	33101887	33102068	Chr02b	33099373	33105297	Pavirv21030887m.g	-	181	% PTHR35278!PANTHER! % PTHR35278:SF2!PANTHER!
Chr02b	36996341	36996391	Chr02b	36991319	36998447	Pavirv21030943m.g	+	50	-
Chr02b	37632497	37632607	Chr02b	37629354	37635068	Pavirv21030991m.g	-	110	-
Chr02b	37632497	37632607	Chr02b	37632354	37638230	Pavirv21030993m.g	-	110	% PTHR23227:SF41!PANTHER! % PTHR23227!PANTHER!BUCENTAUR RELATED
Chr02b	41297089	41297137	Chr02b	41296037	41301550	Pavirv21031230m.g	+	48	% PTHR32035!PANTHER!FAMILY NOT NAMED % PF08213!PFAM!Mitochondrial domain of unknown function (DUF1713)
Chr02b	42847490	42847593	Chr02b	42841987	42848896	Pavirv21031420m.g	-	103	% KOG4172!KOG!Predicted E3 ubiquitin ligase % PTHR24188:SF44!PANTHER! % PTHR24188!PANTHER!ANKYRIN REPEAT PROTEIN % PF13920!PFAM!Zinc finger, C3HC4 type (RING finger)
Chr02b	42984327	42984570	Chr02b	42967189	42986528	Pavirv21031437m.g	-	243	% PTHR33120:SF11!PANTHER! % PTHR33120!PANTHER!
Chr02b	42985470	42985669	Chr02b	42967189	42986528	Pavirv21031437m.g	-	199	% PTHR33120:SF11!PANTHER! % PTHR33120!PANTHER!
Chr02b	42985470	42985669	Chr02b	42985117	42995324	Pavirv21031438m.g	-	199	% PF05212!PFAM!Protein of unknown function (DUF707) % PTHR31210:SF9!PANTHER! % PTHR31210!PANTHER!FAMILY NOT NAMED
Chr02b	43438202	43438308	Chr02b	43438168	43443739	Pavir.Bb02076.1.axpr.g	-	106	% GO:0005524!GO!ATP binding % PF00069!PFAM!Protein kinase domain % GO:0004672!GO!protein kinase activity % GO:0006468!GO!protein phosphorylation % PTHR27007!PANTHER! % PTHR27007:SF49!PANTHER!
Chr02b	44057765	44057894	Chr02b	44053830	44058279	Pavirv21031545m.g	+	129	-
Chr02b	45384475	45384589	Chr02b	45380348	45386576	Pavirv21031746m.g	-	114	% PTHR32212:SF93!PANTHER! % PTHR32212!PANTHER!FAMILY NOT NAMED % GO:0005515!GO!protein binding % PF00646!PFAM!F-box domain
Chr02b	50786169	50786252	Chr02b	50784498	50790750	Pavirv21031949m.g	+	83	% GO:0005840!GO!ribosome % GO:0005515!GO!protein binding % K02927!KEGGORTH!large subunit ribosomal protein L40e % GO:0003735!GO!structural constituent of ribosome % KOG0003!KOG!Ubiquitin/60s ribosomal protein L40 fusion % PF00240!PFAM!Ubiquitin family % PTHR10666!PANTHER!UBIQUITIN % GO:0006412!GO!translation % PF01020!PFAM!Ribosomal L40e family
Chr02b	58675710	58675774	Chr02b	58672634	58677817	Pavir.J40272.1.axpr.g	-	64	-
Chr02b	58675710	58675774	Chr02b	58673818	58679919	Pavirv21032398m.g	-	64	-
Chr02b	59886546	59886653	.	-1	-1	.	-1	0	-
Chr02b	60696293	60696444	Chr02b	60693222	60698602	Pavirv21032669m.g	-	151	-
Chr02b	60696293	60696444	Chr02b	60681000	60696582	Pavirv21032662m.g	-	151	% GO:0003677!GO!DNA binding % K03023!KEGGORTH!DNA-directed RNA polymerase III subunit RPC3 % PF05645!PFAM!RNA polymerase III subunit RPC82 % KOG2587!KOG!RNA polymerase III (C) subunit % GO:0006351!GO!transcription, DNA-dependent % PF08221!PFAM!RNA polymerase III subunit RPC82 helix-turn-helix domain % GO:0003899!GO!DNA-directed RNA polymerase activity % PTHR12949!PANTHER!RNA POLYMERASE III (DNA D…
Chr02b	66152700	66152808	.	-1	-1	.	-1	0	-
Chr02b	66479347	66479753	.	-1	-1	.	-1	0	-
Chr02b	66480167	66480407	.	-1	-1	.	-1	0	-
Chr02b	66489835	66490064	.	-1	-1	.	-1	0	-
Chr02b	66491830	66491972	Chr02b	66491813	66504043	Pavirv21033002m.g	-	142	% PTHR32212:SF66!PANTHER! % PTHR32212!PANTHER!FAMILY NOT NAMED
Chr02b	66492379	66492466	Chr02b	66491813	66504043	Pavirv21033002m.g	-	87	% PTHR32212:SF66!PANTHER! % PTHR32212!PANTHER!FAMILY NOT NAMED
Chr02b	73795301	73795358	Chr02b	73794350	73820094	Pavirv21033920m.g	-	57	% KOG1978!KOG!DNA mismatch repair protein - MLH2/PMS1/Pms2 family % GO:0005524!GO!ATP binding % GO:0032300!GO!mismatch repair complex % PTHR10073:SF7!PANTHER!DNA MISMATCH REPAIR PROTEIN MLH3 % PF02518!PFAM!Histidine kinase-, DNA gyrase B-, and HSP90-like ATPase % GO:0007131!GO!reciprocal meiotic recombination % PTHR10073!PANTHER!DNA MISMATCH REPAIR PROTEIN (MLH, PMS, MUTL) % GO:0006298!GO!mismatc…
Chr02b	73795301	73795358	Chr02b	73783081	73797667	Pavirv21033917m.g	-	57	% GO:0003677!GO!DNA binding % GO:0005524!GO!ATP binding % PTHR11472:SF6!PANTHER!BRCA1 INTERACTING PROTEIN C-TERMINAL HELICASE 1 BRIP1 % KOG1131!KOG!RNA polymerase II transcription initiation/nucleotide excision repair factor TFIIH, 5'-3' helicase subunit RAD3 % GO:0008026!GO!ATP-dependent helicase activity % PF13307!PFAM!Helicase C-terminal domain % PF06733!PFAM!DEAD_2 % PTHR11472!PANTHER!DNA REP…
Chr02b	73859832	73859905	Chr02b	73849941	73861652	Pavirv21033929m.g	+	73	% GO:0005524!GO!ATP binding % GO:0005737!GO!cytoplasm % GO:0000166!GO!nucleotide binding % PF08264!PFAM!Anticodon-binding domain of tRNA % PF10458!PFAM!Valyl tRNA synthetase tRNA binding arm % KOG0432!KOG!Valyl-tRNA synthetase % 6.1.1.9!EC!Valine--tRNA ligase. % GO:0004832!GO!valine-tRNA ligase activity % GO:0006438!GO!valyl-tRNA aminoacylation % K01873!KEGGORTH!valyl-tRNA synthetase [EC:6.1.1.9]…
Chr02b	74662452	74662645	Chr02b	74658770	74664065	Pavirv21034079m.g	-	193	-
Chr02b	74791125	74791189	Chr02b	74783227	74791854	Pavirv21034103m.g	-	64	% KOG1663!KOG!O-methyltransferase % GO:0008171!GO!O-methyltransferase activity % PTHR10509:SF26!PANTHER! % PTHR10509!PANTHER!O-METHYLTRANSFERASE-RELATED % PF01596!PFAM!O-methyltransferase
Chr02b	74791125	74791189	Chr02b	74790321	74794911	Pavirv21034104m.g	+	64	% KOG0005!KOG!Ubiquitin-like protein % GO:0005515!GO!protein binding % PTHR10621!PANTHER!UV EXCISION REPAIR PROTEIN RAD23 % PF00240!PFAM!Ubiquitin family % PTHR10621:SF10!PANTHER!
Chr02b	76472893	76472976	.	-1	-1	.	-1	0	-
Chr02b	78779728	78779805	.	-1	-1	.	-1	0	-
Chr02b	78779940	78780286	.	-1	-1	.	-1	0	-
Chr02b	79869085	79869186	Chr02b	79867428	79874484	Pavirv21034827m.g	+	101	% K07976!KEGGORTH!Rab family, other % GO:0007264!GO!small GTPase mediated signal transduction % PTHR24073!PANTHER!FAMILY NOT NAMED % PTHR24073:SF541!PANTHER! % PF00071!PFAM!Ras family % KOG0078!KOG!GTP-binding protein SEC4, small G protein superfamily, and related Ras family GTP-binding proteins % GO:0005525!GO!GTP binding
Chr02b	86141271	86141469	Chr02b	86135758	86142792	Pavirv21035722m.g	-	198	% PTHR33065!PANTHER! % PTHR33065:SF1!PANTHER!
Chr02b	86141578	86141666	Chr02b	86135758	86142792	Pavirv21035722m.g	-	88	% PTHR33065!PANTHER! % PTHR33065:SF1!PANTHER!
Chr02b	88849033	88849085	Chr02b	88846951	88851737	Pavirv21036162m.g	+	52	-
Chr02b	90041361	90041455	Chr02b	90033057	90043322	Pavirv21036352m.g	-	94	% PTHR10196!PANTHER!SUGAR KINASE % PF02782!PFAM!FGGY family of carbohydrate kinases, C-terminal domain % GO:0016773!GO!phosphotransferase activity, alcohol group as acceptor % 2.7.1.17!EC!Xylulokinase. % PTHR10196:SF57!PANTHER! % GO:0005975!GO!carbohydrate metabolic process % PF00370!PFAM!FGGY family of carbohydrate kinases, N-terminal domain % K00854!KEGGORTH!xylulokinase [EC:2.7.1.17] % KOG2531…
Chr02b	90041361	90041455	Chr02b	90039270	90043581	Pavirv21036353m.g	-	94	-
Chr02b	90041361	90041455	Chr02b	90039445	90046258	Pavirv21036354m.g	+	94	% PTHR10344!PANTHER!THYMIDYLATE KINASE % 2.7.4.9!EC!dTMP kinase. % K00943!KEGGORTH!dTMP kinase [EC:2.7.4.9] % KOG3327!KOG!Thymidylate kinase/adenylate kinase % PF02223!PFAM!Thymidylate kinase
Chr02b	90197151	90197226	Chr02b	90196326	90208088	Pavirv21036388m.g	-	75	% PTHR33065!PANTHER! % PTHR33065:SF1!PANTHER!
Chr02b	91859053	91859214	.	-1	-1	.	-1	0	-
Chr02b	91860424	91860512	.	-1	-1	.	-1	0	-
Chr02b	91861405	91861540	.	-1	-1	.	-1	0	-
Chr02b	91881889	91882077	.	-1	-1	.	-1	0	-
Chr02b	92072363	92072429	Chr02b	92071536	92076600	Pavirv21036640m.g	-	66	-
Chr03a	1486622	1486744	Chr03a	1486041	1495163	Pavirv21037221m.g	-	122	% PTHR24012!PANTHER!FAMILY NOT NAMED % PTHR24012:SF350!PANTHER! % GO:0003676!GO!nucleic acid binding % KOG0117!KOG!Heterogeneous nuclear ribonucleoprotein R (RRM superfamily) % PF00076!PFAM!RNA recognition motif. (a.k.a. RRM, RBD, or RNP domain)
Chr03a	1804287	1804340	.	-1	-1	.	-1	0	-
Chr03a	2799709	2799826	Chr03a	2796740	2802015	Pavirv21037474m.g	+	117	-
Chr03a	2799709	2799826	Chr03a	2798137	2806724	Pavirv21037475m.g	-	117	% PTHR33304!PANTHER! % PTHR33304:SF2!PANTHER!
Chr03a	6836176	6836449	Chr03a	6830647	6836342	Pavirv21038134m.g	-	166	-
Chr03a	7976629	7976732	Chr03a	7976311	7983079	Pavirv21038254m.g	+	103	% GO:0005524!GO!ATP binding % KOG1187!KOG!Serine/threonine protein kinase % PTHR27009!PANTHER! % PF00069!PFAM!Protein kinase domain % PTHR27009:SF10!PANTHER! % GO:0004672!GO!protein kinase activity % PF13947!PFAM!Wall-associated receptor kinase galacturonan-binding % GO:0030247!GO!polysaccharide binding % GO:0006468!GO!protein phosphorylation % PF14380!PFAM!Wall-associated receptor kinase C-termi…
Chr03a	10453034	10453126	Chr03a	10451817	10456540	Pavirv21038681m.g	-	92	% PTHR11560:SF9!PANTHER!60S ACIDIC RIBOSOMAL PROTEIN P0 % PTHR11560!PANTHER!FAMILY NOT NAMED
Chr03a	13220333	13220555	Chr03a	13218335	13222911	Pavirv21039004m.g	-	222	-
Chr03a	14031997	14032142	Chr03a	14029639	14034922	Pavirv21039228m.g	+	145	% PTHR31694!PANTHER!FAMILY NOT NAMED % PF13668!PFAM!Ferritin-like domain % PTHR31694:SF5!PANTHER!
Chr03a	14031997	14032142	Chr03a	14030923	14037466	Pavirv21039229m.g	-	145	% GO:0005840!GO!ribosome % GO:0003723!GO!RNA binding % PTHR11581:SF10!PANTHER! % PF00467!PFAM!KOW motif % GO:0003735!GO!structural constituent of ribosome % GO:0005622!GO!intracellular % KOG0378!KOG!40S ribosomal protein S4 % PF16121!PFAM! % PTHR11581!PANTHER!30S/40S RIBOSOMAL PROTEIN S4 % PF08071!PFAM!RS4NT (NUC023) domain % GO:0006412!GO!translation % PF01479!PFAM!S4 domain % PF00900!PFAM!Ribos…
Chr03a	14031997	14032142	Chr03a	14024322	14032764	Pavirv21039227m.g	-	145	% GO:0005737!GO!cytoplasm % K01892!KEGGORTH!histidyl-tRNA synthetase [EC:6.1.1.21] % PTHR11476:SF7!PANTHER! % PF00221!PFAM!Aromatic amino acid lyase % PF03129!PFAM!Anticodon binding domain % PTHR11476!PANTHER!HISTIDYL-TRNA SYNTHETASE % PF13393!PFAM!Histidyl-tRNA synthetase % KOG1936!KOG!Histidyl-tRNA synthetase % 6.1.1.21!EC!Histidine--tRNA ligase.
Chr03a	15656309	15656452	.	-1	-1	.	-1	0	-
Chr03a	15656583	15656824	.	-1	-1	.	-1	0	-
Chr03a	15710099	15710206	.	-1	-1	.	-1	0	-
Chr03a	16643673	16643815	Chr03a	16637919	16643674	Pavirv21039753m.g	+	1	% PTHR33052:SF26!PANTHER! % PTHR33052!PANTHER! % PF14009!PFAM!Domain of unknown function (DUF4228)
Chr03a	17180562	17180672	.	-1	-1	.	-1	0	-
Chr03a	18934715	18934792	Chr03a	18927744	18938566	Pavirv21040194m.g	+	77	% KOG3671!KOG!Actin regulatory protein (Wiskott-Aldrich syndrome protein) % PTHR31342!PANTHER!FAMILY NOT NAMED % PTHR31342:SF7!PANTHER!
Chr03a	18994958	18995014	Chr03a	18991447	18999919	Pavir.J19494.1.axpr.g	+	56	% PTHR35716!PANTHER! % PTHR35716:SF1!PANTHER!
Chr03a	18994958	18995014	Chr03a	18986659	18995511	Pavirv21040208m.g	-	56	% PF13812!PFAM!Pentatricopeptide repeat domain % PF01535!PFAM!PPR repeat % PF14432!PFAM!DYW family of nucleic acid deaminases % PTHR24015!PANTHER!FAMILY NOT NAMED % PF13041!PFAM!PPR repeat family % PTHR24015:SF156!PANTHER!OS08G0162200 PROTEIN
Chr03a	19444096	19444214	.	-1	-1	.	-1	0	-
Chr03a	20024301	20024612	Chr03a	20022169	20027379	Pavirv21040320m.g	+	311	% PTHR31279:SF11!PANTHER! % PF04674!PFAM!Phosphate-induced protein 1 conserved region % PTHR31279!PANTHER!FAMILY NOT NAMED
Chr03a	23402940	23403011	.	-1	-1	.	-1	0	-
Chr03a	25780928	25781178	Chr03a	25780944	25791780	Pavirv21040748m.g	-	234	% KOG4638!KOG!Uncharacterized conserved protein % PTHR15860:SF4!PANTHER! % GO:0005515!GO!protein binding % PF13639!PFAM!Ring finger domain % GO:0008270!GO!zinc ion binding % PTHR15860!PANTHER!UNCHARACTERIZED RING FINGER-CONTAINING PROTEIN
Chr03a	31898903	31899109	.	-1	-1	.	-1	0	-
Chr03a	34817579	34817845	Chr03a	34815703	34820115	Pavir.J20566.1.axpr.g	+	266	-
Chr03a	34817579	34817845	Chr03a	34811882	34819174	Pavirv21041609m.g	-	266	% PTHR21485!PANTHER!CMP-N-ACETYLNEURAMINIC ACID SYNTHASE % K00979!KEGGORTH!3-deoxy-manno-octulosonate cytidylyltransferase (CMP-KDO synthetase) [EC:2.7.7.38] % PF02348!PFAM!Cytidylyltransferase % PTHR21485:SF19!PANTHER! % 2.7.7.38!EC!3-deoxy-manno-octulosonate cytidylyltransferase.
Chr03a	37562307	37562448	.	-1	-1	.	-1	0	-
Chr03a	37616118	37616199	.	-1	-1	.	-1	0	-
Chr03a	37616403	37616526	.	-1	-1	.	-1	0	-
Chr03a	37616699	37616802	.	-1	-1	.	-1	0	-
Chr03a	39569286	39569434	.	-1	-1	.	-1	0	-
Chr03a	39988129	39988205	Chr03a	39980772	39989011	Pavirv21042450m.g	-	76	% GO:0005737!GO!cytoplasm % K01892!KEGGORTH!histidyl-tRNA synthetase [EC:6.1.1.21] % PTHR11476:SF7!PANTHER! % PF00221!PFAM!Aromatic amino acid lyase % PF03129!PFAM!Anticodon binding domain % PTHR11476!PANTHER!HISTIDYL-TRNA SYNTHETASE % PF13393!PFAM!Histidyl-tRNA synthetase % KOG1936!KOG!Histidyl-tRNA synthetase % 6.1.1.21!EC!Histidine--tRNA ligase.
Chr03a	39988129	39988205	Chr03a	39985869	39990986	Pavirv21042451m.g	+	76	% PTHR31694!PANTHER!FAMILY NOT NAMED % PF13668!PFAM!Ferritin-like domain % PTHR31694:SF5!PANTHER!
Chr03a	39988129	39988205	Chr03a	39987093	39993608	Pavirv21042452m.g	-	76	% GO:0005840!GO!ribosome % GO:0003723!GO!RNA binding % PTHR11581:SF10!PANTHER! % PF00467!PFAM!KOW motif % GO:0003735!GO!structural constituent of ribosome % GO:0005622!GO!intracellular % KOG0378!KOG!40S ribosomal protein S4 % PF16121!PFAM! % PTHR11581!PANTHER!30S/40S RIBOSOMAL PROTEIN S4 % PF08071!PFAM!RS4NT (NUC023) domain % GO:0006412!GO!translation % PF01479!PFAM!S4 domain % PF00900!PFAM!Ribos…
Chr03a	39988533	39988776	Chr03a	39980772	39989011	Pavirv21042450m.g	-	243	% GO:0005737!GO!cytoplasm % K01892!KEGGORTH!histidyl-tRNA synthetase [EC:6.1.1.21] % PTHR11476:SF7!PANTHER! % PF00221!PFAM!Aromatic amino acid lyase % PF03129!PFAM!Anticodon binding domain % PTHR11476!PANTHER!HISTIDYL-TRNA SYNTHETASE % PF13393!PFAM!Histidyl-tRNA synthetase % KOG1936!KOG!Histidyl-tRNA synthetase % 6.1.1.21!EC!Histidine--tRNA ligase.
Chr03a	39988533	39988776	Chr03a	39985869	39990986	Pavirv21042451m.g	+	243	% PTHR31694!PANTHER!FAMILY NOT NAMED % PF13668!PFAM!Ferritin-like domain % PTHR31694:SF5!PANTHER!
Chr03a	39988533	39988776	Chr03a	39987093	39993608	Pavirv21042452m.g	-	243	% GO:0005840!GO!ribosome % GO:0003723!GO!RNA binding % PTHR11581:SF10!PANTHER! % PF00467!PFAM!KOW motif % GO:0003735!GO!structural constituent of ribosome % GO:0005622!GO!intracellular % KOG0378!KOG!40S ribosomal protein S4 % PF16121!PFAM! % PTHR11581!PANTHER!30S/40S RIBOSOMAL PROTEIN S4 % PF08071!PFAM!RS4NT (NUC023) domain % GO:0006412!GO!translation % PF01479!PFAM!S4 domain % PF00900!PFAM!Ribos…
Chr03a	40168071	40168166	Chr03a	40163404	40169316	Pavirv21042487m.g	-	95	% PF00657!PFAM!GDSL-like Lipase/Acylhydrolase % PTHR22835!PANTHER!ZINC FINGER FYVE DOMAIN CONTAINING PROTEIN % GO:0016788!GO!hydrolase activity, acting on ester bonds % PTHR22835:SF280!PANTHER!
Chr03a	40168071	40168166	Chr03a	40165429	40181132	Pavirv21042488m.g	-	95	% PTHR11125!PANTHER!SUPPRESSOR OF TY 5 % KOG1999!KOG!RNA polymerase II transcription elongation factor DSIF/SUPT5H/SPT5 % PTHR11125:SF8!PANTHER! % PF03439!PFAM!Early transcription elongation factor of RNA pol II, NGN section
Chr03a	47349969	47350143	.	-1	-1	.	-1	0	-
Chr03a	47350385	47350480	.	-1	-1	.	-1	0	-
Chr03a	48553761	48553850	Chr03a	48552025	48556984	Pavirv21043184m.g	+	89	-
Chr03a	48554011	48554365	Chr03a	48552025	48556984	Pavirv21043184m.g	+	354	-
Chr03a	49012938	49013082	Chr03a	49009730	49020207	Pavirv21043203m.g	-	144	-
Chr03a	49012938	49013082	Chr03a	49012504	49018356	Pavirv21043204m.g	+	144	% PTHR33157!PANTHER!
Chr03a	49015117	49015302	Chr03a	49009730	49020207	Pavirv21043203m.g	-	185	-
Chr03a	49015117	49015302	Chr03a	49012504	49018356	Pavirv21043204m.g	+	185	% PTHR33157!PANTHER!
Chr03a	49677954	49678030	Chr03a	49676912	49691203	Pavirv21043272m.g	-	76	% PTHR15197!PANTHER!COILIN P80 % PF15862!PFAM! % PTHR15197:SF1!PANTHER!SUBFAMILY NOT NAMED % K13150!KEGGORTH!coilin
Chr03a	49911833	49911897	Chr03a	49911068	49915995	Pavirv21043285m.g	+	64	% PTHR33116:SF4!PANTHER! % PTHR33116!PANTHER!
Chr03a	49911833	49911897	Chr03a	49901940	49942246	Pavirv21043283m.g	+	64	% GO:0003677!GO!DNA binding % GO:0005524!GO!ATP binding % GO:0006260!GO!DNA replication % PTHR10133!PANTHER!DNA POLYMERASE I % 2.7.7.7!EC!DNA-directed DNA polymerase. % K02349!KEGGORTH!DNA polymerase theta subunit [EC:2.7.7.7] % PF00270!PFAM!DEAD/DEAH box helicase % PF00271!PFAM!Helicase conserved C-terminal domain % PF00476!PFAM!DNA polymerase family A % GO:0003676!GO!nucleic acid binding % GO:0…
Chr03a	49942904	49943228	.	-1	-1	.	-1	0	-
Chr03a	58080413	58080547	.	-1	-1	.	-1	0	-
Chr03a	58678436	58678498	.	-1	-1	.	-1	0	-
Chr03a	58906174	58906237	.	-1	-1	.	-1	0	-
Chr03a	59978690	59978858	Chr03a	59976598	59981056	Pavirv21044149m.g	-	168	-
Chr03a	59978690	59978858	Chr03a	59977553	59982029	Pavirv21044150m.g	-	168	-
Chr03a	63060148	63060325	.	-1	-1	.	-1	0	-
Chr03a	63060478	63060622	.	-1	-1	.	-1	0	-
Chr03a	63060812	63062151	Chr03a	63061876	63066298	Pavirv21044452m.g	-	275	-
Chr03b	19814	19882	.	-1	-1	.	-1	0	-
Chr03b	1764261	1764314	.	-1	-1	.	-1	0	-
Chr03b	1919325	1919395	Chr03b	1918332	1924579	Pavirv21046162m.g	-	70	% PTHR11260:SF248!PANTHER! % PF14303!PFAM!No apical meristem-associated C-terminal domain % PTHR11260!PANTHER!GLUTATHIONE S-TRANSFERASE, GST, SUPERFAMILY, GST DOMAIN CONTAINING
Chr03b	1919325	1919395	Chr03b	1908536	1926713	Pavirv21046160m.g	+	70	% K01934!KEGGORTH!5-formyltetrahydrofolate cyclo-ligase [EC:6.3.3.2] % KOG4410!KOG!5-formyltetrahydrofolate cyclo-ligase % PF01812!PFAM!5-formyltetrahydrofolate cyclo-ligase family % PTHR13017:SF0!PANTHER!SUBFAMILY NOT NAMED % 6.3.3.2!EC!5-formyltetrahydrofolate cyclo-ligase. % PTHR13017!PANTHER!5-FORMYLTETRAHYDROFOLATE CYCLO-LIGASE-RELATED
Chr03b	2141845	2141912	Chr03b	2138808	2143382	Pavirv21046215m.g	+	67	-
Chr03b	4348072	4348199	Chr03b	4344542	4349876	Pavirv21046474m.g	+	127	-
Chr03b	4348072	4348199	Chr03b	4344591	4352277	Pavirv21046475m.g	-	127	% GO:0008375!GO!acetylglucosaminyltransferase activity % GO:0016020!GO!membrane % PTHR31042:SF8!PANTHER! % PF02485!PFAM!Core-2/I-Branching enzyme % PTHR31042!PANTHER!FAMILY NOT NAMED
Chr03b	4348072	4348199	Chr03b	4348129	4352641	Pavirv21046476m.g	+	70	-
Chr03b	5718323	5718769	.	-1	-1	.	-1	0	-
Chr03b	6429764	6429816	Chr03b	6427715	6433833	Pavirv21046906m.g	-	52	% PF01255!PFAM!Putative undecaprenyl diphosphate synthase % KOG1602!KOG!Cis-prenyltransferase % PTHR10291:SF6!PANTHER!UNDECAPRENYL DIPHOSPHATE SYNTHASE % GO:0016765!GO!transferase activity, transferring alkyl or aryl (other than methyl) groups % PTHR10291!PANTHER!DEHYDRODOLICHYL DIPHOSPHATE SYNTHASE
Chr03b	7069178	7069289	Chr03b	7063233	7069524	Pavirv21047021m.g	+	111	% PF12854!PFAM!PPR repeat % PF01535!PFAM!PPR repeat % PTHR24015:SF695!PANTHER! % PTHR24015!PANTHER!FAMILY NOT NAMED % PF13041!PFAM!PPR repeat family
Chr03b	7069178	7069289	Chr03b	7066143	7077167	Pavirv21047022m.g	+	111	% PTHR11879!PANTHER!ASPARTATE AMINOTRANSFERASE % GO:0009058!GO!biosynthetic process % GO:0030170!GO!pyridoxal phosphate binding % PTHR11879:SF18!PANTHER! % GO:0006520!GO!cellular amino acid metabolic process % PF00155!PFAM!Aminotransferase class I and II % GO:0008483!GO!transaminase activity
Chr03b	7225948	7226066	.	-1	-1	.	-1	0	-
Chr03b	11598536	11598629	Chr03b	11593877	11599409	Pavirv21047349m.g	-	93	% PF03081!PFAM!Exo70 exocyst complex subunit % PTHR12542!PANTHER!EXOCYST COMPLEX PROTEIN EXO70 % GO:0000145!GO!exocyst % PTHR12542:SF24!PANTHER! % GO:0006887!GO!exocytosis
Chr03b	12632422	12632472	Chr03b	12630409	12635152	Pavirv21047445m.g	-	50	-
Chr03b	12632422	12632472	Chr03b	12631656	12637559	Pavirv21047446m.g	-	50	% K08176!KEGGORTH!MFS transporter, PHS family, inorganic phosphate transporter % PF00083!PFAM!Sugar (and other) transporter % GO:0016021!GO!integral to membrane % PTHR24064:SF261!PANTHER! % GO:0055085!GO!transmembrane transport % PTHR24064!PANTHER!FAMILY NOT NAMED % KOG0252!KOG!Inorganic phosphate transporter % GO:0022857!GO!transmembrane transporter activity
Chr03b	14953979	14954168	Chr03b	14953112	14958420	Pavirv21047637m.g	-	189	-
Chr03b	15375790	15375853	Chr03b	15372423	15378732	Pavirv21047699m.g	-	63	% PTHR33075:SF4!PANTHER! % PTHR33075!PANTHER!
Chr03b	16276389	16276466	Chr03b	16271304	16277355	Pavirv21047817m.g	-	77	% KOG0157!KOG!Cytochrome P450 CYP4/CYP19/CYP26 subfamilies % GO:0005506!GO!iron ion binding % GO:0055114!GO!oxidation-reduction process % GO:0016705!GO!oxidoreductase activity, acting on paired donors, with incorporation or reduction of molecular oxygen % PTHR24296!PANTHER!FAMILY NOT NAMED % GO:0020037!GO!heme binding % PF00067!PFAM!Cytochrome P450 % PTHR24296:SF36!PANTHER!
Chr03b	16276389	16276466	Chr03b	16276093	16280668	Pavirv21047819m.g	+	77	-
Chr03b	19802329	19802519	.	-1	-1	.	-1	0	-
Chr03b	19906228	19906288	.	-1	-1	.	-1	0	-
Chr03b	27529009	27529168	Chr03b	27518337	27542759	Pavirv21048453m.g	-	159	% PTHR23324:SF45!PANTHER! % PTHR23324!PANTHER!SEC14 RELATED PROTEIN
Chr03b	28141154	28141365	Chr03b	28135803	28142789	Pavirv21048478m.g	+	211	% KOG1315!KOG!Predicted DHHC-type Zn-finger protein % GO:0008270!GO!zinc ion binding % PF01529!PFAM!DHHC palmitoyltransferase % PTHR22883:SF53!PANTHER! % PTHR22883!PANTHER!ZINC FINGER DHHC DOMAIN CONTAINING PROTEIN
Chr03b	28141154	28141365	Chr03b	28139289	28155206	Pavirv21048480m.g	+	211	% PF03917!PFAM!Eukaryotic glutathione synthase, ATP binding domain % GO:0005524!GO!ATP binding % GO:0004363!GO!glutathione synthase activity % KOG0021!KOG!Glutathione synthetase % GO:0006750!GO!glutathione biosynthetic process % PF03199!PFAM!Eukaryotic glutathione synthase % PTHR11130!PANTHER!GLUTATHIONE SYNTHETASE % PTHR11130:SF1!PANTHER!GLUTATHIONE SYNTHETASE
Chr03b	30330037	30330253	.	-1	-1	.	-1	0	-
Chr03b	30399179	30399263	Chr03b	30398281	30402982	Pavirv21048566m.g	-	84	% PTHR24298:SF58!PANTHER! % GO:0005506!GO!iron ion binding % GO:0055114!GO!oxidation-reduction process % GO:0016705!GO!oxidoreductase activity, acting on paired donors, with incorporation or reduction of molecular oxygen % GO:0020037!GO!heme binding % PTHR24298!PANTHER!FAMILY NOT NAMED % PF00067!PFAM!Cytochrome P450
Chr03b	30399179	30399263	Chr03b	30398983	30404789	Pavirv21048567m.g	-	84	% GO:0005506!GO!iron ion binding % GO:0055114!GO!oxidation-reduction process % GO:0016705!GO!oxidoreductase activity, acting on paired donors, with incorporation or reduction of molecular oxygen % GO:0020037!GO!heme binding % PTHR24298!PANTHER!FAMILY NOT NAMED % PTHR24298:SF94!PANTHER! % PF00067!PFAM!Cytochrome P450
Chr03b	33120670	33120751	Chr03b	33116736	33123067	Pavirv21048705m.g	-	81	-
Chr03b	33120670	33120751	Chr03b	33119251	33124234	Pavirv21048706m.g	-	81	% PTHR33170:SF2!PANTHER! % PF12353!PFAM!Eukaryotic translation initiation factor 3 subunit G % PF14111!PFAM!Domain of unknown function (DUF4283) % PTHR33170!PANTHER!
Chr03b	33215893	33216063	Chr03b	33213213	33218305	Pavirv21048714m.g	-	170	-
Chr03b	33215893	33216063	Chr03b	33209148	33216469	Pavirv21048713m.g	-	170	% PTHR37766!PANTHER!
Chr03b	35191708	35191886	Chr03b	35187876	35193189	Pavirv21048801m.g	+	178	% PTHR36776!PANTHER! % PTHR36776:SF1!PANTHER!
Chr03b	36783431	36783512	.	-1	-1	.	-1	0	-
Chr03b	37465317	37465439	.	-1	-1	.	-1	0	-
Chr03b	38103229	38103340	.	-1	-1	.	-1	0	-
Chr03b	38103457	38103687	.	-1	-1	.	-1	0	-
Chr03b	38521044	38521182	.	-1	-1	.	-1	0	-
Chr03b	40378551	40378644	.	-1	-1	.	-1	0	-
Chr03b	40925788	40925935	Chr03b	40915613	40926183	Pavirv21049225m.g	+	147	-
Chr03b	40925788	40925935	Chr03b	40925199	40947329	Pavirv21049227m.g	+	147	% GO:0004553!GO!hydrolase activity, hydrolyzing O-glycosyl compounds % KOG0496!KOG!Beta-galactosidase % PTHR23421:SF69!PANTHER! % GO:0005975!GO!carbohydrate metabolic process % PF02140!PFAM!Galactose binding lectin domain % GO:0030246!GO!carbohydrate binding % PTHR23421!PANTHER!BETA-GALACTOSIDASE RELATED % PF01301!PFAM!Glycosyl hydrolases family 35
Chr03b	42369246	42369313	Chr03b	42366754	42373952	Pavirv21049346m.g	+	67	% PTHR24176!PANTHER!FAMILY NOT NAMED
Chr03b	43979422	43979549	.	-1	-1	.	-1	0	-
Chr03b	43981227	43981315	.	-1	-1	.	-1	0	-
Chr03b	43986561	43986657	Chr03b	43984057	43989429	Pavirv21049536m.g	-	96	% PTHR27004!PANTHER! % PF13855!PFAM!Leucine rich repeat % GO:0005515!GO!protein binding % PTHR27004:SF20!PANTHER! % PF00560!PFAM!Leucine Rich Repeat
Chr03b	43986561	43986657	Chr03b	43981855	44002522	Pavirv21049535m.g	-	96	% GO:0016042!GO!lipid catabolic process % PTHR21493:SF147!PANTHER! % PTHR21493!PANTHER!CGI-141-RELATED/LIPASE CONTAINING PROTEIN % PF01764!PFAM!Lipase (class 3) % KOG2088!KOG!Predicted lipase/calmodulin-binding heat-shock protein % PF03893!PFAM!Lipase 3 N-terminal region % GO:0006629!GO!lipid metabolic process
Chr03b	43986561	43986657	Chr03b	43985430	43991889	Pavirv21049537m.g	-	96	% PTHR27004!PANTHER! % PF13855!PFAM!Leucine rich repeat % PF08263!PFAM!Leucine rich repeat N-terminal domain % GO:0005515!GO!protein binding % PTHR27004:SF20!PANTHER! % KOG0472!KOG!Leucine-rich repeat protein
Chr03b	43987422	43987473	Chr03b	43984057	43989429	Pavirv21049536m.g	-	51	% PTHR27004!PANTHER! % PF13855!PFAM!Leucine rich repeat % GO:0005515!GO!protein binding % PTHR27004:SF20!PANTHER! % PF00560!PFAM!Leucine Rich Repeat
Chr03b	43987422	43987473	Chr03b	43981855	44002522	Pavirv21049535m.g	-	51	% GO:0016042!GO!lipid catabolic process % PTHR21493:SF147!PANTHER! % PTHR21493!PANTHER!CGI-141-RELATED/LIPASE CONTAINING PROTEIN % PF01764!PFAM!Lipase (class 3) % KOG2088!KOG!Predicted lipase/calmodulin-binding heat-shock protein % PF03893!PFAM!Lipase 3 N-terminal region % GO:0006629!GO!lipid metabolic process
Chr03b	43987422	43987473	Chr03b	43985430	43991889	Pavirv21049537m.g	-	51	% PTHR27004!PANTHER! % PF13855!PFAM!Leucine rich repeat % PF08263!PFAM!Leucine rich repeat N-terminal domain % GO:0005515!GO!protein binding % PTHR27004:SF20!PANTHER! % KOG0472!KOG!Leucine-rich repeat protein
Chr03b	45665601	45665748	Chr03b	45664242	45676190	Pavirv21049739m.g	+	147	% KOG0431!KOG!Auxilin-like protein and related proteins containing DnaJ domain % PTHR23172!PANTHER!AUXILIN/CYCLIN G-ASSOCIATED KINASE-RELATED % PTHR23172:SF38!PANTHER!
Chr03b	45665601	45665748	Chr03b	45659836	45667698	Pavirv21049738m.g	-	147	% PTHR11349:SF44!PANTHER! % GO:0006165!GO!nucleoside diphosphate phosphorylation % GO:0004550!GO!nucleoside diphosphate kinase activity % PF00334!PFAM!Nucleoside diphosphate kinase % K00940!KEGGORTH!nucleoside-diphosphate kinase [EC:2.7.4.6] % PTHR11349!PANTHER!NUCLEOSIDE DIPHOSPHATE KINASE % GO:0006241!GO!CTP biosynthetic process % GO:0006228!GO!UTP biosynthetic process % KOG0888!KOG!Nucleoside …
Chr03b	48561275	48561403	.	-1	-1	.	-1	0	-
Chr03b	49763020	49763119	Chr03b	49761805	49766849	Pavirv21050023m.g	+	99	-
Chr03b	49763020	49763119	Chr03b	49762970	49771672	Pavirv21050024m.g	+	99	% GO:0016567!GO!protein ubiquitination % PTHR11685!PANTHER!RBR FAMILY (RING FINGER AND IBR DOMAIN-CONTAINING) % KOG1812!KOG!Predicted E3 ubiquitin ligase % PF01485!PFAM!IBR domain % GO:0004842!GO!ubiquitin-protein ligase activity % PTHR11685:SF132!PANTHER!
Chr03b	50526188	50526347	.	-1	-1	.	-1	0	-
Chr03b	51994755	51994816	.	-1	-1	.	-1	0	-
Chr03b	52663415	52663552	Chr03b	52659333	52665235	Pavirv21050544m.g	-	137	-
Chr03b	53201741	53201809	Chr03b	53195190	53206971	Pavirv21050633m.g	+	68	% PTHR14237!PANTHER!MOLYBDOPTERIN COFACTOR SULFURASE (MOSC) % KOG2142!KOG!Molybdenum cofactor sulfurase % PTHR14237:SF24!PANTHER!
Chr03b	53623825	53623950	Chr03b	53620183	53624697	Pavirv21050678m.g	+	125	-
Chr03b	53966550	53966712	Chr03b	53960282	53966716	Pavirv21050717m.g	+	162	% GO:0005524!GO!ATP binding % KOG1187!KOG!Serine/threonine protein kinase % PF00069!PFAM!Protein kinase domain % GO:0004672!GO!protein kinase activity % GO:0006468!GO!protein phosphorylation % PF00139!PFAM!Legume lectin domain % GO:0030246!GO!carbohydrate binding % PTHR27007!PANTHER! % PTHR27007:SF63!PANTHER!
Chr03b	54720262	54720421	Chr03b	54717052	54722494	Pavirv21050781m.g	-	159	% PTHR33087:SF4!PANTHER! % PTHR33087!PANTHER!
Chr03b	54720262	54720421	Chr03b	54718871	54724669	Pavirv21050782m.g	-	159	% PTHR33087:SF4!PANTHER! % PTHR33087!PANTHER!
Chr03b	55155194	55155327	.	-1	-1	.	-1	0	-
Chr03b	57528214	57528358	Chr03b	57527641	57532906	Pavirv21050915m.g	-	144	% PTHR12234:SF3!PANTHER! % PTHR12234!PANTHER!FORMIMINOTRANSFERASE-CYCLODEAMINASE % GO:0005542!GO!folic acid binding % PF07837!PFAM!Formiminotransferase domain, N-terminal subdomain % GO:0008152!GO!metabolic process % GO:0016740!GO!transferase activity
Chr03b	57530050	57530212	Chr03b	57527641	57532906	Pavirv21050915m.g	-	162	% PTHR12234:SF3!PANTHER! % PTHR12234!PANTHER!FORMIMINOTRANSFERASE-CYCLODEAMINASE % GO:0005542!GO!folic acid binding % PF07837!PFAM!Formiminotransferase domain, N-terminal subdomain % GO:0008152!GO!metabolic process % GO:0016740!GO!transferase activity
Chr03b	57530050	57530212	Chr03b	57529365	57534477	Pavirv21050916m.g	-	162	% PTHR12234:SF3!PANTHER! % PTHR12234!PANTHER!FORMIMINOTRANSFERASE-CYCLODEAMINASE % GO:0005542!GO!folic acid binding % PF07837!PFAM!Formiminotransferase domain, N-terminal subdomain % GO:0008152!GO!metabolic process % GO:0016740!GO!transferase activity
Chr04a	2208474	2208553	Chr04a	2205486	2212291	Pavirv21051219m.g	+	79	% PTHR21090:SF21!PANTHER! % GO:0016765!GO!transferase activity, transferring alkyl or aryl (other than methyl) groups % PTHR21090!PANTHER!AROM/DEHYDROQUINATE SYNTHASE % PF00275!PFAM!EPSP synthase (3-phosphoshikimate 1-carboxyvinyltransferase)
Chr04a	3297020	3297270	.	-1	-1	.	-1	0	-
Chr04a	4673204	4673331	Chr04a	4671480	4676561	Pavirv21051735m.g	+	127	% GO:0003677!GO!DNA binding % KOG1745!KOG!Histones H3 and H4 % GO:0000786!GO!nucleosome % PTHR11426!PANTHER!HISTONE H3 % PF00125!PFAM!Core histone H2A/H2B/H3/H4
Chr04a	4673204	4673331	Chr04a	4659286	4674654	Pavirv21051734m.g	+	127	% GO:0051015!GO!actin filament binding % PF02209!PFAM!Villin headpiece domain % GO:0051017!GO!actin filament bundle assembly % KOG0443!KOG!Actin regulatory proteins (gelsolin/villin family) % PTHR11977!PANTHER!VILLIN % PTHR11977:SF47!PANTHER! % GO:0003779!GO!actin binding % GO:0007010!GO!cytoskeleton organization % PF00626!PFAM!Gelsolin repeat
Chr04a	7133382	7133500	Chr04a	7116723	7150993	Pavirv21052077m.g	-	118	% GO:0016020!GO!membrane % PTHR12741!PANTHER!LYST-INTERACTING PROTEIN LIP5 (DOPAMINE RESPONSIVE PROTEIN DRG-1) % PF02364!PFAM!1,3-beta-glucan synthase component % GO:0006075!GO!(1->3)-beta-D-glucan biosynthetic process % KOG0916!KOG!1,3-beta-glucan synthase/callose synthase catalytic subunit % GO:0000148!GO!1,3-beta-D-glucan synthase complex % PF14288!PFAM!1,3-beta-glucan synthase subunit FKS1, d…
Chr04a	7728254	7728473	Chr04a	7723245	7729838	Pavirv21052178m.g	-	219	% GO:0004555!GO!alpha,alpha-trehalase activity % GO:0005991!GO!trehalose metabolic process % PF01204!PFAM!Trehalase
Chr04a	7728813	7728896	Chr04a	7723245	7729838	Pavirv21052178m.g	-	83	% GO:0004555!GO!alpha,alpha-trehalase activity % GO:0005991!GO!trehalose metabolic process % PF01204!PFAM!Trehalase
Chr04a	11376899	11377029	.	-1	-1	.	-1	0	-
Chr04a	14906832	14906914	Chr04a	14900550	14932658	Pavirv21052649m.g	+	82	% K04567!KEGGORTH!lysyl-tRNA synthetase, class II [EC:6.1.1.6] % GO:0005524!GO!ATP binding % PTHR22594:SF20!PANTHER! % 6.1.1.6!EC!Lysine--tRNA ligase. % GO:0000166!GO!nucleotide binding % PTHR22594!PANTHER!ASPARTYL/LYSYL-TRNA SYNTHETASE % GO:0003676!GO!nucleic acid binding % PF01336!PFAM!OB-fold nucleic acid binding domain % GO:0006418!GO!tRNA aminoacylation for protein translation % KOG1885!KOG!…
Chr04a	14920663	14920965	Chr04a	14917822	14924902	Pavirv21052652m.g	+	302	% PTHR33075!PANTHER!
Chr04a	14920663	14920965	Chr04a	14900550	14932658	Pavirv21052649m.g	+	302	% K04567!KEGGORTH!lysyl-tRNA synthetase, class II [EC:6.1.1.6] % GO:0005524!GO!ATP binding % PTHR22594:SF20!PANTHER! % 6.1.1.6!EC!Lysine--tRNA ligase. % GO:0000166!GO!nucleotide binding % PTHR22594!PANTHER!ASPARTYL/LYSYL-TRNA SYNTHETASE % GO:0003676!GO!nucleic acid binding % PF01336!PFAM!OB-fold nucleic acid binding domain % GO:0006418!GO!tRNA aminoacylation for protein translation % KOG1885!KOG!…
Chr04a	15163746	15163833	.	-1	-1	.	-1	0	-
Chr04a	16707161	16707209	.	-1	-1	.	-1	0	-
Chr04a	17469645	17469747	Chr04a	17468409	17473211	Pavir.Da01416.1.axpr.g	+	102	-
Chr04a	17469645	17469747	Chr04a	17468148	17472465	Pavirv21052899m.g	+	102	-
Chr04a	17471072	17471277	Chr04a	17468409	17473211	Pavir.Da01416.1.axpr.g	+	205	-
Chr04a	17471072	17471277	Chr04a	17468148	17472465	Pavirv21052899m.g	+	205	-
Chr04a	21753799	21753863	.	-1	-1	.	-1	0	-
Chr04a	23191229	23191330	Chr04a	23189144	23197661	Pavirv21053236m.g	+	101	-
Chr04a	25914804	25914880	Chr04a	25911132	25917292	Pavirv21053373m.g	-	76	-
Chr04a	25915223	25915324	Chr04a	25911132	25917292	Pavirv21053373m.g	-	101	-
Chr04a	26798282	26798485	.	-1	-1	.	-1	0	-
Chr04a	28319716	28319928	.	-1	-1	.	-1	0	-
Chr04a	28320265	28320409	.	-1	-1	.	-1	0	-
Chr04a	29179793	29179932	Chr04a	29179167	29186876	Pavirv21053609m.g	+	139	% PF13881!PFAM!Ubiquitin-2 like Rad60 SUMO-like % PTHR13169!PANTHER!UBIQUITIN-LIKE PROTEIN 3 (HCG-1 PROTEIN)
Chr04a	29740123	29740178	Chr04a	29733749	29740848	Pavirv21053676m.g	-	55	% PTHR31639!PANTHER!FAMILY NOT NAMED % PTHR31639:SF4!PANTHER!
Chr04a	31957240	31957337	.	-1	-1	.	-1	0	-
Chr04a	32091301	32091358	.	-1	-1	.	-1	0	-
Chr04a	32091825	32091954	.	-1	-1	.	-1	0	-
Chr04a	34043860	34043967	Chr04a	34041550	34046440	Pavirv21054141m.g	+	107	-
Chr04a	38592491	38592701	Chr04a	38589117	38595031	Pavirv21054482m.g	-	210	-
Chr04a	39497893	39498037	.	-1	-1	.	-1	0	-
Chr04a	39501630	39501898	Chr04a	39499538	39514716	Pavirv21054502m.g	-	268	-
Chr04a	41325034	41325134	.	-1	-1	.	-1	0	-
Chr04a	41325894	41325990	.	-1	-1	.	-1	0	-
Chr04a	41326117	41326230	.	-1	-1	.	-1	0	-
Chr04a	42059638	42059760	Chr04a	42046641	42080950	Pavirv21054655m.g	+	122	% PTHR21392!PANTHER!UNCHARACTERIZED % PF03942!PFAM!DTW domain % PTHR21392:SF4!PANTHER!SUBFAMILY NOT NAMED
Chr04a	42059951	42060029	Chr04a	42046641	42080950	Pavirv21054655m.g	+	78	% PTHR21392!PANTHER!UNCHARACTERIZED % PF03942!PFAM!DTW domain % PTHR21392:SF4!PANTHER!SUBFAMILY NOT NAMED
Chr04a	42060751	42060884	Chr04a	42046641	42080950	Pavirv21054655m.g	+	133	% PTHR21392!PANTHER!UNCHARACTERIZED % PF03942!PFAM!DTW domain % PTHR21392:SF4!PANTHER!SUBFAMILY NOT NAMED
Chr04a	42554939	42555035	.	-1	-1	.	-1	0	-
Chr04a	44773932	44774054	Chr04a	44764651	44774598	Pavirv21054915m.g	+	122	-
Chr04a	44773932	44774054	Chr04a	44771129	44779744	Pavirv21054919m.g	-	122	% PF13839!PFAM!GDSL/SGNH-like Acyl-Esterase family found in Pmr5 and Cas1p % PTHR32285!PANTHER!FAMILY NOT NAMED % PF14416!PFAM!PMR5 N terminal Domain % PTHR32285:SF9!PANTHER!
Chr04a	46256463	46256538	.	-1	-1	.	-1	0	-
Chr04a	48626994	48627054	.	-1	-1	.	-1	0	-
Chr04a	49780751	49780844	Chr04a	49771474	49783478	Pavirv21055506m.g	+	93	% PTHR23155:SF498!PANTHER! % PTHR23155!PANTHER!LEUCINE-RICH REPEAT-CONTAINING PROTEIN
Chr04a	51337467	51337608	Chr04a	51334940	51339809	Pavirv21055686m.g	+	141	-
Chr04a	51337467	51337608	Chr04a	51328636	51338939	Pavirv21055685m.g	-	141	% K12852!KEGGORTH!116 kDa U5 small nuclear ribonucleoprotein component % PF00009!PFAM!Elongation factor Tu GTP binding domain % PF16004!PFAM! % PF00679!PFAM!Elongation factor G C-terminus % PTHR23115!PANTHER!TRANSLATION FACTOR % PTHR23115:SF5!PANTHER!116 KDA U5 SMALL NUCLEAR RIBONUCLEOPROTEIN COMPONENT % PF03764!PFAM!Elongation factor G, domain IV % KOG0468!KOG!U5 snRNP-specific protein % GO:0005…
Chr04a	51969577	51969715	Chr04a	51964919	51970080	Pavirv21055788m.g	+	138	-
Chr04a	51969577	51969715	Chr04a	51966341	51970802	Pavirv21055789m.g	-	138	-
Chr04a	51969577	51969715	Chr04a	51968282	51972889	Pavirv21055790m.g	-	138	-
Chr04a	51969577	51969715	Chr04a	51969285	51976836	Pavirv21055793m.g	-	138	% PF00168!PFAM!C2 domain % PTHR10024!PANTHER!SYNAPTOTAGMIN % GO:0005515!GO!protein binding % PTHR10024:SF256!PANTHER! % PF08372!PFAM!Plant phosphoribosyltransferase C-terminal
Chr04a	56908295	56908529	Chr04a	56902735	56908591	Pavirv21056372m.g	-	234	% PTHR33170:SF2!PANTHER! % PTHR33170!PANTHER!
Chr04a	56928690	56928779	Chr04a	56920941	56931540	Pavirv21056376m.g	-	89	% KOG2183!KOG!Prolylcarboxypeptidase (angiotensinase C) % PTHR11010!PANTHER!PROTEASE S28 PRO-X CARBOXYPEPTIDASE-RELATED % PF05577!PFAM!Serine carboxypeptidase S28 % GO:0008236!GO!serine-type peptidase activity % PTHR11010:SF31!PANTHER! % K01285!KEGGORTH!lysosomal Pro-X carboxypeptidase [EC:3.4.16.2] % GO:0006508!GO!proteolysis % 3.4.16.2!EC!Lysosomal Pro-Xaa carboxypeptidase.
Chr04a	60434473	60434549	Chr04a	60432418	60445808	Pavirv21056871m.g	+	76	% GO:0004722!GO!protein serine/threonine phosphatase activity % KOG0698!KOG!Serine/threonine protein phosphatase % PTHR13832!PANTHER!PROTEIN PHOSPHATASE 2C % GO:0006470!GO!protein dephosphorylation % PTHR13832:SF352!PANTHER! % PF00481!PFAM!Protein phosphatase 2C % GO:0003824!GO!catalytic activity
Chr04a	63180951	63181045	Chr04a	63175728	63181539	Pavirv21057276m.g	+	94	-
Chr04b	2142023	2142106	Chr04b	2138901	2143895	Pavirv21057582m.g	-	83	-
Chr04b	3448002	3448409	Chr04b	3443869	3450402	Pavirv21057846m.g	-	407	% PTHR31704!PANTHER!FAMILY NOT NAMED % PTHR31704:SF25!PANTHER! % PF12776!PFAM!Myb/SANT-like DNA-binding domain
Chr04b	3448002	3448409	Chr04b	3448053	3453504	Pavirv21057847m.g	-	356	% GO:0005515!GO!protein binding % PF13639!PFAM!Ring finger domain % GO:0008270!GO!zinc ion binding % PTHR22763:SF60!PANTHER! % PTHR22763!PANTHER!RING ZINC FINGER PROTEIN
Chr04b	3829374	3829511	Chr04b	3826250	3833028	Pavirv21057895m.g	+	137	% K00800!KEGGORTH!3-phosphoshikimate 1-carboxyvinyltransferase [EC:2.5.1.19] % PTHR21090:SF21!PANTHER! % 2.5.1.19!EC!3-phosphoshikimate 1-carboxyvinyltransferase. % GO:0016765!GO!transferase activity, transferring alkyl or aryl (other than methyl) groups % PTHR21090!PANTHER!AROM/DEHYDROQUINATE SYNTHASE % PF00275!PFAM!EPSP synthase (3-phosphoshikimate 1-carboxyvinyltransferase)
Chr04b	3829374	3829511	Chr04b	3829371	3835844	Pavirv21057896m.g	-	137	% GO:0005840!GO!ribosome % PTHR11700!PANTHER!30S RIBOSOMAL PROTEIN S10 FAMILY MEMBER % K02969!KEGGORTH!small subunit ribosomal protein S20e % GO:0003735!GO!structural constituent of ribosome % KOG0900!KOG!40S ribosomal protein S20 % PTHR11700:SF10!PANTHER! % GO:0006412!GO!translation % PF00338!PFAM!Ribosomal protein S10p/S20e
Chr04b	3854153	3854356	.	-1	-1	.	-1	0	-
Chr04b	4651336	4651390	Chr04b	4651376	4660002	Pavirv21058049m.g	-	14	% PTHR24012!PANTHER!FAMILY NOT NAMED % PTHR24012:SF393!PANTHER! % KOG1457!KOG!RNA binding protein (contains RRM repeats) % GO:0003676!GO!nucleic acid binding % PF00076!PFAM!RNA recognition motif. (a.k.a. RRM, RBD, or RNP domain)
Chr04b	9109902	9110045	Chr04b	9102367	9115253	Pavirv21058475m.g	+	143	% PTHR24322!PANTHER!FAMILY NOT NAMED % GO:0016491!GO!oxidoreductase activity % GO:0008152!GO!metabolic process % PF00106!PFAM!short chain dehydrogenase % KOG1014!KOG!17 beta-hydroxysteroid dehydrogenase type 3, HSD17B3 % PTHR24322:SF591!PANTHER!
Chr04b	9109902	9110045	Chr04b	9106170	9110958	Pavirv21058477m.g	-	143	% PTHR31696!PANTHER!FAMILY NOT NAMED % PTHR31696:SF28!PANTHER! % PF03372!PFAM!Endonuclease/Exonuclease/phosphatase family
Chr04b	9109902	9110045	Chr04b	9108141	9112767	Pavirv21058478m.g	-	143	% PTHR33170:SF1!PANTHER! % PF14111!PFAM!Domain of unknown function (DUF4283) % PTHR33170!PANTHER!
Chr04b	9111129	9111191	Chr04b	9102367	9115253	Pavirv21058475m.g	+	62	% PTHR24322!PANTHER!FAMILY NOT NAMED % GO:0016491!GO!oxidoreductase activity % GO:0008152!GO!metabolic process % PF00106!PFAM!short chain dehydrogenase % KOG1014!KOG!17 beta-hydroxysteroid dehydrogenase type 3, HSD17B3 % PTHR24322:SF591!PANTHER!
Chr04b	9111129	9111191	Chr04b	9108141	9112767	Pavirv21058478m.g	-	62	% PTHR33170:SF1!PANTHER! % PF14111!PFAM!Domain of unknown function (DUF4283) % PTHR33170!PANTHER!
Chr04b	13648843	13648903	Chr04b	13644442	13650139	Pavirv21058891m.g	-	60	% PF13839!PFAM!GDSL/SGNH-like Acyl-Esterase family found in Pmr5 and Cas1p % PTHR32285!PANTHER!FAMILY NOT NAMED % PTHR32285:SF26!PANTHER! % PF14416!PFAM!PMR5 N terminal Domain
Chr04b	14006544	14006693	.	-1	-1	.	-1	0	-
Chr04b	21637988	21638059	.	-1	-1	.	-1	0	-
Chr04b	30750797	30750853	Chr04b	30749052	30759272	Pavirv21060417m.g	+	56	% K12852!KEGGORTH!116 kDa U5 small nuclear ribonucleoprotein component % PF00009!PFAM!Elongation factor Tu GTP binding domain % PF16004!PFAM! % PF00679!PFAM!Elongation factor G C-terminus % PTHR23115!PANTHER!TRANSLATION FACTOR % PTHR23115:SF5!PANTHER!116 KDA U5 SMALL NUCLEAR RIBONUCLEOPROTEIN COMPONENT % PF03764!PFAM!Elongation factor G, domain IV % KOG0468!KOG!U5 snRNP-specific protein % GO:0005…
Chr04b	31027460	31027519	Chr04b	31022684	31030934	Pavirv21060468m.g	-	59	% PTHR19317!PANTHER!PRENYLATED RAB ACCEPTOR 1-RELATED % PF03208!PFAM!PRA1 family protein % PTHR19317:SF1!PANTHER!PRENYLATED RAB ACCEPTOR 1
Chr04b	37944822	37944901	.	-1	-1	.	-1	0	-
Chr04b	39592435	39592515	Chr04b	39587073	39595956	Pavirv21060926m.g	-	80	% PTHR31696!PANTHER!FAMILY NOT NAMED % PTHR31696:SF25!PANTHER!
Chr04b	44397029	44397091	Chr04b	44393628	44398203	Pavirv21061043m.g	+	62	-
Chr04b	44397029	44397091	Chr04b	44389544	44412120	Pavirv21061042m.g	-	62	% PTHR12663:SF0!PANTHER!SUBFAMILY NOT NAMED % K11267!KEGGORTH!sister chromatid cohesion protein PDS5 % PTHR12663!PANTHER!ANDROGEN INDUCED INHIBITOR OF PROLIFERATION (AS3) / PDS5-RELATED % KOG1525!KOG!Sister chromatid cohesion complex Cohesin, subunit PDS5
Chr04b	44397371	44397465	Chr04b	44393628	44398203	Pavirv21061043m.g	+	94	-
Chr04b	44397371	44397465	Chr04b	44389544	44412120	Pavirv21061042m.g	-	94	% PTHR12663:SF0!PANTHER!SUBFAMILY NOT NAMED % K11267!KEGGORTH!sister chromatid cohesion protein PDS5 % PTHR12663!PANTHER!ANDROGEN INDUCED INHIBITOR OF PROLIFERATION (AS3) / PDS5-RELATED % KOG1525!KOG!Sister chromatid cohesion complex Cohesin, subunit PDS5
Chr04b	44410262	44410372	Chr04b	44389544	44412120	Pavirv21061042m.g	-	110	% PTHR12663:SF0!PANTHER!SUBFAMILY NOT NAMED % K11267!KEGGORTH!sister chromatid cohesion protein PDS5 % PTHR12663!PANTHER!ANDROGEN INDUCED INHIBITOR OF PROLIFERATION (AS3) / PDS5-RELATED % KOG1525!KOG!Sister chromatid cohesion complex Cohesin, subunit PDS5
Chr04b	44675458	44675619	.	-1	-1	.	-1	0	-
Chr04b	44759144	44759194	Chr04b	44753310	44761467	Pavirv21061080m.g	+	50	% PF02225!PFAM!PA domain % GO:0004252!GO!serine-type endopeptidase activity % PTHR10795:SF381!PANTHER! % PF00082!PFAM!Subtilase family % PF05922!PFAM!Peptidase inhibitor I9 % GO:0006508!GO!proteolysis % PTHR10795!PANTHER!PROPROTEIN CONVERTASE SUBTILISIN/KEXIN
Chr04b	44759144	44759194	Chr04b	44757500	44768118	Pavirv21061081m.g	+	50	% GO:0016020!GO!membrane % PF14569!PFAM!Zinc-binding RING-finger % PTHR13301:SF27!PANTHER! % PTHR13301!PANTHER!X-BOX TRANSCRIPTION FACTOR-RELATED % GO:0016760!GO!cellulose synthase (UDP-forming) activity % GO:0030244!GO!cellulose biosynthetic process % PF03552!PFAM!Cellulose synthase
Chr04b	44855398	44855557	Chr04b	44849067	44858631	Pavirv21061093m.g	+	159	% PTHR23155:SF498!PANTHER! % PTHR23155!PANTHER!LEUCINE-RICH REPEAT-CONTAINING PROTEIN
Chr04b	44855798	44855967	Chr04b	44849067	44858631	Pavirv21061093m.g	+	169	% PTHR23155:SF498!PANTHER! % PTHR23155!PANTHER!LEUCINE-RICH REPEAT-CONTAINING PROTEIN
Chr04b	44881343	44881410	.	-1	-1	.	-1	0	-
Chr04b	45968388	45968499	Chr04b	45959837	45978279	Pavirv21061277m.g	-	111	% KOG4658!KOG!Apoptotic ATPase % PTHR23155:SF641!PANTHER! % PTHR23155!PANTHER!LEUCINE-RICH REPEAT-CONTAINING PROTEIN % GO:0043531!GO!ADP binding % PF00931!PFAM!NB-ARC domain
Chr04b	46599417	46599619	Chr04b	46597405	46603532	Pavirv21061379m.g	+	202	-
Chr04b	47442490	47442620	.	-1	-1	.	-1	0	-
Chr04b	54536846	54536899	Chr04b	54530934	54538955	Pavirv21062433m.g	-	53	% GO:0003723!GO!RNA binding % PTHR11079!PANTHER!CYTOSINE DEAMINASE % GO:0001522!GO!pseudouridine synthesis % PTHR11079:SF73!PANTHER! % KOG1919!KOG!RNA pseudouridylate synthases % GO:0009451!GO!RNA modification % GO:0009982!GO!pseudouridine synthase activity % PF00849!PFAM!RNA pseudouridylate synthase % PF01479!PFAM!S4 domain
Chr05a	1344947	1344998	Chr05a	1344785	1350153	Pavirv21062870m.g	+	51	-
Chr05a	1344947	1344998	Chr05a	1343049	1348784	Pavirv21062869m.g	-	51	-
Chr05a	2603960	2604188	.	-1	-1	.	-1	0	-
Chr05a	2999597	2999657	Chr05a	2996017	3000289	Pavirv21063076m.g	+	60	-
Chr05a	2999952	3000000	Chr05a	2996017	3000289	Pavirv21063076m.g	+	48	-
Chr05a	6211314	6211392	Chr05a	6206755	6211537	Pavirv21063337m.g	+	78	-
Chr05a	10489184	10489385	.	-1	-1	.	-1	0	-
Chr05a	13730367	13730445	.	-1	-1	.	-1	0	-
Chr05a	15038863	15038912	.	-1	-1	.	-1	0	-
Chr05a	15150693	15150797	Chr05a	15142675	15151434	Pavirv21064479m.g	-	104	% PTHR10315:SF43!PANTHER! % GO:0006511!GO!ubiquitin-dependent protein catabolic process % GO:0005634!GO!nucleus % PTHR10315!PANTHER!SEVEN IN ABSENTIA HOMOLOG % GO:0007275!GO!multicellular organismal development
Chr05a	15150693	15150797	Chr05a	15147801	15152698	Pavirv21064481m.g	+	104	-
Chr05a	15150693	15150797	Chr05a	15149643	15154805	Pavirv21064482m.g	-	104	% GO:0006511!GO!ubiquitin-dependent protein catabolic process % PTHR10315:SF46!PANTHER! % GO:0005634!GO!nucleus % PTHR10315!PANTHER!SEVEN IN ABSENTIA HOMOLOG % GO:0007275!GO!multicellular organismal development
Chr05a	15495701	15495757	.	-1	-1	.	-1	0	-
Chr05a	15638997	15639081	Chr05a	15638849	15646656	Pavirv21064563m.g	-	84	% GO:0005524!GO!ATP binding % KOG1187!KOG!Serine/threonine protein kinase % PTHR27009!PANTHER! % PF00069!PFAM!Protein kinase domain % PTHR27009:SF6!PANTHER! % GO:0004672!GO!protein kinase activity % GO:0006468!GO!protein phosphorylation
Chr05a	20596943	20597178	Chr05a	20593798	20598191	Pavirv21065050m.g	+	235	-
Chr05a	20827558	20827696	Chr05a	20825155	20830061	Pavirv21065089m.g	+	138	-
Chr05a	22987069	22987191	Chr05a	22981937	22992296	Pavirv21065446m.g	-	122	% PF13968!PFAM!Domain of unknown function (DUF4220) % PTHR31325:SF5!PANTHER! % PTHR31325!PANTHER!FAMILY NOT NAMED % PF04578!PFAM!Protein of unknown function, DUF594
Chr05a	23151027	23151083	Chr05a	23146983	23154295	Pavirv21065472m.g	+	56	% PTHR32212!PANTHER!FAMILY NOT NAMED % PTHR32212:SF116!PANTHER!
Chr05a	23204089	23204164	.	-1	-1	.	-1	0	-
Chr05a	23235965	23236030	Chr05a	23226037	23240969	Pavirv21065479m.g	+	65	% PTHR23023:SF102!PANTHER! % PF13434!PFAM!L-lysine 6-monooxygenase (NADPH-requiring) % PTHR23023!PANTHER!DIMETHYLANILINE MONOOXYGENASE
Chr05a	25075794	25076011	Chr05a	25073164	25079046	Pavirv21065680m.g	-	217	-
Chr05a	25075794	25076011	Chr05a	25075047	25081081	Pavirv21065681m.g	-	217	% GO:0055114!GO!oxidation-reduction process % PF01266!PFAM!FAD dependent oxidoreductase % PTHR10961:SF22!PANTHER! % GO:0016491!GO!oxidoreductase activity % KOG2820!KOG!FAD-dependent oxidoreductase % PTHR10961!PANTHER!PEROXISOMAL SARCOSINE OXIDASE
Chr05a	25671477	25671553	Chr05a	25666835	25671573	Pavirv21065762m.g	+	76	-
Chr05a	25671477	25671553	Chr05a	25670008	25678756	Pavirv21065763m.g	-	76	% GO:0004553!GO!hydrolase activity, hydrolyzing O-glycosyl compounds % GO:0005975!GO!carbohydrate metabolic process % PTHR22762!PANTHER!ALPHA-GLUCOSIDASE % PF01055!PFAM!Glycosyl hydrolases family 31 % KOG1065!KOG!Maltase glucoamylase and related hydrolases, glycosyl hydrolase family 31 % PTHR22762:SF91!PANTHER!
Chr05a	26918231	26918544	Chr05a	26915889	26920488	Pavirv21065817m.g	-	313	-
Chr05a	28088934	28088982	Chr05a	28086279	28090811	Pavirv21065921m.g	+	48	-
Chr05a	30316257	30316371	.	-1	-1	.	-1	0	-
Chr05a	32569031	32569185	Chr05a	32564537	32571079	Pavir.Ea01420.1.axpr.g	-	154	-
Chr05a	32569031	32569185	Chr05a	32562320	32569642	Pavirv21066211m.g	-	154	-
Chr05a	32569031	32569185	Chr05a	32567903	32573953	Pavirv21066212m.g	+	154	% GO:0006355!GO!regulation of transcription, DNA-dependent % PTHR31669!PANTHER!FAMILY NOT NAMED % PF04434!PFAM!SWIM zinc finger % GO:0008270!GO!zinc ion binding % PF10551!PFAM!MULE transposase domain % PTHR31669:SF61!PANTHER!
Chr05a	32569773	32570051	Chr05a	32564537	32571079	Pavir.Ea01420.1.axpr.g	-	278	-
Chr05a	32569773	32570051	Chr05a	32567903	32573953	Pavirv21066212m.g	+	278	% GO:0006355!GO!regulation of transcription, DNA-dependent % PTHR31669!PANTHER!FAMILY NOT NAMED % PF04434!PFAM!SWIM zinc finger % GO:0008270!GO!zinc ion binding % PF10551!PFAM!MULE transposase domain % PTHR31669:SF61!PANTHER!
Chr05a	33815319	33815370	.	-1	-1	.	-1	0	-
Chr05a	36259478	36259538	.	-1	-1	.	-1	0	-
Chr05a	37745880	37745984	Chr05a	37739844	37746988	Pavirv21066600m.g	-	104	% KOG4658!KOG!Apoptotic ATPase % PTHR23155!PANTHER!LEUCINE-RICH REPEAT-CONTAINING PROTEIN % GO:0043531!GO!ADP binding % PF00931!PFAM!NB-ARC domain % PTHR23155:SF537!PANTHER!
Chr05a	38091667	38091739	Chr05a	38088921	38094988	Pavirv21066647m.g	-	72	-
Chr05a	38092048	38093028	Chr05a	38088921	38094988	Pavirv21066647m.g	-	980	-
Chr05a	38166708	38166903	Chr05a	38162832	38168318	Pavirv21066650m.g	-	195	% PTHR11697!PANTHER!GENERAL TRANSCRIPTION FACTOR 2-RELATED ZINC FINGER PROTEIN % PTHR11697:SF113!PANTHER!
Chr05a	42925372	42925585	Chr05a	42919188	42926127	Pavirv21066841m.g	-	213	% K03123!KEGGORTH!transcription initiation factor TFIIA small subunit % PF02751!PFAM!Transcription initiation factor IIA, gamma subunit % PTHR10966!PANTHER!TRANSCRIPTION INITIATION FACTOR IIA SUBUNIT 2 % KOG3463!KOG!Transcription initiation factor IIA, gamma subunit % GO:0005672!GO!transcription factor TFIIA complex % GO:0006367!GO!transcription initiation from RNA polymerase II promoter % PF0226…
Chr05a	45118962	45119183	Chr05a	45112520	45119855	Pavirv21066997m.g	-	221	% PF12681!PFAM!Glyoxalase-like domain % PTHR31071!PANTHER!FAMILY NOT NAMED
Chr05a	52925192	52925314	Chr05a	52924915	52929382	Pavir.J16700.1.axpr.g	-	122	-
Chr05a	52925421	52925721	Chr05a	52924915	52929382	Pavir.J16700.1.axpr.g	-	300	-
Chr05a	54090560	54090661	Chr05a	54090417	54096832	Pavirv21067277m.g	-	101	% PTHR23155!PANTHER!LEUCINE-RICH REPEAT-CONTAINING PROTEIN % PTHR23155:SF485!PANTHER!
Chr05a	54090840	54090891	Chr05a	54090417	54096832	Pavirv21067277m.g	-	51	% PTHR23155!PANTHER!LEUCINE-RICH REPEAT-CONTAINING PROTEIN % PTHR23155:SF485!PANTHER!
Chr05a	54091368	54091611	Chr05a	54090417	54096832	Pavirv21067277m.g	-	243	% PTHR23155!PANTHER!LEUCINE-RICH REPEAT-CONTAINING PROTEIN % PTHR23155:SF485!PANTHER!
Chr05a	54207211	54207293	Chr05a	54202459	54207873	Pavirv21067291m.g	+	82	-
Chr05a	54207211	54207293	Chr05a	54205618	54218871	Pavirv21067292m.g	-	82	% GO:0016020!GO!membrane % PTHR12741!PANTHER!LYST-INTERACTING PROTEIN LIP5 (DOPAMINE RESPONSIVE PROTEIN DRG-1) % PF02364!PFAM!1,3-beta-glucan synthase component % PTHR12741:SF11!PANTHER! % GO:0006075!GO!(1->3)-beta-D-glucan biosynthetic process % GO:0000148!GO!1,3-beta-D-glucan synthase complex % GO:0003843!GO!1,3-beta-D-glucan synthase activity
Chr05a	54208872	54208942	Chr05a	54205618	54218871	Pavirv21067292m.g	-	70	% GO:0016020!GO!membrane % PTHR12741!PANTHER!LYST-INTERACTING PROTEIN LIP5 (DOPAMINE RESPONSIVE PROTEIN DRG-1) % PF02364!PFAM!1,3-beta-glucan synthase component % PTHR12741:SF11!PANTHER! % GO:0006075!GO!(1->3)-beta-D-glucan biosynthetic process % GO:0000148!GO!1,3-beta-D-glucan synthase complex % GO:0003843!GO!1,3-beta-D-glucan synthase activity
Chr05a	54209743	54209800	Chr05a	54205618	54218871	Pavirv21067292m.g	-	57	% GO:0016020!GO!membrane % PTHR12741!PANTHER!LYST-INTERACTING PROTEIN LIP5 (DOPAMINE RESPONSIVE PROTEIN DRG-1) % PF02364!PFAM!1,3-beta-glucan synthase component % PTHR12741:SF11!PANTHER! % GO:0006075!GO!(1->3)-beta-D-glucan biosynthetic process % GO:0000148!GO!1,3-beta-D-glucan synthase complex % GO:0003843!GO!1,3-beta-D-glucan synthase activity
Chr05a	54210953	54211020	Chr05a	54205618	54218871	Pavirv21067292m.g	-	67	% GO:0016020!GO!membrane % PTHR12741!PANTHER!LYST-INTERACTING PROTEIN LIP5 (DOPAMINE RESPONSIVE PROTEIN DRG-1) % PF02364!PFAM!1,3-beta-glucan synthase component % PTHR12741:SF11!PANTHER! % GO:0006075!GO!(1->3)-beta-D-glucan biosynthetic process % GO:0000148!GO!1,3-beta-D-glucan synthase complex % GO:0003843!GO!1,3-beta-D-glucan synthase activity
Chr05a	54211267	54211363	Chr05a	54205618	54218871	Pavirv21067292m.g	-	96	% GO:0016020!GO!membrane % PTHR12741!PANTHER!LYST-INTERACTING PROTEIN LIP5 (DOPAMINE RESPONSIVE PROTEIN DRG-1) % PF02364!PFAM!1,3-beta-glucan synthase component % PTHR12741:SF11!PANTHER! % GO:0006075!GO!(1->3)-beta-D-glucan biosynthetic process % GO:0000148!GO!1,3-beta-D-glucan synthase complex % GO:0003843!GO!1,3-beta-D-glucan synthase activity
Chr05a	54214125	54214271	Chr05a	54205618	54218871	Pavirv21067292m.g	-	146	% GO:0016020!GO!membrane % PTHR12741!PANTHER!LYST-INTERACTING PROTEIN LIP5 (DOPAMINE RESPONSIVE PROTEIN DRG-1) % PF02364!PFAM!1,3-beta-glucan synthase component % PTHR12741:SF11!PANTHER! % GO:0006075!GO!(1->3)-beta-D-glucan biosynthetic process % GO:0000148!GO!1,3-beta-D-glucan synthase complex % GO:0003843!GO!1,3-beta-D-glucan synthase activity
Chr05a	54421481	54421675	Chr05a	54417685	54423587	Pavirv21067319m.g	+	194	-
Chr05a	54421481	54421675	Chr05a	54419971	54429469	Pavirv21067320m.g	+	194	% GO:0007076!GO!mitotic chromosome condensation % PTHR13108!PANTHER!FAMILY NOT NAMED % PF05786!PFAM!Condensin complex subunit 2 % KOG2328!KOG!Chromosome condensation complex Condensin, subunit H % GO:0000796!GO!condensin complex % K06676!KEGGORTH!condensin complex subunit 2
Chr05a	54428332	54428460	Chr05a	54419971	54429469	Pavirv21067320m.g	+	128	% GO:0007076!GO!mitotic chromosome condensation % PTHR13108!PANTHER!FAMILY NOT NAMED % PF05786!PFAM!Condensin complex subunit 2 % KOG2328!KOG!Chromosome condensation complex Condensin, subunit H % GO:0000796!GO!condensin complex % K06676!KEGGORTH!condensin complex subunit 2
Chr05a	56147990	56148086	Chr05a	56140544	56159224	Pavirv21067357m.g	-	96	% PTHR24078:SF184!PANTHER! % PF00226!PFAM!DnaJ domain % PTHR24078!PANTHER!DNAJ HOMOLOG SUBFAMILY C MEMBER % KOG0722!KOG!Molecular chaperone (DnaJ superfamily)
Chr05a	57293037	57293129	.	-1	-1	.	-1	0	-
Chr05a	60685779	60685846	Chr05a	60679668	60686252	Pavirv21067792m.g	-	67	% PTHR33526:SF1!PANTHER! % PTHR33526!PANTHER!
Chr05a	60685779	60685846	Chr05a	60684620	60692187	Pavirv21067793m.g	+	67	% PF05140!PFAM!ResB-like family % PTHR31566:SF0!PANTHER!SUBFAMILY NOT NAMED % K07399!KEGGORTH!cytochrome c biogenesis protein % PTHR31566!PANTHER!FAMILY NOT NAMED
Chr05a	63966457	63966516	Chr05a	63965146	63971985	Pavirv21067945m.g	-	59	% GO:0005524!GO!ATP binding % GO:0004386!GO!helicase activity % PTHR10492:SF32!PANTHER! % PF05970!PFAM!PIF1-like helicase % PF02689!PFAM!Helicase % GO:0006281!GO!DNA repair % PTHR10492!PANTHER!UNCHARACTERIZED % GO:0003678!GO!DNA helicase activity % GO:0000723!GO!telomere maintenance
Chr05a	63966618	63966740	Chr05a	63965146	63971985	Pavirv21067945m.g	-	122	% GO:0005524!GO!ATP binding % GO:0004386!GO!helicase activity % PTHR10492:SF32!PANTHER! % PF05970!PFAM!PIF1-like helicase % PF02689!PFAM!Helicase % GO:0006281!GO!DNA repair % PTHR10492!PANTHER!UNCHARACTERIZED % GO:0003678!GO!DNA helicase activity % GO:0000723!GO!telomere maintenance
Chr05a	70196684	70196749	Chr05a	70193750	70200499	Pavirv21068514m.g	+	65	% PTHR11207:SF1!PANTHER!RIBONUCLEASE III % PF00035!PFAM!Double-stranded RNA binding motif % PTHR11207!PANTHER!RIBONUCLEASE III
Chr05a	71211817	71211881	Chr05a	71209016	71215114	Pavirv21068530m.g	-	64	-
Chr05a	71212012	71212065	Chr05a	71209016	71215114	Pavirv21068530m.g	-	53	-
Chr05a	74973554	74973616	Chr05a	74965029	74973872	Pavirv21068934m.g	+	62	% PTHR13140!PANTHER!MYOSIN % PF01843!PFAM!DIL domain % PTHR13140:SF435!PANTHER!
Chr05a	74974259	74974367	.	-1	-1	.	-1	0	-
Chr05a	74974892	74974993	Chr05a	74974375	74980752	Pavirv21068937m.g	-	101	% PTHR33087!PANTHER!
Chr05a	78062772	78062997	Chr05a	78061188	78068583	Pavirv21069345m.g	-	225	% PF11145!PFAM!Protein of unknown function (DUF2921) % PTHR33389:SF7!PANTHER! % PTHR33389!PANTHER!
Chr05a	84543140	84543284	Chr05a	84539483	84544061	Pavirv21070079m.g	+	144	-
Chr05a	84543436	84543628	Chr05a	84539483	84544061	Pavirv21070079m.g	+	192	-
Chr05a	84792728	84792807	Chr05a	84792233	84796349	Pavirv21070131m.g	+	79	% PF08137!PFAM!DVL family
Chr05a	84792728	84792807	Chr05a	84780451	84795034	Pavirv21070129m.g	-	79	-
Chr05a	84792728	84792807	Chr05a	84785294	84793452	Pavirv21070130m.g	-	79	% PTHR33170:SF2!PANTHER! % PF14111!PFAM!Domain of unknown function (DUF4283) % PTHR33170!PANTHER!
Chr05a	84792916	84792979	Chr05a	84792233	84796349	Pavirv21070131m.g	+	63	% PF08137!PFAM!DVL family
Chr05a	84792916	84792979	Chr05a	84780451	84795034	Pavirv21070129m.g	-	63	-
Chr05a	84792916	84792979	Chr05a	84785294	84793452	Pavirv21070130m.g	-	63	% PTHR33170:SF2!PANTHER! % PF14111!PFAM!Domain of unknown function (DUF4283) % PTHR33170!PANTHER!
Chr05a	87681027	87681143	Chr05a	87675512	87681377	Pavirv21070469m.g	-	116	% PTHR31947:SF2!PANTHER! % PF01918!PFAM!Alba % PTHR31947!PANTHER!FAMILY NOT NAMED % GO:0003676!GO!nucleic acid binding
Chr05a	93037220	93037361	Chr05a	93034761	93040367	Pavir.Ea02911.1.axpr.g	-	141	% PTHR12606!PANTHER!SENTRIN/SUMO-SPECIFIC PROTEASE % PTHR12606:SF25!PANTHER!
Chr05a	93037220	93037361	Chr05a	93033873	93040364	Pavirv21070836m.g	-	141	% PTHR12606:SF41!PANTHER! % GO:0008234!GO!cysteine-type peptidase activity % PTHR12606!PANTHER!SENTRIN/SUMO-SPECIFIC PROTEASE % GO:0006508!GO!proteolysis % PF02902!PFAM!Ulp1 protease family, C-terminal catalytic domain
Chr05a	96504571	96504668	Chr05a	96497644	96504632	Pavirv21071491m.g	+	61	% PF00867!PFAM!XPG I-region % PF00752!PFAM!XPG N-terminal domain % GO:0006281!GO!DNA repair % GO:0004518!GO!nuclease activity % PTHR11081:SF8!PANTHER!EXONUCLEASE 1 % PTHR11081!PANTHER!XP-G/RAD2 DNA REPAIR ENDONUCLEASE FAMILY % GO:0035312!GO!5'-3' exodeoxyribonuclease activity
Chr05a	96504571	96504668	Chr05a	96499677	96509794	Pavirv21071492m.g	+	97	% GO:0006281!GO!DNA repair % GO:0004518!GO!nuclease activity % PTHR11081:SF8!PANTHER!EXONUCLEASE 1 % PTHR11081!PANTHER!XP-G/RAD2 DNA REPAIR ENDONUCLEASE FAMILY % GO:0035312!GO!5'-3' exodeoxyribonuclease activity
Chr05a	96540177	96540282	Chr05a	96536481	96542965	Pavirv21071498m.g	+	105	-
Chr05a	98822160	98822464	Chr05a	98821381	98834585	Pavirv21071897m.g	-	304	% PF13855!PFAM!Leucine rich repeat % GO:0005524!GO!ATP binding % KOG1187!KOG!Serine/threonine protein kinase % PTHR27003!PANTHER! % PF08263!PFAM!Leucine rich repeat N-terminal domain % PF00069!PFAM!Protein kinase domain % PTHR27003:SF96!PANTHER! % GO:0005515!GO!protein binding % GO:0004672!GO!protein kinase activity % GO:0006468!GO!protein phosphorylation
Chr05a	104386554	104386734	Chr05a	104382677	104392475	Pavirv21072614m.g	+	180	% PTHR33085!PANTHER! % PF07893!PFAM!Protein of unknown function (DUF1668) % PTHR33085:SF8!PANTHER!
Chr05a	104386554	104386734	Chr05a	104383815	104392726	Pavirv21072615m.g	+	180	% GO:0003676!GO!nucleic acid binding % PF00076!PFAM!RNA recognition motif. (a.k.a. RRM, RBD, or RNP domain)
Chr05a	105440893	105440941	Chr05a	105439050	105443547	Pavirv21072845m.g	+	48	-
Chr05a	105440893	105440941	Chr05a	105431915	105450046	Pavirv21072844m.g	-	48	-
Chr05a	108814651	108814736	Chr05a	108810681	108817372	Pavirv21073323m.g	-	85	-
Chr05a	108817594	108817687	Chr05a	108815321	108820309	Pavir.J16547.1.axpr.g	-	93	-
Chr05a	108817882	108818247	Chr05a	108815321	108820309	Pavir.J16547.1.axpr.g	-	365	-
Chr05a	108817882	108818247	Chr05a	108817938	108822657	Pavirv21073324m.g	+	309	-
Chr05a	110213122	110213257	.	-1	-1	.	-1	0	-
Chr05a	115917265	115917366	Chr05a	115912726	115917610	Pavir.Ea04147.1.axpr.g	+	101	% PTHR34675:SF1!PANTHER! % PTHR34675!PANTHER!
Chr05b	1423897	1423969	.	-1	-1	.	-1	0	-
Chr05b	5142643	5142697	.	-1	-1	.	-1	0	-
Chr05b	5374766	5374870	Chr05b	5371417	5375983	Pavirv21075289m.g	+	104	-
Chr05b	5374766	5374870	Chr05b	5372591	5379089	Pavirv21075290m.g	+	104	% PTHR27002!PANTHER! % GO:0005524!GO!ATP binding % KOG1187!KOG!Serine/threonine protein kinase % PF00069!PFAM!Protein kinase domain % PTHR27002:SF83!PANTHER! % GO:0004672!GO!protein kinase activity % GO:0006468!GO!protein phosphorylation % PF00954!PFAM!S-locus glycoprotein family % PF01453!PFAM!D-mannose binding lectin % GO:0048544!GO!recognition of pollen
Chr05b	5375120	5375181	Chr05b	5371417	5375983	Pavirv21075289m.g	+	61	-
Chr05b	5375120	5375181	Chr05b	5372591	5379089	Pavirv21075290m.g	+	61	% PTHR27002!PANTHER! % GO:0005524!GO!ATP binding % KOG1187!KOG!Serine/threonine protein kinase % PF00069!PFAM!Protein kinase domain % PTHR27002:SF83!PANTHER! % GO:0004672!GO!protein kinase activity % GO:0006468!GO!protein phosphorylation % PF00954!PFAM!S-locus glycoprotein family % PF01453!PFAM!D-mannose binding lectin % GO:0048544!GO!recognition of pollen
Chr05b	7164493	7164562	Chr05b	7159286	7164694	Pavirv21075503m.g	+	69	% PTHR32212:SF118!PANTHER! % PF08387!PFAM!FBD % PTHR32212!PANTHER!FAMILY NOT NAMED
Chr05b	7619161	7619211	Chr05b	7618077	7623234	Pavirv21075568m.g	+	50	% PF01490!PFAM!Transmembrane amino acid transporter protein % PTHR22950:SF280!PANTHER! % PTHR22950!PANTHER!AMINO ACID TRANSPORTER
Chr05b	9581002	9581070	Chr05b	9580450	9585025	Pavirv21075974m.g	-	68	% PTHR35356:SF2!PANTHER! % PTHR35356!PANTHER! % PF06533!PFAM!Protein of unknown function (DUF1110)
Chr05b	11942000	11942076	Chr05b	11937646	11943833	Pavirv21076322m.g	+	76	-
Chr05b	15183311	15183530	Chr05b	15180714	15185567	Pavirv21076502m.g	+	219	-
Chr05b	15183311	15183530	Chr05b	15182386	15186866	Pavirv21076503m.g	-	219	-
Chr05b	18129562	18129753	.	-1	-1	.	-1	0	-
Chr05b	19339549	19339638	Chr05b	19338709	19352125	Pavirv21076860m.g	+	89	-
Chr05b	19952627	19952730	Chr05b	19949739	19954587	Pavirv21076961m.g	+	103	-
Chr05b	19952627	19952730	Chr05b	19950630	19955185	Pavirv21076962m.g	-	103	-
Chr05b	20440897	20440999	.	-1	-1	.	-1	0	-
Chr05b	38466727	38466937	.	-1	-1	.	-1	0	-
Chr05b	40583699	40583747	Chr05b	40580297	40586378	Pavirv21078873m.g	-	48	% PTHR22835:SF241!PANTHER! % PF00657!PFAM!GDSL-like Lipase/Acylhydrolase % PTHR22835!PANTHER!ZINC FINGER FYVE DOMAIN CONTAINING PROTEIN % GO:0016788!GO!hydrolase activity, acting on ester bonds
Chr05b	53643910	53644079	Chr05b	53640056	53644421	Pavirv21079505m.g	+	169	-
Chr05b	53643910	53644079	Chr05b	53640801	53646006	Pavirv21079506m.g	-	169	-
Chr05b	53767871	53767987	Chr05b	53764164	53770194	Pavirv21079532m.g	-	116	-
Chr05b	56815504	56815750	Chr05b	56811614	56816681	Pavirv21079783m.g	+	246	% PTHR33377!PANTHER!
Chr05b	57011435	57011568	.	-1	-1	.	-1	0	-
Chr05b	60665711	60665935	Chr05b	60658072	60669427	Pavirv21079953m.g	+	224	% PTHR35161!PANTHER! % PTHR35161:SF1!PANTHER!
Chr05b	60665711	60665935	Chr05b	60665538	60676905	Pavirv21079954m.g	-	224	% K03127!KEGGORTH!transcription initiation factor TFIID subunit 13 % KOG3901!KOG!Transcription initiation factor IID subunit % PF02269!PFAM!Transcription initiation factor IID, 18kD subunit % GO:0006366!GO!transcription from RNA polymerase II promoter % PTHR11380:SF5!PANTHER!SUBFAMILY NOT NAMED % PTHR11380!PANTHER!TRANSCRIPTION INITIATION FACTOR TFIID/SUPT3-RELATED
Chr05b	65320553	65320653	.	-1	-1	.	-1	0	-
Chr05b	69454479	69454537	Chr05b	69452148	69458423	Pavirv21080677m.g	-	58	-
Chr05b	69454479	69454537	Chr05b	69451574	69460077	Pavirv21080676m.g	-	58	% PTHR31704!PANTHER!FAMILY NOT NAMED % PTHR31704:SF11!PANTHER! % PF12776!PFAM!Myb/SANT-like DNA-binding domain
Chr05b	70767199	70767401	.	-1	-1	.	-1	0	-
Chr05b	73963079	73963191	Chr05b	73963072	73969816	Pavirv21080907m.g	+	112	% PTHR24322!PANTHER!FAMILY NOT NAMED % KOG0725!KOG!Reductases with broad range of substrate specificities % PTHR24322:SF596!PANTHER! % GO:0016491!GO!oxidoreductase activity % GO:0008152!GO!metabolic process % PF00106!PFAM!short chain dehydrogenase
Chr05b	78542863	78542959	.	-1	-1	.	-1	0	-
Chr05b	78543909	78544048	.	-1	-1	.	-1	0	-
Chr05b	80048148	80048215	Chr05b	80043871	80050576	Pavirv21081760m.g	-	67	-
Chr05b	84271903	84271952	.	-1	-1	.	-1	0	-
Chr05b	84334828	84334899	Chr05b	84332498	84342092	Pavirv21082046m.g	+	71	-
Chr05b	84961348	84961447	Chr05b	84949376	84966408	Pavirv21082156m.g	+	99	-
Chr05b	84961868	84961966	Chr05b	84949376	84966408	Pavirv21082156m.g	+	98	-
Chr05b	87046468	87046564	.	-1	-1	.	-1	0	-
Chr05b	98766140	98766200	Chr05b	98762695	98768780	Pavirv21084303m.g	-	60	-
Chr05b	98953707	98953761	.	-1	-1	.	-1	0	-
Chr06a	2847710	2847758	Chr06a	2842292	2847853	Pavirv21085048m.g	-	48	-
Chr06a	2877410	2877563	Chr06a	2875226	2880229	Pavirv21085050m.g	+	153	% PTHR10044!PANTHER!INHIBITOR OF APOPTOSIS % PTHR10044:SF135!PANTHER!
Chr06a	4435964	4436029	.	-1	-1	.	-1	0	-
Chr06a	5001641	5001749	Chr06a	4997320	5003083	Pavirv21085221m.g	-	108	-
Chr06a	5001641	5001749	Chr06a	4999378	5004344	Pavirv21085222m.g	+	108	-
Chr06a	8829780	8829908	Chr06a	8825323	8829802	Pavirv21085583m.g	+	22	-
Chr06a	8829780	8829908	Chr06a	8829579	8843963	Pavirv21085584m.g	+	128	% KOG0266!KOG!WD40 repeat-containing protein % GO:0005515!GO!protein binding % PTHR22847!PANTHER!WD40 REPEAT PROTEIN % PTHR22847:SF441!PANTHER! % PF00400!PFAM!WD domain, G-beta repeat
Chr06a	9460758	9460866	Chr06a	9458346	9463798	Pavirv21085682m.g	+	108	-
Chr06a	9668535	9668625	.	-1	-1	.	-1	0	-
Chr06a	10117406	10117650	.	-1	-1	.	-1	0	-
Chr06a	10117922	10118129	.	-1	-1	.	-1	0	-
Chr06a	11778461	11778550	Chr06a	11775142	11779874	Pavirv21086023m.g	-	89	% PTHR33170:SF2!PANTHER! % PTHR33170!PANTHER!
Chr06a	14916913	14917028	.	-1	-1	.	-1	0	-
Chr06a	16062880	16063097	.	-1	-1	.	-1	0	-
Chr06a	19547113	19547221	.	-1	-1	.	-1	0	-
Chr06a	21037244	21037424	Chr06a	21035188	21040513	Pavirv21086621m.g	-	180	-
Chr06a	21037244	21037424	Chr06a	21036517	21044446	Pavirv21086622m.g	-	180	% GO:0008519!GO!ammonium transmembrane transporter activity % GO:0016020!GO!membrane % GO:0015696!GO!ammonium transport % GO:0072488!GO!ammonium transmembrane transport % PTHR11730:SF45!PANTHER! % PTHR11730!PANTHER!AMMONIUM TRANSPORTER % PF00909!PFAM!Ammonium Transporter Family % KOG0682!KOG!Ammonia permease
Chr06a	25732977	25733031	.	-1	-1	.	-1	0	-
Chr06a	26187337	26187419	Chr06a	26182217	26188692	Pavirv21086962m.g	-	82	% K11098!KEGGORTH!small nuclear ribonucleoprotein F % PTHR11021!PANTHER!SMALL NUCLEAR RIBONUCLEOPROTEIN F (SNRNP-F) % KOG3482!KOG!Small nuclear ribonucleoprotein (snRNP) SMF % PF01423!PFAM!LSM domain
Chr06a	27641224	27641623	Chr06a	27639146	27643743	Pavirv21087056m.g	-	399	-
Chr06a	30887272	30887795	Chr06a	30885224	30889898	Pavirv21087176m.g	-	523	-
Chr06a	30888110	30888165	Chr06a	30885224	30889898	Pavirv21087176m.g	-	55	-
Chr06a	30889961	30890265	Chr06a	30889378	30894076	Pavirv21087177m.g	-	304	-
Chr06a	30892829	30892972	Chr06a	30889378	30894076	Pavirv21087177m.g	-	143	-
Chr06a	30893083	30893756	Chr06a	30889378	30894076	Pavirv21087177m.g	-	673	-
Chr06a	30893865	30894160	Chr06a	30889378	30894076	Pavirv21087177m.g	-	211	-
Chr06a	30894304	30894407	.	-1	-1	.	-1	0	-
Chr06a	30894788	30895314	.	-1	-1	.	-1	0	-
Chr06a	30895618	30895678	.	-1	-1	.	-1	0	-
Chr06a	30895831	30895970	.	-1	-1	.	-1	0	-
Chr06a	30897779	30897960	.	-1	-1	.	-1	0	-
Chr06a	30898138	30898240	.	-1	-1	.	-1	0	-
Chr06a	31673118	31673180	Chr06a	31667936	31676966	Pavirv21087225m.g	+	62	% GO:0006355!GO!regulation of transcription, DNA-dependent % PF02671!PFAM!Paired amphipathic helix repeat % PTHR12346!PANTHER!SIN3B-RELATED % PTHR12346:SF0!PANTHER!SUBFAMILY NOT NAMED
Chr06a	32164687	32164793	Chr06a	32162433	32167097	Pavirv21087258m.g	+	106	-
Chr06a	32164687	32164793	Chr06a	32163608	32172713	Pavirv21087259m.g	+	106	% GO:0004056!GO!argininosuccinate lyase activity % PTHR11444:SF3!PANTHER!ARGININOSUCCINATE LYASE % PTHR11444!PANTHER!ASPARTATEAMMONIA/ARGININOSUCCINATE/ADENYLOSUCCINATE LYASE % GO:0042450!GO!arginine biosynthetic process via ornithine
Chr06a	33612868	33612959	Chr06a	33610023	33614880	Pavirv21087390m.g	-	91	% PTHR13871:SF51!PANTHER! % PTHR13871!PANTHER!THIOREDOXIN
Chr06a	35002450	35002552	Chr06a	35000106	35004622	Pavirv21087437m.g	+	102	% PF06839!PFAM!GRF zinc finger % GO:0008270!GO!zinc ion binding % PTHR33680!PANTHER! % PTHR33680:SF1!PANTHER!
Chr06a	36132214	36132270	Chr06a	36129207	36134673	Pavirv21087559m.g	-	56	-
Chr06a	36151837	36152029	Chr06a	36148523	36152972	Pavirv21087562m.g	+	192	-
Chr06a	36151837	36152029	Chr06a	36149395	36154665	Pavirv21087563m.g	-	192	-
Chr06a	41584884	41585112	.	-1	-1	.	-1	0	-
Chr06a	41593602	41593699	.	-1	-1	.	-1	0	-
Chr06a	45156395	45156462	Chr06a	45154656	45159505	Pavirv21087974m.g	+	67	-
Chr06a	45156395	45156462	Chr06a	45155941	45160990	Pavirv21087975m.g	+	67	-
Chr06a	46142989	46143079	Chr06a	46136770	46144379	Pavir.Fa01375.1.axpr.g	-	90	% PTHR33170:SF1!PANTHER! % PTHR33170!PANTHER!
Chr06a	46142989	46143079	Chr06a	46132621	46147589	Pavirv21088041m.g	+	90	% PTHR23308:SF33!PANTHER! % GO:0005515!GO!protein binding % PF00498!PFAM!FHA domain % PTHR23308!PANTHER!NUCLEAR INHIBITOR OF PROTEIN PHOSPHATASE-1 % KOG1880!KOG!Nuclear inhibitor of phosphatase-1
Chr06a	46635367	46635513	Chr06a	46630649	46635843	Pavirv21088129m.g	-	146	% PTHR11697:SF137!PANTHER! % PTHR11697!PANTHER!GENERAL TRANSCRIPTION FACTOR 2-RELATED ZINC FINGER PROTEIN
Chr06a	47514094	47514149	Chr06a	47511649	47516796	Pavirv21088188m.g	+	55	-
Chr06a	47943206	47943334	Chr06a	47938376	47944155	Pavirv21088203m.g	+	128	% PTHR33432!PANTHER! % PTHR33432:SF6!PANTHER!
Chr06a	47943658	47943715	Chr06a	47938376	47944155	Pavirv21088203m.g	+	57	% PTHR33432!PANTHER! % PTHR33432:SF6!PANTHER!
Chr06a	47945162	47945236	.	-1	-1	.	-1	0	-
Chr06a	47951986	47952058	.	-1	-1	.	-1	0	-
Chr06a	47954559	47954717	.	-1	-1	.	-1	0	-
Chr06a	49352294	49352547	.	-1	-1	.	-1	0	-
Chr06a	49353872	49353943	.	-1	-1	.	-1	0	-
Chr06a	49948016	49948120	Chr06a	49947937	49955909	Pavirv21088399m.g	-	104	% GO:0003885!GO!D-arabinono-1,4-lactone oxidase activity % GO:0016020!GO!membrane % GO:0050660!GO!flavin adenine dinucleotide binding % KOG4730!KOG!D-arabinono-1, 4-lactone oxidase % PTHR13878!PANTHER!GULONOLACTONE OXIDASE % GO:0055114!GO!oxidation-reduction process % PTHR13878:SF54!PANTHER! % GO:0016491!GO!oxidoreductase activity % PF04030!PFAM!D-arabinono-1,4-lactone oxidase % PF01565!PFAM!FAD …
Chr06a	49948406	49948568	Chr06a	49947937	49955909	Pavirv21088399m.g	-	162	% GO:0003885!GO!D-arabinono-1,4-lactone oxidase activity % GO:0016020!GO!membrane % GO:0050660!GO!flavin adenine dinucleotide binding % KOG4730!KOG!D-arabinono-1, 4-lactone oxidase % PTHR13878!PANTHER!GULONOLACTONE OXIDASE % GO:0055114!GO!oxidation-reduction process % PTHR13878:SF54!PANTHER! % GO:0016491!GO!oxidoreductase activity % PF04030!PFAM!D-arabinono-1,4-lactone oxidase % PF01565!PFAM!FAD …
Chr06a	50222903	50223100	.	-1	-1	.	-1	0	-
Chr06a	50507702	50507808	Chr06a	50496578	50508859	Pavirv21088474m.g	-	106	% 2.4.1.15!EC!Alpha,alpha-trehalose-phosphate synthase (UDP-forming). % PF02358!PFAM!Trehalose-phosphatase % PTHR10788:SF14!PANTHER! % GO:0005992!GO!trehalose biosynthetic process % GO:0003824!GO!catalytic activity % KOG1050!KOG!Trehalose-6-phosphate synthase component TPS1 and related subunits % 3.1.3.12!EC!Trehalose-phosphatase. % K00697!KEGGORTH!alpha,alpha-trehalose-phosphate synthase (UDP-fo…
Chr06a	50665653	50665819	Chr06a	50663450	50674654	Pavirv21088500m.g	+	166	-
Chr06a	52926267	52926501	.	-1	-1	.	-1	0	-
Chr06a	53962445	53962662	Chr06a	53954155	53963904	Pavirv21088678m.g	+	217	% PTHR23155:SF498!PANTHER! % PTHR23155!PANTHER!LEUCINE-RICH REPEAT-CONTAINING PROTEIN
Chr06a	54072814	54072921	Chr06a	54070300	54079610	Pavirv21088699m.g	+	107	% PTHR33186:SF1!PANTHER! % PTHR33186!PANTHER!
Chr06a	56297014	56297106	Chr06a	56290818	56297147	Pavirv21088891m.g	+	92	% PTHR11062:SF99!PANTHER! % PTHR11062!PANTHER!EXOSTOSIN (HEPARAN SULFATE GLYCOSYLTRANSFERASE)-RELATED % KOG1021!KOG!Acetylglucosaminyltransferase EXT1/exostosin 1 % PF03016!PFAM!Exostosin family
Chr06a	61739934	61740151	Chr06a	61735365	61740798	Pavirv21089609m.g	-	217	% GO:0016758!GO!transferase activity, transferring hexosyl groups % PF00201!PFAM!UDP-glucoronosyl and UDP-glucosyl transferase % PTHR11926!PANTHER!GLUCOSYL/GLUCURONOSYL TRANSFERASES % GO:0008152!GO!metabolic process % PTHR11926:SF203!PANTHER! % KOG1192!KOG!UDP-glucuronosyl and UDP-glucosyl transferase
Chr06a	64213675	64213745	.	-1	-1	.	-1	0	-
Chr06a	67693844	67693955	Chr06a	67691009	67696076	Pavirv21090175m.g	-	111	-
Chr06a	67695479	67695759	Chr06a	67691009	67696076	Pavirv21090175m.g	-	280	-
Chr06a	67695479	67695759	Chr06a	67694155	67700729	Pavirv21090176m.g	-	280	% K09422!KEGGORTH!myb proto-oncogene protein, plant % KOG0048!KOG!Transcription factor, Myb superfamily % PF00249!PFAM!Myb-like DNA-binding domain % PTHR10641!PANTHER!MYB-LIKE DNA-BINDING PROTEIN MYB % PTHR10641:SF668!PANTHER! % PF13921!PFAM!Myb-like DNA-binding domain
Chr06a	68168343	68168436	Chr06a	68163745	68170956	Pavirv21090263m.g	-	93	% GO:0030915!GO!Smc5-Smc6 complex % KOG2866!KOG!Uncharacterized conserved protein % PTHR16140:SF3!PANTHER!gb def: ENSANGP00000019276 % PTHR16140!PANTHER!UNCHARACTERIZED % GO:0005634!GO!nucleus % GO:0006281!GO!DNA repair % PF08743!PFAM!Nse4 C-terminal
Chr06a	68168343	68168436	Chr06a	68168030	68172837	Pavirv21090264m.g	+	93	% PTHR34285:SF3!PANTHER! % PTHR34285!PANTHER!
Chr06a	68478131	68478205	Chr06a	68471627	68478141	Pavirv21090308m.g	-	10	% GO:0005840!GO!ribosome % KOG3419!KOG!Mitochondrial/chloroplast ribosomal protein S16 % PF00886!PFAM!Ribosomal protein S16 % GO:0003735!GO!structural constituent of ribosome % GO:0005622!GO!intracellular % PTHR12919!PANTHER!30S RIBOSOMAL PROTEIN S16 % PTHR12919:SF20!PANTHER! % GO:0006412!GO!translation
Chr06a	68868401	68868570	Chr06a	68867175	68873356	Pavirv21090371m.g	+	169	-
Chr06a	69263187	69263292	Chr06a	69259381	69265455	Pavirv21090484m.g	-	105	-
Chr06a	71864545	71864612	Chr06a	71862608	71866913	Pavirv21090969m.g	+	67	% PTHR33087:SF4!PANTHER! % PTHR33087!PANTHER!
Chr06a	71864545	71864612	Chr06a	71857718	71872108	Pavirv21090967m.g	-	67	% GO:0004843!GO!ubiquitin-specific protease activity % PTHR10589!PANTHER!UBIQUITIN CARBOXYL-TERMINAL HYDROLASE % GO:0006511!GO!ubiquitin-dependent protein catabolic process % KOG2778!KOG!Ubiquitin C-terminal hydrolase % PTHR10589:SF30!PANTHER! % GO:0005622!GO!intracellular % PF01088!PFAM!Ubiquitin carboxyl-terminal hydrolase, family 1
Chr06b	388579	388678	Chr06b	387106	392079	Pavirv21091119m.g	+	99	-
Chr06b	6233030	6233144	Chr06b	6232271	6240309	Pavirv21091722m.g	+	114	% PTHR32212!PANTHER!FAMILY NOT NAMED % PTHR32212:SF107!PANTHER!
Chr06b	12617003	12617053	Chr06b	12611719	12619176	Pavirv21092010m.g	-	50	% PTHR32133!PANTHER!FAMILY NOT NAMED % PTHR32133:SF154!PANTHER! % PF12937!PFAM!F-box-like % GO:0005515!GO!protein binding
Chr06b	13304882	13304990	Chr06b	13301112	13305508	Pavirv21092159m.g	-	108	-
Chr06b	15698672	15698789	.	-1	-1	.	-1	0	-
Chr06b	15699035	15699170	.	-1	-1	.	-1	0	-
Chr06b	15701590	15701938	Chr06b	15701187	15705504	Pavirv21092507m.g	+	348	% PTHR32133!PANTHER!FAMILY NOT NAMED % PF12937!PFAM!F-box-like % GO:0005515!GO!protein binding
Chr06b	15721222	15721483	Chr06b	15716801	15721463	Pavirv21092508m.g	+	241	% PTHR33784:SF4!PANTHER! % PTHR33784!PANTHER!
Chr06b	15721222	15721483	Chr06b	15718802	15723146	Pavirv21092509m.g	+	261	-
Chr06b	15722349	15722647	Chr06b	15718802	15723146	Pavirv21092509m.g	+	298	-
Chr06b	15729704	15729920	Chr06b	15727784	15739123	Pavirv21092511m.g	+	216	% PTHR12999!PANTHER!FAMILY NOT NAMED % GO:0008270!GO!zinc ion binding % PF00641!PFAM!Zn-finger in Ran binding protein and others % KOG4198!KOG!RNA-binding Ran Zn-finger protein and related proteins
Chr06b	15731459	15731608	Chr06b	15727784	15739123	Pavirv21092511m.g	+	149	% PTHR12999!PANTHER!FAMILY NOT NAMED % GO:0008270!GO!zinc ion binding % PF00641!PFAM!Zn-finger in Ran binding protein and others % KOG4198!KOG!RNA-binding Ran Zn-finger protein and related proteins
Chr06b	15733211	15733290	Chr06b	15727784	15739123	Pavirv21092511m.g	+	79	% PTHR12999!PANTHER!FAMILY NOT NAMED % GO:0008270!GO!zinc ion binding % PF00641!PFAM!Zn-finger in Ran binding protein and others % KOG4198!KOG!RNA-binding Ran Zn-finger protein and related proteins
Chr06b	15734170	15734339	Chr06b	15727784	15739123	Pavirv21092511m.g	+	169	% PTHR12999!PANTHER!FAMILY NOT NAMED % GO:0008270!GO!zinc ion binding % PF00641!PFAM!Zn-finger in Ran binding protein and others % KOG4198!KOG!RNA-binding Ran Zn-finger protein and related proteins
Chr06b	15736434	15736557	Chr06b	15727784	15739123	Pavirv21092511m.g	+	123	% PTHR12999!PANTHER!FAMILY NOT NAMED % GO:0008270!GO!zinc ion binding % PF00641!PFAM!Zn-finger in Ran binding protein and others % KOG4198!KOG!RNA-binding Ran Zn-finger protein and related proteins
Chr06b	15804610	15804707	Chr06b	15796278	15804723	Pavirv21092521m.g	+	97	% GO:0005515!GO!protein binding % PTHR24006!PANTHER!FAMILY NOT NAMED % PTHR24006:SF122!PANTHER!UBIQUITIN CARBOXYL-TERMINAL HYDROLASE FAMILY PROTEIN % PF00646!PFAM!F-box domain
Chr06b	16337980	16338090	.	-1	-1	.	-1	0	-
Chr06b	16496044	16496261	.	-1	-1	.	-1	0	-
Chr06b	20359878	20359929	.	-1	-1	.	-1	0	-
Chr06b	20526078	20526210	Chr06b	20521054	20528822	Pavirv21092936m.g	-	132	-
Chr06b	28386980	28387034	.	-1	-1	.	-1	0	-
Chr06b	32329854	32329905	.	-1	-1	.	-1	0	-
Chr06b	32330431	32330661	.	-1	-1	.	-1	0	-
Chr06b	32715057	32715264	.	-1	-1	.	-1	0	-
Chr06b	39528007	39528221	.	-1	-1	.	-1	0	-
Chr06b	45087476	45087629	.	-1	-1	.	-1	0	-
Chr06b	46978256	46978323	.	-1	-1	.	-1	0	-
Chr06b	48245905	48246225	.	-1	-1	.	-1	0	-
Chr06b	48246375	48246669	.	-1	-1	.	-1	0	-
Chr06b	59259065	59259145	.	-1	-1	.	-1	0	-
Chr06b	60179925	60180011	Chr06b	60176622	60182547	Pavirv21094773m.g	+	86	% PTHR33087!PANTHER!
Chr06b	60179925	60180011	Chr06b	60178121	60182984	Pavirv21094774m.g	+	86	-
Chr06b	60180428	60180530	Chr06b	60176622	60182547	Pavirv21094773m.g	+	102	% PTHR33087!PANTHER!
Chr06b	60180428	60180530	Chr06b	60178121	60182984	Pavirv21094774m.g	+	102	-
Chr06b	60180845	60180948	Chr06b	60176622	60182547	Pavirv21094773m.g	+	103	% PTHR33087!PANTHER!
Chr06b	60180845	60180948	Chr06b	60178121	60182984	Pavirv21094774m.g	+	103	-
Chr06b	60181793	60181896	Chr06b	60181794	60186174	Pavirv21094776m.g	+	102	-
Chr06b	60181793	60181896	Chr06b	60176622	60182547	Pavirv21094773m.g	+	103	% PTHR33087!PANTHER!
Chr06b	60181793	60181896	Chr06b	60178121	60182984	Pavirv21094774m.g	+	103	-
Chr06b	60835182	60835240	Chr06b	60831222	60835822	Pavirv21094863m.g	-	58	-
Chr06b	65018755	65018837	.	-1	-1	.	-1	0	-
Chr06b	66085221	66085500	Chr06b	66070370	66085952	Pavirv21095203m.g	+	279	% PF14365!PFAM!Domain of unknown function (DUF4409) % PTHR31589!PANTHER!FAMILY NOT NAMED % PTHR31589:SF16!PANTHER!
Chr06b	68506822	68506923	Chr06b	68497864	68510792	Pavirv21095350m.g	+	101	% GO:0042393!GO!histone binding % PF02182!PFAM!SAD/SRA domain % PTHR22884!PANTHER!SET DOMAIN PROTEINS % PTHR22884:SF349!PANTHER!
Chr06b	73100806	73100858	.	-1	-1	.	-1	0	-
Chr06b	75866801	75866893	Chr06b	75863469	75870191	Pavir.J09955.1.axpr.g	-	92	-
Chr06b	75866801	75866893	Chr06b	75865645	75871801	Pavir.J17199.1.axpr.g	-	92	-
Chr06b	75866801	75866893	Chr06b	75861184	75880867	Pavirv21096314m.g	-	92	% PTHR10593:SF23!PANTHER! % PF01163!PFAM!RIO1 family % PTHR10593!PANTHER!SERINE/THREONINE-PROTEIN KINASE RIO % GO:0004674!GO!protein serine/threonine kinase activity
Chr06b	75867626	75867744	Chr06b	75863469	75870191	Pavir.J09955.1.axpr.g	-	118	-
Chr06b	75867626	75867744	Chr06b	75865645	75871801	Pavir.J17199.1.axpr.g	-	118	-
Chr06b	75867626	75867744	Chr06b	75861184	75880867	Pavirv21096314m.g	-	118	% PTHR10593:SF23!PANTHER! % PF01163!PFAM!RIO1 family % PTHR10593!PANTHER!SERINE/THREONINE-PROTEIN KINASE RIO % GO:0004674!GO!protein serine/threonine kinase activity
Chr06b	75869178	75869612	Chr06b	75863469	75870191	Pavir.J09955.1.axpr.g	-	434	-
Chr06b	75869178	75869612	Chr06b	75865645	75871801	Pavir.J17199.1.axpr.g	-	434	-
Chr06b	75869178	75869612	Chr06b	75861184	75880867	Pavirv21096314m.g	-	434	% PTHR10593:SF23!PANTHER! % PF01163!PFAM!RIO1 family % PTHR10593!PANTHER!SERINE/THREONINE-PROTEIN KINASE RIO % GO:0004674!GO!protein serine/threonine kinase activity
Chr06b	75869715	75869926	Chr06b	75863469	75870191	Pavir.J09955.1.axpr.g	-	211	-
Chr06b	75869715	75869926	Chr06b	75865645	75871801	Pavir.J17199.1.axpr.g	-	211	-
Chr06b	75869715	75869926	Chr06b	75861184	75880867	Pavirv21096314m.g	-	211	% PTHR10593:SF23!PANTHER! % PF01163!PFAM!RIO1 family % PTHR10593!PANTHER!SERINE/THREONINE-PROTEIN KINASE RIO % GO:0004674!GO!protein serine/threonine kinase activity
Chr06b	77437228	77437378	Chr06b	77433734	77438256	Pavirv21096576m.g	-	150	% PTHR31949!PANTHER!FAMILY NOT NAMED % PTHR31949:SF4!PANTHER!
Chr06b	77437228	77437378	Chr06b	77434671	77440231	Pavirv21096577m.g	-	150	-
Chr06b	77437228	77437378	Chr06b	77436840	77441109	Pavirv21096578m.g	-	150	% PTHR33116!PANTHER! % PTHR33116:SF1!PANTHER!
Chr06b	79172275	79172344	Chr06b	79167469	79174058	Pavirv21096922m.g	-	69	% GO:0042393!GO!histone binding % PF02182!PFAM!SAD/SRA domain % KOG1082!KOG!Histone H3 (Lys9) methyltransferase SUV39H1/Clr4, required for transcriptional silencing % PF05033!PFAM!Pre-SET motif % GO:0005515!GO!protein binding % PTHR22884:SF328!PANTHER! % PF00856!PFAM!SET domain % GO:0008270!GO!zinc ion binding % GO:0018024!GO!histone-lysine N-methyltransferase activity % PTHR22884!PANTHER!SET DOM…
Chr06b	79964063	79964274	Chr06b	79958457	79965420	Pavirv21097018m.g	+	211	% GO:0000287!GO!magnesium ion binding % GO:0016829!GO!lyase activity % PTHR31225:SF20!PANTHER! % PF03936!PFAM!Terpene synthase family, metal binding domain % PTHR31225!PANTHER!FAMILY NOT NAMED % GO:0010333!GO!terpene synthase activity
Chr07a	2527382	2527443	.	-1	-1	.	-1	0	-
Chr07a	3020069	3020169	Chr07a	3015832	3024465	Pavirv21097270m.g	+	100	% PF00450!PFAM!Serine carboxypeptidase % PTHR11802!PANTHER!SERINE PROTEASE FAMILY S10 SERINE CARBOXYPEPTIDASE % PTHR11802:SF45!PANTHER! % KOG1282!KOG!Serine carboxypeptidases (lysosomal cathepsin A) % GO:0006508!GO!proteolysis % GO:0004185!GO!serine-type carboxypeptidase activity
Chr07a	3199698	3199840	.	-1	-1	.	-1	0	-
Chr07a	5568756	5568849	Chr07a	5567506	5575644	Pavirv21097485m.g	-	93	% GO:0050660!GO!flavin adenine dinucleotide binding % PF00743!PFAM!Flavin-binding monooxygenase-like % GO:0055114!GO!oxidation-reduction process % GO:0004499!GO!N,N-dimethylaniline monooxygenase activity % PTHR23023:SF104!PANTHER! % PTHR23023!PANTHER!DIMETHYLANILINE MONOOXYGENASE % GO:0050661!GO!NADP binding
Chr07a	9556349	9556442	.	-1	-1	.	-1	0	-
Chr07a	14168651	14168759	Chr07a	14166888	14171471	Pavir.J18106.1.axpr.g	-	108	-
Chr07a	14168651	14168759	Chr07a	14165895	14170887	Pavirv21097765m.g	-	108	-
Chr07a	15805681	15805787	Chr07a	15801005	15807260	Pavirv21097857m.g	-	106	% PF13855!PFAM!Leucine rich repeat % GO:0005524!GO!ATP binding % KOG1187!KOG!Serine/threonine protein kinase % PF00069!PFAM!Protein kinase domain % GO:0005515!GO!protein binding % GO:0004672!GO!protein kinase activity % PF00560!PFAM!Leucine Rich Repeat % GO:0006468!GO!protein phosphorylation % PTHR27000:SF98!PANTHER! % PTHR27000!PANTHER!
Chr07a	15805681	15805787	Chr07a	15803376	15808376	Pavirv21097858m.g	-	106	% PF13855!PFAM!Leucine rich repeat % PTHR27000:SF145!PANTHER! % GO:0005515!GO!protein binding % PTHR27000!PANTHER!
Chr07a	15805900	15806224	Chr07a	15801005	15807260	Pavirv21097857m.g	-	324	% PF13855!PFAM!Leucine rich repeat % GO:0005524!GO!ATP binding % KOG1187!KOG!Serine/threonine protein kinase % PF00069!PFAM!Protein kinase domain % GO:0005515!GO!protein binding % GO:0004672!GO!protein kinase activity % PF00560!PFAM!Leucine Rich Repeat % GO:0006468!GO!protein phosphorylation % PTHR27000:SF98!PANTHER! % PTHR27000!PANTHER!
Chr07a	15805900	15806224	Chr07a	15803376	15808376	Pavirv21097858m.g	-	324	% PF13855!PFAM!Leucine rich repeat % PTHR27000:SF145!PANTHER! % GO:0005515!GO!protein binding % PTHR27000!PANTHER!
Chr07a	16224152	16224214	.	-1	-1	.	-1	0	-
Chr07a	16227817	16227913	Chr07a	16225414	16234329	Pavirv21097884m.g	+	96	% PTHR11926:SF308!PANTHER! % GO:0030259!GO!lipid glycosylation % GO:0016758!GO!transferase activity, transferring hexosyl groups % PF03033!PFAM!Glycosyltransferase family 28 N-terminal domain % GO:0005975!GO!carbohydrate metabolic process % PTHR11926!PANTHER!GLUCOSYL/GLUCURONOSYL TRANSFERASES % GO:0008152!GO!metabolic process
Chr07a	16953773	16953951	Chr07a	16951715	16956230	Pavirv21097939m.g	-	178	-
Chr07a	23342306	23342359	.	-1	-1	.	-1	0	-
Chr07a	24671897	24672079	Chr07a	24669606	24674586	Pavirv21098227m.g	+	182	-
Chr07a	24671897	24672079	Chr07a	24671117	24680202	Pavirv21098228m.g	+	182	% PF16421!PFAM! % GO:0006355!GO!regulation of transcription, DNA-dependent % GO:0005667!GO!transcription factor complex % PTHR12081:SF49!PANTHER! % GO:0003700!GO!sequence-specific DNA binding transcription factor activity % PF02319!PFAM!E2F/DP family winged-helix DNA-binding domain % PTHR12081!PANTHER!TRANSCRIPTION FACTOR E2F
Chr07a	28458231	28458387	Chr07a	28455803	28461063	Pavirv21098369m.g	+	156	-
Chr07a	28458231	28458387	Chr07a	28458270	28464588	Pavirv21098370m.g	-	117	% KOG0381!KOG!HMG box-containing protein % PF00505!PFAM!HMG (high mobility group) box % PTHR13711!PANTHER!SWI/SNF-RELATED CHROMATIN BINDING PROTEIN % PTHR13711:SF187!PANTHER!
Chr07a	29184045	29184134	.	-1	-1	.	-1	0	-
Chr07a	30860922	30861183	Chr07a	30860533	30865158	Pavirv21098446m.g	+	261	-
Chr07a	30861939	30861996	Chr07a	30860533	30865158	Pavirv21098446m.g	+	57	-
Chr07a	30891618	30891756	.	-1	-1	.	-1	0	-
Chr07a	30900410	30900846	Chr07a	30898381	30902818	Pavirv21098453m.g	-	436	-
Chr07a	31749288	31749341	Chr07a	31745559	31750272	Pavirv21098481m.g	+	53	-
Chr07a	31749288	31749341	Chr07a	31746637	31759661	Pavirv21098482m.g	+	53	-
Chr07a	31749582	31750061	Chr07a	31745559	31750272	Pavirv21098481m.g	+	479	-
Chr07a	31749582	31750061	Chr07a	31746637	31759661	Pavirv21098482m.g	+	479	-
Chr07a	31750485	31750790	Chr07a	31746637	31759661	Pavirv21098482m.g	+	305	-
Chr07a	31751300	31751928	Chr07a	31746637	31759661	Pavirv21098482m.g	+	628	-
Chr07a	31755851	31755977	Chr07a	31746637	31759661	Pavirv21098482m.g	+	126	-
Chr07a	31756448	31756503	Chr07a	31746637	31759661	Pavirv21098482m.g	+	55	-
Chr07a	31756654	31756708	Chr07a	31756572	31761206	Pavirv21098484m.g	+	54	% PTHR24413!PANTHER!FAMILY NOT NAMED % PTHR24413:SF131!PANTHER!
Chr07a	31756654	31756708	Chr07a	31746637	31759661	Pavirv21098482m.g	+	54	-
Chr07a	33246309	33246380	Chr07a	33244753	33250047	Pavirv21098505m.g	-	71	% PTHR33453:SF3!PANTHER! % GO:0017148!GO!negative regulation of translation % PTHR33453!PANTHER! % PF00161!PFAM!Ribosome inactivating protein % GO:0030598!GO!rRNA N-glycosylase activity
Chr07a	33246309	33246380	Chr07a	33241757	33246373	Pavirv21098504m.g	+	64	% PTHR31676!PANTHER!FAMILY NOT NAMED % PF04398!PFAM!Protein of unknown function, DUF538 % PTHR31676:SF14!PANTHER!
Chr07a	34607102	34607240	Chr07a	34594580	34609280	Pavirv21098595m.g	-	138	-
Chr07a	36630024	36630092	.	-1	-1	.	-1	0	-
Chr07a	37458273	37458400	.	-1	-1	.	-1	0	-
Chr07a	37862426	37862646	Chr07a	37858788	37863498	Pavirv21098740m.g	-	220	-
Chr07a	38023216	38023411	.	-1	-1	.	-1	0	-
Chr07a	38023521	38023613	.	-1	-1	.	-1	0	-
Chr07a	41365673	41365781	Chr07a	41361861	41368117	Pavirv21099040m.g	-	108	-
Chr07a	44267911	44268276	Chr07a	44265269	44269916	Pavirv21099225m.g	+	365	-
Chr07a	44268404	44268474	Chr07a	44265269	44269916	Pavirv21099225m.g	+	70	-
Chr07a	44268493	44268676	Chr07a	44265269	44269916	Pavirv21099225m.g	+	183	-
Chr07a	44702701	44702749	Chr07a	44699293	44704777	Pavirv21099237m.g	-	48	-
Chr07a	45102660	45102779	.	-1	-1	.	-1	0	-
Chr07a	45479319	45479436	.	-1	-1	.	-1	0	-
Chr07a	45485442	45485666	Chr07a	45482447	45489488	Pavirv21099319m.g	+	224	-
Chr07a	45485823	45485930	Chr07a	45482447	45489488	Pavirv21099319m.g	+	107	-
Chr07a	45487718	45487885	Chr07a	45482447	45489488	Pavirv21099319m.g	+	167	-
Chr07a	45487718	45487885	Chr07a	45486554	45491193	Pavirv21099320m.g	+	167	-
Chr07a	45488907	45488968	Chr07a	45482447	45489488	Pavirv21099319m.g	+	61	-
Chr07a	45488907	45488968	Chr07a	45486554	45491193	Pavirv21099320m.g	+	61	-
Chr07a	45522957	45523081	Chr07a	45517735	45533343	Pavirv21099323m.g	+	124	% GO:0005524!GO!ATP binding % PTHR24221:SF239!PANTHER! % KOG0055!KOG!Multidrug/pheromone exporter, ABC superfamily % GO:0016021!GO!integral to membrane % PF00664!PFAM!ABC transporter transmembrane region % GO:0016887!GO!ATPase activity % GO:0006810!GO!transport % GO:0055085!GO!transmembrane transport % GO:0042626!GO!ATPase activity, coupled to transmembrane movement of substances % PTHR24221!PANT…
Chr07a	48122745	48123080	Chr07a	48117950	48124526	Pavirv21099777m.g	+	335	% PTHR11732:SF228!PANTHER! % KOG1577!KOG!Aldo/keto reductase family proteins % PTHR11732!PANTHER!ALDO/KETO REDUCTASE % PF00248!PFAM!Aldo/keto reductase family
Chr07a	48214363	48214584	Chr07a	48212720	48219651	Pavirv21099799m.g	+	221	-
Chr07a	49441199	49441270	Chr07a	49438608	49443756	Pavirv21099962m.g	-	71	% PTHR15907:SF47!PANTHER! % PTHR15907!PANTHER!FAMILY NOT NAMED % PF04749!PFAM!PLAC8 family
Chr07a	49441199	49441270	Chr07a	49429259	49441529	Pavirv21099961m.g	+	71	% GO:0003677!GO!DNA binding % PTHR11945!PANTHER!MADS BOX PROTEIN % GO:0006355!GO!regulation of transcription, DNA-dependent % GO:0046983!GO!protein dimerization activity % PF01486!PFAM!K-box region % GO:0003700!GO!sequence-specific DNA binding transcription factor activity % KOG0014!KOG!MADS box transcription factor % GO:0005634!GO!nucleus % PF00319!PFAM!SRF-type transcription factor (DNA-binding…
Chr07a	51582109	51582181	.	-1	-1	.	-1	0	-
Chr07a	59107345	59107488	Chr07a	59102889	59107353	Pavirv21101342m.g	-	8	-
Chr07a	59107345	59107488	Chr07a	59105184	59110111	Pavirv21101343m.g	-	143	-
Chr07a	59165800	59165880	.	-1	-1	.	-1	0	-
Chr07a	59168609	59168680	.	-1	-1	.	-1	0	-
Chr07a	59169690	59169940	.	-1	-1	.	-1	0	-
Chr07a	60721688	60721794	.	-1	-1	.	-1	0	-
Chr07a	60830556	60830621	Chr07a	60828413	60834031	Pavirv21101596m.g	-	65	-
Chr07a	60830556	60830621	Chr07a	60830517	60837412	Pavirv21101600m.g	-	65	% PTHR16223!PANTHER!FAMILY NOT NAMED % PTHR16223:SF48!PANTHER!
Chr07a	60831108	60831161	Chr07a	60828413	60834031	Pavirv21101596m.g	-	53	-
Chr07a	60831108	60831161	Chr07a	60830517	60837412	Pavirv21101600m.g	-	53	% PTHR16223!PANTHER!FAMILY NOT NAMED % PTHR16223:SF48!PANTHER!
Chr07a	66157250	66157343	.	-1	-1	.	-1	0	-
Chr07a	66283811	66285986	.	-1	-1	.	-1	0	-
Chr07a	68495076	68495374	.	-1	-1	.	-1	0	-
Chr07a	68955706	68955790	.	-1	-1	.	-1	0	-
Chr07a	69878061	69878415	Chr07a	69874052	69879031	Pavir.J11059.1.axpr.g	+	354	% PTHR23273:SF9!PANTHER! % PTHR23273!PANTHER!REPLICATION FACTOR A 1, RFA1
Chr07a	69878061	69878415	Chr07a	69875920	69882576	Pavirv21102759m.g	+	354	-
Chr07a	69878528	69878615	Chr07a	69874052	69879031	Pavir.J11059.1.axpr.g	+	87	% PTHR23273:SF9!PANTHER! % PTHR23273!PANTHER!REPLICATION FACTOR A 1, RFA1
Chr07a	69878528	69878615	Chr07a	69875920	69882576	Pavirv21102759m.g	+	87	-
Chr07a	69878719	69878801	Chr07a	69874052	69879031	Pavir.J11059.1.axpr.g	+	82	% PTHR23273:SF9!PANTHER! % PTHR23273!PANTHER!REPLICATION FACTOR A 1, RFA1
Chr07a	69878719	69878801	Chr07a	69875920	69882576	Pavirv21102759m.g	+	82	-
Chr07a	69878911	69878981	Chr07a	69874052	69879031	Pavir.J11059.1.axpr.g	+	70	% PTHR23273:SF9!PANTHER! % PTHR23273!PANTHER!REPLICATION FACTOR A 1, RFA1
Chr07a	69878911	69878981	Chr07a	69875920	69882576	Pavirv21102759m.g	+	70	-
Chr07a	69879092	69879262	Chr07a	69875920	69882576	Pavirv21102759m.g	+	170	-
Chr07a	69979814	69979894	Chr07a	69979532	69985703	Pavirv21102775m.g	+	80	% PF01263!PFAM!Aldose 1-epimerase % PTHR10091:SF12!PANTHER! % GO:0005975!GO!carbohydrate metabolic process % GO:0016853!GO!isomerase activity % 5.1.3.3!EC!Aldose 1-epimerase. % K01785!KEGGORTH!aldose 1-epimerase [EC:5.1.3.3] % KOG1604!KOG!Predicted mutarotase % PTHR10091!PANTHER!ALDOSE-1-EPIMERASE
Chr07a	69979814	69979894	Chr07a	69974269	69982445	Pavirv21102774m.g	+	80	% PTHR31827:SF8!PANTHER! % PTHR31827!PANTHER!FAMILY NOT NAMED
Chr07a	70071675	70071769	.	-1	-1	.	-1	0	-
Chr07a	71165846	71165948	Chr07a	71165569	71176796	Pavirv21102979m.g	+	102	% PTHR31384:SF2!PANTHER! % GO:0003677!GO!DNA binding % GO:0006355!GO!regulation of transcription, DNA-dependent % PF02362!PFAM!B3 DNA binding domain % PF02309!PFAM!AUX/IAA family % GO:0005634!GO!nucleus % PF06507!PFAM!Auxin response factor % GO:0009725!GO!response to hormone stimulus % PTHR31384!PANTHER!FAMILY NOT NAMED
Chr07a	72127109	72127231	.	-1	-1	.	-1	0	-
Chr07a	72440017	72440241	Chr07a	72430618	72441856	Pavirv21103229m.g	-	224	% PTHR27002!PANTHER! % PTHR27002:SF117!PANTHER!
Chr07a	74424492	74424552	Chr07a	74415655	74424942	Pavirv21103599m.g	-	60	% PF13855!PFAM!Leucine rich repeat % GO:0005524!GO!ATP binding % KOG1187!KOG!Serine/threonine protein kinase % PF00069!PFAM!Protein kinase domain % GO:0005515!GO!protein binding % GO:0004672!GO!protein kinase activity % GO:0006468!GO!protein phosphorylation % PTHR27008!PANTHER! % PTHR27008:SF39!PANTHER!
Chr07a	74935738	74935830	Chr07a	74932147	74938887	Pavirv21103720m.g	+	92	% KOG1187!KOG!Serine/threonine protein kinase % PF07714!PFAM!Protein tyrosine kinase % GO:0004672!GO!protein kinase activity % PTHR27006:SF21!PANTHER! % GO:0006468!GO!protein phosphorylation % PTHR27006!PANTHER!
Chr07a	75366457	75366558	Chr07a	75364800	75369517	Pavirv21103801m.g	-	101	% PTHR31696:SF20!PANTHER! % PTHR31696!PANTHER!FAMILY NOT NAMED
Chr07a	75366457	75366558	Chr07a	75365761	75372292	Pavirv21103802m.g	-	101	% PTHR33087!PANTHER!
Chr07b	1727509	1727832	Chr07b	1723301	1731161	Pavirv21103908m.g	+	323	-
Chr07b	1727945	1728446	Chr07b	1723301	1731161	Pavirv21103908m.g	+	501	-
Chr07b	1727945	1728446	Chr07b	1728351	1737608	Pavirv21103909m.g	-	95	-
Chr07b	1728672	1729124	Chr07b	1723301	1731161	Pavirv21103908m.g	+	452	-
Chr07b	1728672	1729124	Chr07b	1728351	1737608	Pavirv21103909m.g	-	452	-
Chr07b	1729661	1729738	Chr07b	1723301	1731161	Pavirv21103908m.g	+	77	-
Chr07b	1729661	1729738	Chr07b	1729438	1734834	Pavirv21103910m.g	+	77	% PTHR33116:SF4!PANTHER! % PTHR33116!PANTHER!
Chr07b	1729661	1729738	Chr07b	1728351	1737608	Pavirv21103909m.g	-	77	-
Chr07b	7739382	7739501	Chr07b	7733514	7741491	Pavirv21104481m.g	-	119	-
Chr07b	9895970	9896018	.	-1	-1	.	-1	0	-
Chr07b	10985980	10986064	Chr07b	10984599	10991091	Pavirv21104637m.g	+	84	% PF03470!PFAM!XS zinc finger domain % PTHR21596!PANTHER!RIBONUCLEASE P PROTEIN SUBUNIT P38-RELATED % PF03469!PFAM!XH domain % PF03468!PFAM!XS domain % GO:0031047!GO!gene silencing by RNA % PTHR21596:SF18!PANTHER!
Chr07b	10989345	10989396	Chr07b	10984599	10991091	Pavirv21104637m.g	+	51	% PF03470!PFAM!XS zinc finger domain % PTHR21596!PANTHER!RIBONUCLEASE P PROTEIN SUBUNIT P38-RELATED % PF03469!PFAM!XH domain % PF03468!PFAM!XS domain % GO:0031047!GO!gene silencing by RNA % PTHR21596:SF18!PANTHER!
Chr07b	10989345	10989396	Chr07b	10989170	10993604	Pavirv21104639m.g	+	51	-
Chr07b	10990117	10990242	Chr07b	10984599	10991091	Pavirv21104637m.g	+	125	% PF03470!PFAM!XS zinc finger domain % PTHR21596!PANTHER!RIBONUCLEASE P PROTEIN SUBUNIT P38-RELATED % PF03469!PFAM!XH domain % PF03468!PFAM!XS domain % GO:0031047!GO!gene silencing by RNA % PTHR21596:SF18!PANTHER!
Chr07b	10990117	10990242	Chr07b	10989170	10993604	Pavirv21104639m.g	+	125	-
Chr07b	10990301	10990404	Chr07b	10984599	10991091	Pavirv21104637m.g	+	103	% PF03470!PFAM!XS zinc finger domain % PTHR21596!PANTHER!RIBONUCLEASE P PROTEIN SUBUNIT P38-RELATED % PF03469!PFAM!XH domain % PF03468!PFAM!XS domain % GO:0031047!GO!gene silencing by RNA % PTHR21596:SF18!PANTHER!
Chr07b	10990301	10990404	Chr07b	10989170	10993604	Pavirv21104639m.g	+	103	-
Chr07b	10990518	10990791	Chr07b	10984599	10991091	Pavirv21104637m.g	+	273	% PF03470!PFAM!XS zinc finger domain % PTHR21596!PANTHER!RIBONUCLEASE P PROTEIN SUBUNIT P38-RELATED % PF03469!PFAM!XH domain % PF03468!PFAM!XS domain % GO:0031047!GO!gene silencing by RNA % PTHR21596:SF18!PANTHER!
Chr07b	10990518	10990791	Chr07b	10989170	10993604	Pavirv21104639m.g	+	273	-
Chr07b	10992696	10992801	Chr07b	10989170	10993604	Pavirv21104639m.g	+	105	-
Chr07b	10992696	10992801	Chr07b	10991539	10995992	Pavirv21104640m.g	-	105	-
Chr07b	10993084	10993210	Chr07b	10989170	10993604	Pavirv21104639m.g	+	126	-
Chr07b	10993084	10993210	Chr07b	10991539	10995992	Pavirv21104640m.g	-	126	-
Chr07b	12259533	12259610	Chr07b	12252940	12259771	Pavirv21104664m.g	-	77	-
Chr07b	13251238	13251356	Chr07b	13249326	13253694	Pavirv21104710m.g	-	118	-
Chr07b	13417096	13417291	.	-1	-1	.	-1	0	-
Chr07b	14072770	14072984	Chr07b	14068295	14073521	Pavirv21104756m.g	+	214	-
Chr07b	14144932	14145131	Chr07b	14143111	14155216	Pavirv21104761m.g	-	199	% GO:0004124!GO!cysteine synthase activity % K13034!KEGGORTH!L-3-cyanoalanine synthase/ cysteine synthase [EC:2.5.1.47 4.4.1.9] % 4.4.1.9!EC!L-3-cyanoalanine synthase. % PF00291!PFAM!Pyridoxal-phosphate dependent enzyme % GO:0005739!GO!mitochondrion % KOG1252!KOG!Cystathionine beta-synthase and related enzymes % GO:0050017!GO!L-3-cyanoalanine synthase activity % PTHR10314:SF80!PANTHER! % 2.5.1.47…
Chr07b	14145317	14145447	Chr07b	14143111	14155216	Pavirv21104761m.g	-	130	% GO:0004124!GO!cysteine synthase activity % K13034!KEGGORTH!L-3-cyanoalanine synthase/ cysteine synthase [EC:2.5.1.47 4.4.1.9] % 4.4.1.9!EC!L-3-cyanoalanine synthase. % PF00291!PFAM!Pyridoxal-phosphate dependent enzyme % GO:0005739!GO!mitochondrion % KOG1252!KOG!Cystathionine beta-synthase and related enzymes % GO:0050017!GO!L-3-cyanoalanine synthase activity % PTHR10314:SF80!PANTHER! % 2.5.1.47…
Chr07b	14146318	14146426	Chr07b	14143111	14155216	Pavirv21104761m.g	-	108	% GO:0004124!GO!cysteine synthase activity % K13034!KEGGORTH!L-3-cyanoalanine synthase/ cysteine synthase [EC:2.5.1.47 4.4.1.9] % 4.4.1.9!EC!L-3-cyanoalanine synthase. % PF00291!PFAM!Pyridoxal-phosphate dependent enzyme % GO:0005739!GO!mitochondrion % KOG1252!KOG!Cystathionine beta-synthase and related enzymes % GO:0050017!GO!L-3-cyanoalanine synthase activity % PTHR10314:SF80!PANTHER! % 2.5.1.47…
Chr07b	14146318	14146426	Chr07b	14145865	14153523	Pavirv21104762m.g	+	108	-
Chr07b	14146733	14146863	Chr07b	14143111	14155216	Pavirv21104761m.g	-	130	% GO:0004124!GO!cysteine synthase activity % K13034!KEGGORTH!L-3-cyanoalanine synthase/ cysteine synthase [EC:2.5.1.47 4.4.1.9] % 4.4.1.9!EC!L-3-cyanoalanine synthase. % PF00291!PFAM!Pyridoxal-phosphate dependent enzyme % GO:0005739!GO!mitochondrion % KOG1252!KOG!Cystathionine beta-synthase and related enzymes % GO:0050017!GO!L-3-cyanoalanine synthase activity % PTHR10314:SF80!PANTHER! % 2.5.1.47…
Chr07b	14146733	14146863	Chr07b	14145865	14153523	Pavirv21104762m.g	+	130	-
Chr07b	18069136	18069245	Chr07b	18065925	18070454	Pavirv21104950m.g	-	109	% PTHR32133!PANTHER!FAMILY NOT NAMED % PTHR32133:SF134!PANTHER!
Chr07b	18069136	18069245	Chr07b	18067807	18078315	Pavirv21104951m.g	-	109	% PF13812!PFAM!Pentatricopeptide repeat domain % PF01535!PFAM!PPR repeat % PTHR24015!PANTHER!FAMILY NOT NAMED % PF13041!PFAM!PPR repeat family % PTHR24015:SF301!PANTHER!
Chr07b	18169974	18170044	Chr07b	18169572	18207602	Pavirv21104966m.g	-	70	% PTHR23079!PANTHER!RNA-DEPENDENT RNA POLYMERASE % GO:0003968!GO!RNA-directed RNA polymerase activity % PTHR23079:SF13!PANTHER! % PF05183!PFAM!RNA dependent RNA polymerase
Chr07b	18170127	18170232	Chr07b	18169572	18207602	Pavirv21104966m.g	-	105	% PTHR23079!PANTHER!RNA-DEPENDENT RNA POLYMERASE % GO:0003968!GO!RNA-directed RNA polymerase activity % PTHR23079:SF13!PANTHER! % PF05183!PFAM!RNA dependent RNA polymerase
Chr07b	18214282	18214943	Chr07b	18210920	18215422	Pavir.J39763.1.axpr.g	-	661	% PTHR13194!PANTHER!COMPLEX I INTERMEDIATE-ASSOCIATED PROTEIN 30 % PTHR13194:SF19!PANTHER!
Chr07b	18242092	18242956	Chr07b	18234829	18245113	Pavirv21104974m.g	-	864	% PTHR14155!PANTHER!RING FINGER DOMAIN-CONTAINING % GO:0005515!GO!protein binding % PF13639!PFAM!Ring finger domain % GO:0008270!GO!zinc ion binding % PTHR14155:SF109!PANTHER!
Chr07b	18855424	18855479	Chr07b	18832164	18855799	Pavirv21105016m.g	+	55	% PTHR23079!PANTHER!RNA-DEPENDENT RNA POLYMERASE % GO:0003968!GO!RNA-directed RNA polymerase activity % PTHR23079:SF13!PANTHER! % KOG0988!KOG!RNA-directed RNA polymerase QDE-1 required for posttranscriptional gene silencing and RNA interference % PF05183!PFAM!RNA dependent RNA polymerase
Chr07b	18855424	18855479	Chr07b	18853960	18859465	Pavirv21105018m.g	+	55	-
Chr07b	18856763	18856943	Chr07b	18853960	18859465	Pavirv21105018m.g	+	180	-
Chr07b	18856763	18856943	Chr07b	18856498	18863418	Pavirv21105020m.g	+	180	% KOG0446!KOG!Vacuolar sorting protein VPS1, dynamin, and related proteins % PTHR11566:SF44!PANTHER! % PTHR11566!PANTHER!DYNAMIN
Chr07b	18857128	18857367	Chr07b	18853960	18859465	Pavirv21105018m.g	+	239	-
Chr07b	18857128	18857367	Chr07b	18856498	18863418	Pavirv21105020m.g	+	239	% KOG0446!KOG!Vacuolar sorting protein VPS1, dynamin, and related proteins % PTHR11566:SF44!PANTHER! % PTHR11566!PANTHER!DYNAMIN
Chr07b	19124671	19124762	Chr07b	19118613	19126642	Pavirv21105072m.g	-	91	-
Chr07b	19129839	19130148	Chr07b	19127894	19132307	Pavirv21105073m.g	+	309	% GO:0005506!GO!iron ion binding % GO:0055114!GO!oxidation-reduction process % GO:0016705!GO!oxidoreductase activity, acting on paired donors, with incorporation or reduction of molecular oxygen % GO:0020037!GO!heme binding % PTHR24298!PANTHER!FAMILY NOT NAMED % PTHR24298:SF81!PANTHER! % PF00067!PFAM!Cytochrome P450
Chr07b	19192327	19192407	.	-1	-1	.	-1	0	-
Chr07b	20414062	20414250	Chr07b	20411746	20416336	Pavir.Gb02289.1.axpr.g	-	188	-
Chr07b	20414062	20414250	Chr07b	20408825	20417522	Pavirv21105197m.g	-	188	% PTHR12606!PANTHER!SENTRIN/SUMO-SPECIFIC PROTEASE % PTHR12606:SF31!PANTHER!
Chr07b	21001807	21001940	Chr07b	20999776	21005294	Pavirv21105266m.g	+	133	-
Chr07b	21026544	21026692	.	-1	-1	.	-1	0	-
Chr07b	21026933	21027044	.	-1	-1	.	-1	0	-
Chr07b	21028280	21028613	.	-1	-1	.	-1	0	-
Chr07b	22031668	22031746	.	-1	-1	.	-1	0	-
Chr07b	22213979	22214031	.	-1	-1	.	-1	0	-
Chr07b	25038760	25039020	.	-1	-1	.	-1	0	-
Chr07b	25045032	25046196	Chr07b	25041889	25046845	Pavirv21105385m.g	+	1164	-
Chr07b	25045032	25046196	Chr07b	25043571	25048683	Pavirv21105386m.g	-	1164	-
Chr07b	25051449	25051522	.	-1	-1	.	-1	0	-
Chr07b	25076318	25076448	Chr07b	25071271	25077029	Pavirv21105387m.g	-	130	-
Chr07b	27881626	27881834	.	-1	-1	.	-1	0	-
Chr07b	27881936	27882021	.	-1	-1	.	-1	0	-
Chr07b	28169592	28169685	Chr07b	28169631	28175717	Pavirv21105516m.g	+	54	-
Chr07b	28620217	28620430	Chr07b	28618898	28631054	Pavirv21105561m.g	+	213	% PTHR33326:SF2!PANTHER! % PTHR33326!PANTHER!
Chr07b	28631580	28632125	Chr07b	28628028	28633381	Pavirv21105562m.g	-	545	% PTHR31476:SF12!PANTHER! % PTHR31476!PANTHER!FAMILY NOT NAMED % PF11955!PFAM!Plant organelle RNA recognition domain
Chr07b	28631580	28632125	Chr07b	28629406	28634255	Pavirv21105563m.g	-	545	-
Chr07b	28817656	28817787	.	-1	-1	.	-1	0	-
Chr07b	29788119	29788257	.	-1	-1	.	-1	0	-
Chr07b	29858447	29858588	Chr07b	29855421	29860065	Pavirv21105622m.g	+	141	% PTHR23155:SF562!PANTHER! % PTHR23155!PANTHER!LEUCINE-RICH REPEAT-CONTAINING PROTEIN % GO:0043531!GO!ADP binding % PF00931!PFAM!NB-ARC domain
Chr07b	29858447	29858588	Chr07b	29856104	29861294	Pavirv21105623m.g	+	141	% KOG0617!KOG!Ras suppressor protein (contains leucine-rich repeats) % PTHR23155!PANTHER!LEUCINE-RICH REPEAT-CONTAINING PROTEIN
Chr07b	29858447	29858588	Chr07b	29856707	29864017	Pavirv21105624m.g	+	141	% PTHR23155!PANTHER!LEUCINE-RICH REPEAT-CONTAINING PROTEIN
Chr07b	29859026	29859379	Chr07b	29855421	29860065	Pavirv21105622m.g	+	353	% PTHR23155:SF562!PANTHER! % PTHR23155!PANTHER!LEUCINE-RICH REPEAT-CONTAINING PROTEIN % GO:0043531!GO!ADP binding % PF00931!PFAM!NB-ARC domain
Chr07b	29859026	29859379	Chr07b	29856104	29861294	Pavirv21105623m.g	+	353	% KOG0617!KOG!Ras suppressor protein (contains leucine-rich repeats) % PTHR23155!PANTHER!LEUCINE-RICH REPEAT-CONTAINING PROTEIN
Chr07b	29859026	29859379	Chr07b	29856707	29864017	Pavirv21105624m.g	+	353	% PTHR23155!PANTHER!LEUCINE-RICH REPEAT-CONTAINING PROTEIN
Chr07b	29860057	29860201	Chr07b	29855421	29860065	Pavirv21105622m.g	+	8	% PTHR23155:SF562!PANTHER! % PTHR23155!PANTHER!LEUCINE-RICH REPEAT-CONTAINING PROTEIN % GO:0043531!GO!ADP binding % PF00931!PFAM!NB-ARC domain
Chr07b	29860057	29860201	Chr07b	29856104	29861294	Pavirv21105623m.g	+	144	% KOG0617!KOG!Ras suppressor protein (contains leucine-rich repeats) % PTHR23155!PANTHER!LEUCINE-RICH REPEAT-CONTAINING PROTEIN
Chr07b	29860057	29860201	Chr07b	29856707	29864017	Pavirv21105624m.g	+	144	% PTHR23155!PANTHER!LEUCINE-RICH REPEAT-CONTAINING PROTEIN
Chr07b	29860213	29860398	Chr07b	29856104	29861294	Pavirv21105623m.g	+	185	% KOG0617!KOG!Ras suppressor protein (contains leucine-rich repeats) % PTHR23155!PANTHER!LEUCINE-RICH REPEAT-CONTAINING PROTEIN
Chr07b	29860213	29860398	Chr07b	29856707	29864017	Pavirv21105624m.g	+	185	% PTHR23155!PANTHER!LEUCINE-RICH REPEAT-CONTAINING PROTEIN
Chr07b	29860632	29860704	Chr07b	29856104	29861294	Pavirv21105623m.g	+	72	% KOG0617!KOG!Ras suppressor protein (contains leucine-rich repeats) % PTHR23155!PANTHER!LEUCINE-RICH REPEAT-CONTAINING PROTEIN
Chr07b	29860632	29860704	Chr07b	29856707	29864017	Pavirv21105624m.g	+	72	% PTHR23155!PANTHER!LEUCINE-RICH REPEAT-CONTAINING PROTEIN
Chr07b	29860632	29860704	Chr07b	29860648	29866501	Pavirv21105625m.g	+	56	-
Chr07b	29862272	29862472	Chr07b	29856707	29864017	Pavirv21105624m.g	+	200	% PTHR23155!PANTHER!LEUCINE-RICH REPEAT-CONTAINING PROTEIN
Chr07b	29862272	29862472	Chr07b	29860648	29866501	Pavirv21105625m.g	+	200	-
Chr07b	35874382	35874684	.	-1	-1	.	-1	0	-
Chr07b	36247131	36247220	Chr07b	36244714	36249357	Pavirv21105895m.g	+	89	-
Chr07b	36274905	36275037	Chr07b	36274919	36280901	Pavirv21105898m.g	+	118	% PTHR23092:SF19!PANTHER!PUTATIVE UNCHARACTERIZED PROTEIN % PTHR23092!PANTHER!TOPOISOMERASE-RELATED PROTEIN % PF01909!PFAM!Nucleotidyltransferase domain % GO:0016779!GO!nucleotidyltransferase activity
Chr07b	36276336	36276505	Chr07b	36274919	36280901	Pavirv21105898m.g	+	169	% PTHR23092:SF19!PANTHER!PUTATIVE UNCHARACTERIZED PROTEIN % PTHR23092!PANTHER!TOPOISOMERASE-RELATED PROTEIN % PF01909!PFAM!Nucleotidyltransferase domain % GO:0016779!GO!nucleotidyltransferase activity
Chr07b	36276620	36277205	Chr07b	36274919	36280901	Pavirv21105898m.g	+	585	% PTHR23092:SF19!PANTHER!PUTATIVE UNCHARACTERIZED PROTEIN % PTHR23092!PANTHER!TOPOISOMERASE-RELATED PROTEIN % PF01909!PFAM!Nucleotidyltransferase domain % GO:0016779!GO!nucleotidyltransferase activity
Chr07b	38348896	38348998	Chr07b	38342409	38349472	Pavirv21106140m.g	+	102	% PF13855!PFAM!Leucine rich repeat % GO:0005524!GO!ATP binding % KOG1187!KOG!Serine/threonine protein kinase % PF00069!PFAM!Protein kinase domain % GO:0005515!GO!protein binding % GO:0004672!GO!protein kinase activity % PF00560!PFAM!Leucine Rich Repeat % GO:0006468!GO!protein phosphorylation % PTHR27000:SF36!PANTHER! % PTHR27000!PANTHER!
Chr07b	38348896	38348998	Chr07b	38348886	38354959	Pavirv21106141m.g	-	102	% GO:0005524!GO!ATP binding % KOG0743!KOG!AAA+-type ATPase % PF14363!PFAM!Domain associated at C-terminal with AAA % PTHR23070:SF28!PANTHER! % PF00004!PFAM!ATPase family associated with various cellular activities (AAA) % PTHR23070!PANTHER!BCS1 AAA-TYPE ATPASE
Chr07b	39634452	39634511	Chr07b	39628061	39638008	Pavirv21106322m.g	+	59	% PF08224!PFAM!Domain of unknown function (DUF1719) % PTHR33377:SF3!PANTHER! % PTHR33377!PANTHER!
Chr07b	48653163	48653292	Chr07b	48650503	48656207	Pavirv21107424m.g	+	129	-
Chr07b	48653163	48653292	Chr07b	48652208	48662064	Pavirv21107425m.g	+	129	% PTHR22870!PANTHER!REGULATOR OF CHROMOSOME CONDENSATION % PTHR22870:SF198!PANTHER! % PF00415!PFAM!Regulator of chromosome condensation (RCC1) repeat
Chr07b	49168366	49168458	Chr07b	49164794	49175828	Pavirv21107503m.g	-	92	% PTHR32370:SF9!PANTHER! % PF03000!PFAM!NPH3 family % PTHR32370!PANTHER!FAMILY NOT NAMED
Chr07b	49227485	49227611	Chr07b	49213729	49228875	Pavirv21107512m.g	-	126	% PTHR13383:SF11!PANTHER! % PTHR13383!PANTHER!FAMILY NOT NAMED % PF09468!PFAM!Ydr279p protein family (RNase H2 complex component) % GO:0005634!GO!nucleus % KOG4705!KOG!Uncharacterized conserved protein
Chr07b	51530915	51531481	Chr07b	51528647	51533021	Pavirv21107867m.g	-	566	-
Chr07b	51530915	51531481	Chr07b	51523095	51531968	Pavirv21107866m.g	+	566	% PTHR31642!PANTHER!FAMILY NOT NAMED % K13065!KEGGORTH!shikimate O-hydroxycinnamoyltransferase [EC:2.3.1.133] % GO:0016747!GO!transferase activity, transferring acyl groups other than amino-acyl groups % PTHR31642:SF37!PANTHER! % PF02458!PFAM!Transferase family % 2.3.1.133!EC!Shikimate O-hydroxycinnamoyltransferase.
Chr07b	51532588	51532801	Chr07b	51528647	51533021	Pavirv21107867m.g	-	213	-
Chr07b	53093530	53093608	Chr07b	53091003	53106184	Pavirv21107955m.g	-	78	-
Chr07b	54340467	54340517	.	-1	-1	.	-1	0	-
Chr07b	55353636	55353767	Chr07b	55334772	55354989	Pavirv21108237m.g	+	131	% GO:0005524!GO!ATP binding % KOG1187!KOG!Serine/threonine protein kinase % PTHR27003!PANTHER! % GO:0016567!GO!protein ubiquitination % PF00069!PFAM!Protein kinase domain % PTHR27003:SF52!PANTHER! % GO:0004672!GO!protein kinase activity % GO:0006468!GO!protein phosphorylation % GO:0004842!GO!ubiquitin-protein ligase activity % PF04564!PFAM!U-box domain
Chr07b	57539728	57539784	.	-1	-1	.	-1	0	-
Chr07b	57708967	57709119	Chr07b	57708696	57714339	Pavirv21108660m.g	-	152	% PTHR12411:SF344!PANTHER! % GO:0008234!GO!cysteine-type peptidase activity % PF08246!PFAM!Cathepsin propeptide inhibitor domain (I29) % PF00112!PFAM!Papain family cysteine protease % KOG1543!KOG!Cysteine proteinase Cathepsin L % PTHR12411!PANTHER!CYSTEINE PROTEASE FAMILY C1-RELATED % GO:0006508!GO!proteolysis
Chr07b	57713493	57713548	Chr07b	57708696	57714339	Pavirv21108660m.g	-	55	% PTHR12411:SF344!PANTHER! % GO:0008234!GO!cysteine-type peptidase activity % PF08246!PFAM!Cathepsin propeptide inhibitor domain (I29) % PF00112!PFAM!Papain family cysteine protease % KOG1543!KOG!Cysteine proteinase Cathepsin L % PTHR12411!PANTHER!CYSTEINE PROTEASE FAMILY C1-RELATED % GO:0006508!GO!proteolysis
Chr07b	62886782	62886919	Chr07b	62884690	62890336	Pavirv21109439m.g	+	137	-
Chr07b	63198007	63198154	Chr07b	63193720	63198780	Pavirv21109520m.g	+	147	% GO:0003677!GO!DNA binding % GO:0006355!GO!regulation of transcription, DNA-dependent % PF00313!PFAM!'Cold-shock' DNA-binding domain % GO:0008270!GO!zinc ion binding % PF00098!PFAM!Zinc knuckle % PTHR11544!PANTHER!COLD SHOCK DOMAIN CONTAINING PROTEINS % GO:0003676!GO!nucleic acid binding % KOG3070!KOG!Predicted RNA-binding protein containing PIN domain and invovled in translation or RNA processi…
Chr07b	63198007	63198154	Chr07b	63197485	63205153	Pavirv21109524m.g	-	147	% PTHR31314!PANTHER!FAMILY NOT NAMED % PF00249!PFAM!Myb-like DNA-binding domain % PTHR31314:SF5!PANTHER!
Chr07b	67810495	67810583	Chr07b	67803755	67813278	Pavirv21110340m.g	-	88	% GO:0005524!GO!ATP binding % KOG1187!KOG!Serine/threonine protein kinase % PTHR27003!PANTHER! % PF00069!PFAM!Protein kinase domain % GO:0004672!GO!protein kinase activity % GO:0006468!GO!protein phosphorylation % PTHR27003:SF77!PANTHER!
Chr07b	70387790	70388020	.	-1	-1	.	-1	0	-
Chr08a	2833107	2833203	Chr08a	2827427	2834111	Pavirv21111088m.g	-	96	% GO:0015299!GO!solute:hydrogen antiporter activity % GO:0016021!GO!integral to membrane % PTHR32468:SF21!PANTHER! % GO:0055085!GO!transmembrane transport % GO:0006812!GO!cation transport % PTHR32468!PANTHER!FAMILY NOT NAMED % PF00999!PFAM!Sodium/hydrogen exchanger family
Chr08a	2833107	2833203	Chr08a	2831949	2839202	Pavirv21111092m.g	+	96	% PF03357!PFAM!Snf7 % PTHR22761:SF8!PANTHER! % GO:0007034!GO!vacuolar transport % PTHR22761!PANTHER!SNF7 - RELATED
Chr08a	3174952	3175063	.	-1	-1	.	-1	0	-
Chr08a	3381569	3381690	.	-1	-1	.	-1	0	-
Chr08a	3397359	3397493	Chr08a	3394950	3399282	Pavirv21111207m.g	-	134	-
Chr08a	3397359	3397493	Chr08a	3397120	3405253	Pavirv21111208m.g	-	134	% GO:0016020!GO!membrane % GO:0017004!GO!cytochrome complex assembly % PTHR31272:SF6!PANTHER! % GO:0055114!GO!oxidation-reduction process % PTHR31272!PANTHER!FAMILY NOT NAMED % PF02683!PFAM!Cytochrome C biogenesis protein transmembrane region
Chr08a	6552322	6552480	.	-1	-1	.	-1	0	-
Chr08a	6552609	6552657	.	-1	-1	.	-1	0	-
Chr08a	9318222	9318418	Chr08a	9318381	9328981	Pavir.Ha00870.1.axpr.g	+	37	-
Chr08a	9866622	9866683	.	-1	-1	.	-1	0	-
Chr08a	9866843	9866948	.	-1	-1	.	-1	0	-
Chr08a	13199176	13199244	Chr08a	13196810	13202238	Pavirv21112218m.g	-	68	% GO:0016758!GO!transferase activity, transferring hexosyl groups % PF00201!PFAM!UDP-glucoronosyl and UDP-glucosyl transferase % PTHR11926!PANTHER!GLUCOSYL/GLUCURONOSYL TRANSFERASES % GO:0008152!GO!metabolic process % PTHR11926:SF295!PANTHER!
Chr08a	18106734	18106940	.	-1	-1	.	-1	0	-
Chr08a	20103911	20103959	.	-1	-1	.	-1	0	-
Chr08a	27434467	27434520	Chr08a	27430865	27435305	Pavirv21113289m.g	+	53	-
Chr08a	27434467	27434520	Chr08a	27431395	27437095	Pavirv21113290m.g	+	53	-
Chr08a	27435266	27435628	Chr08a	27430865	27435305	Pavirv21113289m.g	+	39	-
Chr08a	27435266	27435628	Chr08a	27431395	27437095	Pavirv21113290m.g	+	362	-
Chr08a	29888878	29888956	Chr08a	29883728	29898078	Pavirv21113455m.g	-	78	% PF13768!PFAM!von Willebrand factor type A domain % PTHR10579:SF57!PANTHER! % PTHR10579!PANTHER!CALCIUM-ACTIVATED CHLORIDE CHANNEL REGULATOR
Chr08a	29889597	29889656	Chr08a	29883728	29898078	Pavirv21113455m.g	-	59	% PF13768!PFAM!von Willebrand factor type A domain % PTHR10579:SF57!PANTHER! % PTHR10579!PANTHER!CALCIUM-ACTIVATED CHLORIDE CHANNEL REGULATOR
Chr08a	32658146	32658196	Chr08a	32650321	32660219	Pavirv21113524m.g	-	50	-
Chr08a	34774358	34774425	Chr08a	34771615	34775994	Pavirv21113582m.g	+	67	-
Chr08a	35139543	35139592	Chr08a	35139080	35148599	Pavirv21113599m.g	+	49	% GO:0005615!GO!extracellular space % PTHR11461!PANTHER!SERINE PROTEASE INHIBITOR, SERPIN % PTHR11461:SF169!PANTHER! % PF00079!PFAM!Serpin (serine protease inhibitor)
Chr08a	36705382	36705459	Chr08a	36703986	36708841	Pavir.Ha01502.1.axpr.g	-	77	-
Chr08a	36705382	36705459	Chr08a	36702930	36707721	Pavirv21113668m.g	-	77	% PF13855!PFAM!Leucine rich repeat % PF08263!PFAM!Leucine rich repeat N-terminal domain % GO:0005515!GO!protein binding % PTHR27000:SF12!PANTHER! % PTHR27000!PANTHER!
Chr08a	36705382	36705459	Chr08a	36697705	36706071	Pavirv21113665m.g	-	77	% KOG1187!KOG!Serine/threonine protein kinase % PF07714!PFAM!Protein tyrosine kinase % GO:0004672!GO!protein kinase activity % PTHR27000:SF12!PANTHER! % GO:0006468!GO!protein phosphorylation % PTHR27000!PANTHER!
Chr08a	36705662	36705773	Chr08a	36703986	36708841	Pavir.Ha01502.1.axpr.g	-	111	-
Chr08a	36705662	36705773	Chr08a	36702930	36707721	Pavirv21113668m.g	-	111	% PF13855!PFAM!Leucine rich repeat % PF08263!PFAM!Leucine rich repeat N-terminal domain % GO:0005515!GO!protein binding % PTHR27000:SF12!PANTHER! % PTHR27000!PANTHER!
Chr08a	36705662	36705773	Chr08a	36697705	36706071	Pavirv21113665m.g	-	111	% KOG1187!KOG!Serine/threonine protein kinase % PF07714!PFAM!Protein tyrosine kinase % GO:0004672!GO!protein kinase activity % PTHR27000:SF12!PANTHER! % GO:0006468!GO!protein phosphorylation % PTHR27000!PANTHER!
Chr08a	48696044	48696097	Chr08a	48691126	48724386	Pavirv21114272m.g	-	53	% PTHR23155:SF550!PANTHER! % KOG4658!KOG!Apoptotic ATPase % PTHR23155!PANTHER!LEUCINE-RICH REPEAT-CONTAINING PROTEIN % GO:0043531!GO!ADP binding % PF00931!PFAM!NB-ARC domain
Chr08a	48720288	48720361	Chr08a	48691126	48724386	Pavirv21114272m.g	-	73	% PTHR23155:SF550!PANTHER! % KOG4658!KOG!Apoptotic ATPase % PTHR23155!PANTHER!LEUCINE-RICH REPEAT-CONTAINING PROTEIN % GO:0043531!GO!ADP binding % PF00931!PFAM!NB-ARC domain
Chr08a	56581792	56581888	.	-1	-1	.	-1	0	-
Chr08a	64287128	64287467	.	-1	-1	.	-1	0	-
Chr08a	66456449	66456548	Chr08a	66453784	66459016	Pavirv21115674m.g	-	99	-
Chr08a	66456449	66456548	Chr08a	66455104	66459918	Pavirv21115675m.g	+	99	-
Chr08a	66991262	66991367	Chr08a	66986871	66991578	Pavirv21115720m.g	+	105	% PTHR25952:SF206!PANTHER! % PTHR25952!PANTHER!FAMILY NOT NAMED
Chr08a	66991262	66991367	Chr08a	66988865	66993387	Pavirv21115721m.g	+	105	-
Chr08a	69205878	69206025	Chr08a	69203640	69212756	Pavirv21116058m.g	+	147	% PTHR11946:SF53!PANTHER! % GO:0005524!GO!ATP binding % PF00579!PFAM!tRNA synthetases class I (W and Y) % GO:0000166!GO!nucleotide binding % PTHR11946!PANTHER!ISOLEUCYL, LEUCYL, TYROSYL, VALYL AND METHIONYL-TRNA SYNTHETASES % KOG2144!KOG!Tyrosyl-tRNA synthetase, cytoplasmic % GO:0006418!GO!tRNA aminoacylation for protein translation % GO:0004812!GO!aminoacyl-tRNA ligase activity
Chr08a	72379607	72379709	.	-1	-1	.	-1	0	-
Chr08a	72380039	72380484	.	-1	-1	.	-1	0	-
Chr08a	72380935	72381308	.	-1	-1	.	-1	0	-
Chr08a	72381907	72382000	.	-1	-1	.	-1	0	-
Chr08a	72383301	72383463	Chr08a	72383364	72390569	Pavirv21116406m.g	-	99	% PTHR27002!PANTHER! % GO:0005524!GO!ATP binding % KOG1187!KOG!Serine/threonine protein kinase % PTHR27002:SF87!PANTHER! % PF00069!PFAM!Protein kinase domain % PF08276!PFAM!PAN-like domain % GO:0004672!GO!protein kinase activity % GO:0006468!GO!protein phosphorylation % PF00954!PFAM!S-locus glycoprotein family % PF01453!PFAM!D-mannose binding lectin % GO:0048544!GO!recognition of pollen
Chr08b	898229	898300	Chr08b	897050	906216	Pavirv21116635m.g	-	71	% PTHR22597!PANTHER!POLYCOMB GROUP PROTEIN % KOG2350!KOG!Zn-finger protein joined to JAZF1 (predicted suppressor) % PF09733!PFAM!VEFS-Box of polycomb protein
Chr08b	1810856	1810931	.	-1	-1	.	-1	0	-
Chr08b	2964525	2964606	.	-1	-1	.	-1	0	-
Chr08b	3196148	3196298	Chr08b	3192634	3202905	Pavirv21117008m.g	-	150	% PTHR10426:SF22!PANTHER! % GO:0009058!GO!biosynthetic process % PF03088!PFAM!Strictosidine synthase % GO:0016844!GO!strictosidine synthase activity % KOG1520!KOG!Predicted alkaloid synthase/Surface mucin Hemomucin % PTHR10426!PANTHER!STRICTOSIDINE SYNTHASE-RELATED
Chr08b	3197898	3197951	Chr08b	3192634	3202905	Pavirv21117008m.g	-	53	% PTHR10426:SF22!PANTHER! % GO:0009058!GO!biosynthetic process % PF03088!PFAM!Strictosidine synthase % GO:0016844!GO!strictosidine synthase activity % KOG1520!KOG!Predicted alkaloid synthase/Surface mucin Hemomucin % PTHR10426!PANTHER!STRICTOSIDINE SYNTHASE-RELATED
Chr08b	4051036	4051119	.	-1	-1	.	-1	0	-
Chr08b	7126263	7126520	Chr08b	7116764	7126850	Pavirv21117350m.g	-	257	% PTHR10177!PANTHER!CYCLINE % PF02984!PFAM!Cyclin, C-terminal domain % GO:0005634!GO!nucleus % PTHR10177:SF226!PANTHER!
Chr08b	7126263	7126520	Chr08b	7124099	7130389	Pavirv21117355m.g	+	257	-
Chr08b	7126263	7126520	Chr08b	7126005	7131745	Pavirv21117356m.g	-	257	-
Chr08b	8015205	8015254	.	-1	-1	.	-1	0	-
Chr08b	8780835	8780890	Chr08b	8778518	8783968	Pavirv21117622m.g	-	55	-
Chr08b	8808155	8808410	Chr08b	8802851	8810046	Pavirv21117624m.g	-	255	-
Chr08b	9659392	9659456	.	-1	-1	.	-1	0	-
Chr08b	11089298	11089744	Chr08b	11086033	11094195	Pavirv21117895m.g	+	446	% GO:0055114!GO!oxidation-reduction process % 1.1.1.284!EC!S-(hydroxymethyl)glutathione dehydrogenase. % KOG0022!KOG!Alcohol dehydrogenase, class III % GO:0008270!GO!zinc ion binding % PF08240!PFAM!Alcohol dehydrogenase GroES-like domain % GO:0016491!GO!oxidoreductase activity % PTHR11695:SF408!PANTHER! % 1.1.1.1!EC!Alcohol dehydrogenase. % K00121!KEGGORTH!S-(hydroxymethyl)glutathione dehydrogena…
Chr08b	11270183	11270231	Chr08b	11266538	11272403	Pavirv21117914m.g	-	48	-
Chr08b	14226447	14226559	Chr08b	14226072	14233131	Pavirv21118111m.g	+	112	% PTHR23155!PANTHER!LEUCINE-RICH REPEAT-CONTAINING PROTEIN % PTHR23155:SF612!PANTHER!
Chr08b	16878150	16878251	Chr08b	16876141	16880548	Pavirv21118289m.g	-	101	% PTHR33184!PANTHER!
Chr08b	16878150	16878251	Chr08b	16872852	16878174	Pavirv21118287m.g	-	24	% PTHR39244:SF1!PANTHER! % PTHR39244!PANTHER! % PF07468!PFAM!Agglutinin
Chr08b	16878150	16878251	Chr08b	16874980	16879333	Pavirv21118288m.g	-	101	-
Chr08b	18100357	18100460	.	-1	-1	.	-1	0	-
Chr08b	18100926	18101020	.	-1	-1	.	-1	0	-
Chr08b	18209313	18209408	.	-1	-1	.	-1	0	-
Chr08b	18729685	18729800	.	-1	-1	.	-1	0	-
Chr08b	19484101	19484201	.	-1	-1	.	-1	0	-
Chr08b	19485273	19485333	.	-1	-1	.	-1	0	-
Chr08b	22297028	22297119	.	-1	-1	.	-1	0	-
Chr08b	22664919	22664970	.	-1	-1	.	-1	0	-
Chr08b	23931903	23932138	Chr08b	23929242	23934861	Pavirv21118703m.g	-	235	-
Chr08b	25451051	25451235	Chr08b	25450109	25455073	Pavir.Hb00759.1.axpr.g	+	184	-
Chr08b	25451051	25451235	Chr08b	25437710	25453277	Pavirv21118820m.g	-	184	% PTHR23155:SF488!PANTHER! % KOG4658!KOG!Apoptotic ATPase % PTHR23155!PANTHER!LEUCINE-RICH REPEAT-CONTAINING PROTEIN % GO:0043531!GO!ADP binding % PF00931!PFAM!NB-ARC domain
Chr08b	25852333	25852696	.	-1	-1	.	-1	0	-
Chr08b	25853206	25853254	.	-1	-1	.	-1	0	-
Chr08b	25855009	25855106	.	-1	-1	.	-1	0	-
Chr08b	25855541	25855789	.	-1	-1	.	-1	0	-
Chr08b	25856625	25856683	.	-1	-1	.	-1	0	-
Chr08b	28217719	28218057	.	-1	-1	.	-1	0	-
Chr08b	28284122	28284211	.	-1	-1	.	-1	0	-
Chr08b	28536805	28537048	.	-1	-1	.	-1	0	-
Chr08b	28987735	28987809	.	-1	-1	.	-1	0	-
Chr08b	28993977	28994109	Chr08b	28991208	28996619	Pavirv21119128m.g	-	132	% PTHR33087:SF2!PANTHER! % PTHR33087!PANTHER!
Chr08b	31724341	31724460	Chr08b	31721479	31726196	Pavirv21119459m.g	+	119	-
Chr08b	32040715	32040782	.	-1	-1	.	-1	0	-
Chr08b	33298687	33298860	Chr08b	33292668	33298722	Pavirv21119575m.g	+	35	% PF01979!PFAM!Amidohydrolase family % GO:0016787!GO!hydrolase activity % PTHR22642!PANTHER!IMIDAZOLONEPROPIONASE % PTHR22642:SF7!PANTHER!
Chr08b	34366801	34366945	Chr08b	34365164	34378531	Pavirv21119600m.g	+	144	% PF11566!PFAM!PI31 proteasome regulator N-terminal % PTHR13266!PANTHER!PROTEASOME INHIBITOR
Chr08b	36478054	36478108	Chr08b	36473709	36479150	Pavirv21119672m.g	+	54	-
Chr08b	36479850	36480492	.	-1	-1	.	-1	0	-
Chr08b	37258284	37258341	Chr08b	37254108	37258779	Pavirv21119725m.g	-	57	% PTHR33784:SF4!PANTHER! % PTHR33784!PANTHER!
Chr08b	37258284	37258341	Chr08b	37256309	37263189	Pavirv21119726m.g	+	57	-
Chr08b	37496182	37496320	Chr08b	37494683	37499416	Pavir.Hb01465.1.axpr.g	+	138	-
Chr08b	37504832	37504884	.	-1	-1	.	-1	0	-
Chr08b	39273702	39273750	.	-1	-1	.	-1	0	-
Chr08b	40195527	40195900	.	-1	-1	.	-1	0	-
Chr08b	40523397	40523461	Chr08b	40519923	40529046	Pavirv21119837m.g	+	64	% PTHR33115:SF2!PANTHER! % PTHR33115!PANTHER!
Chr08b	40525202	40525353	Chr08b	40519923	40529046	Pavirv21119837m.g	+	151	% PTHR33115:SF2!PANTHER! % PTHR33115!PANTHER!
Chr08b	42151228	42151348	Chr08b	42146607	42158226	Pavirv21119871m.g	+	120	% PTHR23155:SF601!PANTHER! % PTHR23155!PANTHER!LEUCINE-RICH REPEAT-CONTAINING PROTEIN % GO:0043531!GO!ADP binding % PF00931!PFAM!NB-ARC domain
Chr08b	44668482	44668663	Chr08b	44668256	44679134	Pavirv21119991m.g	-	181	% PTHR10615:SF117!PANTHER! % PTHR10615!PANTHER!HISTONE ACETYLTRANSFERASE % PF01448!PFAM!ELM2 domain
Chr08b	44668781	44669000	Chr08b	44668256	44679134	Pavirv21119991m.g	-	219	% PTHR10615:SF117!PANTHER! % PTHR10615!PANTHER!HISTONE ACETYLTRANSFERASE % PF01448!PFAM!ELM2 domain
Chr08b	46827701	46827811	.	-1	-1	.	-1	0	-
Chr08b	47336540	47336730	Chr08b	47334642	47338997	Pavirv21120147m.g	-	190	-
Chr08b	47336540	47336730	Chr08b	47335185	47340072	Pavirv21120148m.g	-	190	-
Chr08b	52533952	52534134	.	-1	-1	.	-1	0	-
Chr08b	52719360	52719499	Chr08b	52717459	52722773	Pavirv21120406m.g	+	139	-
Chr08b	54319801	54319906	.	-1	-1	.	-1	0	-
Chr08b	56008622	56008733	Chr08b	56005847	56010581	Pavirv21120659m.g	-	111	-
Chr08b	56008622	56008733	Chr08b	56008413	56012983	Pavirv21120660m.g	-	111	-
Chr08b	56010390	56010444	Chr08b	56005847	56010581	Pavirv21120659m.g	-	54	-
Chr08b	56010390	56010444	Chr08b	56008413	56012983	Pavirv21120660m.g	-	54	-
Chr08b	56031067	56031433	Chr08b	56026469	56033076	Pavirv21120663m.g	+	366	% PTHR23155:SF484!PANTHER! % PTHR23155!PANTHER!LEUCINE-RICH REPEAT-CONTAINING PROTEIN % GO:0043531!GO!ADP binding % PF00931!PFAM!NB-ARC domain
Chr08b	56072060	56072150	Chr08b	56068282	56074299	Pavirv21120665m.g	-	90	-
Chr08b	57711953	57712077	Chr08b	57711944	57716312	Pavirv21120799m.g	-	124	-
Chr08b	57711953	57712077	Chr08b	57704127	57714998	Pavirv21120797m.g	+	124	% PF13855!PFAM!Leucine rich repeat % PTHR27003!PANTHER! % PTHR27003:SF39!PANTHER! % GO:0005515!GO!protein binding % PF00560!PFAM!Leucine Rich Repeat % KOG4579!KOG!Leucine-rich repeat (LRR) protein associated with apoptosis in muscle tissue
Chr08b	59909478	59909555	.	-1	-1	.	-1	0	-
Chr08b	61109028	61109171	.	-1	-1	.	-1	0	-
Chr08b	61988011	61988139	.	-1	-1	.	-1	0	-
Chr08b	63415794	63415845	Chr08b	63412052	63418363	Pavirv21121275m.g	-	51	-
Chr08b	65262078	65262470	Chr08b	65259957	65265004	Pavirv21121483m.g	-	392	% PF12776!PFAM!Myb/SANT-like DNA-binding domain
Chr08b	65262078	65262470	Chr08b	65261005	65266225	Pavirv21121484m.g	-	392	-
Chr08b	65262078	65262470	Chr08b	65262402	65268656	Pavirv21121485m.g	+	68	% PTHR24015!PANTHER!FAMILY NOT NAMED % PF13041!PFAM!PPR repeat family % PTHR24015:SF733!PANTHER!
Chr08b	65262078	65262470	Chr08b	65254277	65263590	Pavirv21121482m.g	+	392	% PTHR24012!PANTHER!FAMILY NOT NAMED % GO:0003676!GO!nucleic acid binding % PTHR24012:SF333!PANTHER! % PF00076!PFAM!RNA recognition motif. (a.k.a. RRM, RBD, or RNP domain) % KOG0148!KOG!Apoptosis-promoting RNA-binding protein TIA-1/TIAR (RRM superfamily)
Chr08b	65262733	65262898	Chr08b	65259957	65265004	Pavirv21121483m.g	-	165	% PF12776!PFAM!Myb/SANT-like DNA-binding domain
Chr08b	65262733	65262898	Chr08b	65261005	65266225	Pavirv21121484m.g	-	165	-
Chr08b	65262733	65262898	Chr08b	65262402	65268656	Pavirv21121485m.g	+	165	% PTHR24015!PANTHER!FAMILY NOT NAMED % PF13041!PFAM!PPR repeat family % PTHR24015:SF733!PANTHER!
Chr08b	65262733	65262898	Chr08b	65254277	65263590	Pavirv21121482m.g	+	165	% PTHR24012!PANTHER!FAMILY NOT NAMED % GO:0003676!GO!nucleic acid binding % PTHR24012:SF333!PANTHER! % PF00076!PFAM!RNA recognition motif. (a.k.a. RRM, RBD, or RNP domain) % KOG0148!KOG!Apoptosis-promoting RNA-binding protein TIA-1/TIAR (RRM superfamily)
Chr08b	65263022	65263081	Chr08b	65259957	65265004	Pavirv21121483m.g	-	59	% PF12776!PFAM!Myb/SANT-like DNA-binding domain
Chr08b	65263022	65263081	Chr08b	65261005	65266225	Pavirv21121484m.g	-	59	-
Chr08b	65263022	65263081	Chr08b	65262402	65268656	Pavirv21121485m.g	+	59	% PTHR24015!PANTHER!FAMILY NOT NAMED % PF13041!PFAM!PPR repeat family % PTHR24015:SF733!PANTHER!
Chr08b	65263022	65263081	Chr08b	65254277	65263590	Pavirv21121482m.g	+	59	% PTHR24012!PANTHER!FAMILY NOT NAMED % GO:0003676!GO!nucleic acid binding % PTHR24012:SF333!PANTHER! % PF00076!PFAM!RNA recognition motif. (a.k.a. RRM, RBD, or RNP domain) % KOG0148!KOG!Apoptosis-promoting RNA-binding protein TIA-1/TIAR (RRM superfamily)
Chr08b	65263326	65263943	Chr08b	65259957	65265004	Pavirv21121483m.g	-	617	% PF12776!PFAM!Myb/SANT-like DNA-binding domain
Chr08b	65263326	65263943	Chr08b	65261005	65266225	Pavirv21121484m.g	-	617	-
Chr08b	65263326	65263943	Chr08b	65262402	65268656	Pavirv21121485m.g	+	617	% PTHR24015!PANTHER!FAMILY NOT NAMED % PF13041!PFAM!PPR repeat family % PTHR24015:SF733!PANTHER!
Chr08b	65263326	65263943	Chr08b	65254277	65263590	Pavirv21121482m.g	+	264	% PTHR24012!PANTHER!FAMILY NOT NAMED % GO:0003676!GO!nucleic acid binding % PTHR24012:SF333!PANTHER! % PF00076!PFAM!RNA recognition motif. (a.k.a. RRM, RBD, or RNP domain) % KOG0148!KOG!Apoptosis-promoting RNA-binding protein TIA-1/TIAR (RRM superfamily)
Chr08b	68097311	68097419	Chr08b	68094903	68099882	Pavirv21121666m.g	+	108	-
Chr08b	68146577	68146678	Chr08b	68140819	68147074	Pavirv21121674m.g	-	101	-
Chr08b	70947521	70947606	.	-1	-1	.	-1	0	-
Chr08b	71111123	71111232	Chr08b	71110630	71121321	Pavirv21121822m.g	-	109	% PTHR27002!PANTHER! % GO:0005524!GO!ATP binding % KOG1187!KOG!Serine/threonine protein kinase % PF00069!PFAM!Protein kinase domain % GO:0004672!GO!protein kinase activity % PTHR27002:SF115!PANTHER! % GO:0006468!GO!protein phosphorylation
Chr08b	73175230	73175295	Chr08b	73172307	73184243	Pavirv21122121m.g	+	65	% PTHR23155:SF550!PANTHER! % KOG4658!KOG!Apoptotic ATPase % PTHR23155!PANTHER!LEUCINE-RICH REPEAT-CONTAINING PROTEIN % GO:0043531!GO!ADP binding % PF00931!PFAM!NB-ARC domain
Chr08b	73175404	73175529	Chr08b	73172307	73184243	Pavirv21122121m.g	+	125	% PTHR23155:SF550!PANTHER! % KOG4658!KOG!Apoptotic ATPase % PTHR23155!PANTHER!LEUCINE-RICH REPEAT-CONTAINING PROTEIN % GO:0043531!GO!ADP binding % PF00931!PFAM!NB-ARC domain
Chr08b	73175780	73175896	Chr08b	73172307	73184243	Pavirv21122121m.g	+	116	% PTHR23155:SF550!PANTHER! % KOG4658!KOG!Apoptotic ATPase % PTHR23155!PANTHER!LEUCINE-RICH REPEAT-CONTAINING PROTEIN % GO:0043531!GO!ADP binding % PF00931!PFAM!NB-ARC domain
Chr08b	73616106	73616340	Chr08b	73612469	73617281	Pavirv21122198m.g	-	234	% PF13650!PFAM!Aspartyl protease
Chr08b	73616654	73616833	Chr08b	73612469	73617281	Pavirv21122198m.g	-	179	% PF13650!PFAM!Aspartyl protease
Chr08b	77191046	77191120	.	-1	-1	.	-1	0	-
Chr08b	77658656	77658753	Chr08b	77655716	77661687	Pavirv21122749m.g	-	97	% PTHR27004!PANTHER! % PF13855!PFAM!Leucine rich repeat % GO:0005515!GO!protein binding % PTHR27004:SF12!PANTHER! % PF00560!PFAM!Leucine Rich Repeat % KOG0472!KOG!Leucine-rich repeat protein
Chr09a	849598	849679	.	-1	-1	.	-1	0	-
Chr09a	1264447	1264501	.	-1	-1	.	-1	0	-
Chr09a	1625532	1625598	Chr09a	1621291	1626199	Pavirv21123083m.g	-	66	-
Chr09a	2356648	2356790	Chr09a	2350031	2356655	Pavirv21123210m.g	+	7	% GO:0005524!GO!ATP binding % KOG1187!KOG!Serine/threonine protein kinase % PTHR27007:SF2!PANTHER! % PF00069!PFAM!Protein kinase domain % GO:0004672!GO!protein kinase activity % GO:0006468!GO!protein phosphorylation % PF00139!PFAM!Legume lectin domain % GO:0030246!GO!carbohydrate binding % PTHR27007!PANTHER!
Chr09a	2356648	2356790	Chr09a	2353093	2357746	Pavirv21123211m.g	-	142	% GO:0005840!GO!ribosome % PTHR12534!PANTHER!30S RIBOSOMAL PROTEIN S2 (PROKARYOTIC AND ORGANELLAR) % KOG0832!KOG!Mitochondrial/chloroplast ribosomal protein S2 % GO:0015935!GO!small ribosomal subunit % PF00318!PFAM!Ribosomal protein S2 % GO:0003735!GO!structural constituent of ribosome % GO:0005622!GO!intracellular % GO:0006412!GO!translation
Chr09a	2356648	2356790	Chr09a	2356626	2361286	Pavir.J07773.1.axpr.g	-	142	-
Chr09a	3905581	3905631	Chr09a	3902400	3910986	Pavirv21123447m.g	-	50	% GO:0008652!GO!cellular amino acid biosynthetic process % PF01118!PFAM!Semialdehyde dehydrogenase, NAD binding domain % GO:0055114!GO!oxidation-reduction process % GO:0005737!GO!cytoplasm % GO:0046983!GO!protein dimerization activity % PF02774!PFAM!Semialdehyde dehydrogenase, dimerisation domain % K00133!KEGGORTH!aspartate-semialdehyde dehydrogenase [EC:1.2.1.11] % 1.2.1.11!EC!Aspartate-semialde…
Chr09a	3931612	3931703	.	-1	-1	.	-1	0	-
Chr09a	7417312	7417376	Chr09a	7415044	7419292	Pavir.J14908.1.axpr.g	+	64	-
Chr09a	7417312	7417376	Chr09a	7415390	7421445	Pavirv21123902m.g	+	64	-
Chr09a	8941215	8941398	Chr09a	8940102	8946049	Pavirv21124135m.g	-	183	% PF13812!PFAM!Pentatricopeptide repeat domain % PF01535!PFAM!PPR repeat % PTHR24015!PANTHER!FAMILY NOT NAMED % PF13041!PFAM!PPR repeat family % PTHR24015:SF794!PANTHER!
Chr09a	9368420	9368500	.	-1	-1	.	-1	0	-
Chr09a	9894344	9894432	.	-1	-1	.	-1	0	-
Chr09a	11397737	11397965	Chr09a	11397280	11402584	Pavirv21124572m.g	+	228	% PF13911!PFAM!AhpC/TSA antioxidant enzyme % PTHR28630!PANTHER! % PTHR28630:SF4!PANTHER! % KOG4498!KOG!Uncharacterized conserved protein
Chr09a	12009908	12009966	Chr09a	12005581	12010665	Pavirv21124652m.g	-	58	% PTHR36410!PANTHER! % PTHR36410:SF1!PANTHER!
Chr09a	12009908	12009966	Chr09a	12009277	12016463	Pavirv21124653m.g	-	58	% PTHR31636!PANTHER!FAMILY NOT NAMED % PTHR31636:SF65!PANTHER! % PF03514!PFAM!GRAS domain family
Chr09a	12267583	12267701	Chr09a	12265948	12271642	Pavirv21124687m.g	-	118	-
Chr09a	12454280	12454336	.	-1	-1	.	-1	0	-
Chr09a	13589190	13589581	Chr09a	13585730	13592317	Pavirv21124897m.g	-	391	-
Chr09a	14460801	14460853	.	-1	-1	.	-1	0	-
Chr09a	14461054	14461156	.	-1	-1	.	-1	0	-
Chr09a	19553230	19553309	Chr09a	19543056	19554201	Pavirv21125719m.g	+	79	% PTHR16092!PANTHER!SEC3/SYNTAXIN-RELATED % PF09763!PFAM!Exocyst complex component Sec3 % PTHR16092:SF21!PANTHER!
Chr09a	25182297	25182360	Chr09a	25182353	25188901	Pavirv21126523m.g	-	7	% PTHR31509:SF3!PANTHER! % PF05633!PFAM!Protein of unknown function (DUF793) % PTHR31509!PANTHER!FAMILY NOT NAMED
Chr09a	25182297	25182360	Chr09a	25179279	25183695	Pavirv21126522m.g	+	63	% PTHR13620!PANTHER!3-5 EXONUCLEASE % PTHR13620:SF12!PANTHER!gb def: CG6744-PA (AT25352p)
Chr09a	34125975	34126082	Chr09a	34118552	34126238	Pavirv21127466m.g	+	107	% PTHR24412!PANTHER!FAMILY NOT NAMED % GO:0005515!GO!protein binding % PF01344!PFAM!Kelch motif % PF00646!PFAM!F-box domain % PTHR24412:SF203!PANTHER!
Chr09a	36777072	36777418	Chr09a	36773151	36779680	Pavirv21127698m.g	+	346	% PTHR33033:SF4!PANTHER! % PTHR33033!PANTHER!
Chr09a	36777588	36777653	Chr09a	36773151	36779680	Pavirv21127698m.g	+	65	% PTHR33033:SF4!PANTHER! % PTHR33033!PANTHER!
Chr09a	42166659	42166763	Chr09a	42161981	42167644	Pavirv21127889m.g	-	104	-
Chr09a	49561217	49561276	.	-1	-1	.	-1	0	-
Chr09a	50007194	50007317	.	-1	-1	.	-1	0	-
Chr09a	53483074	53483146	.	-1	-1	.	-1	0	-
Chr09a	53864082	53864159	Chr09a	53861952	53868712	Pavirv21128399m.g	+	77	% PTHR33018:SF2!PANTHER! % PTHR33018!PANTHER!
Chr09a	53864082	53864159	Chr09a	53862775	53867410	Pavirv21128400m.g	-	77	% PTHR33063!PANTHER!
Chr09a	53872994	53873050	.	-1	-1	.	-1	0	-
Chr09a	54357031	54357150	Chr09a	54351083	54357134	Pavirv21128439m.g	+	103	-
Chr09a	56506912	56507027	Chr09a	56502963	56508426	Pavirv21128580m.g	-	115	-
Chr09a	56506912	56507027	Chr09a	56504857	56510751	Pavirv21128581m.g	+	115	% GO:0006355!GO!regulation of transcription, DNA-dependent % PTHR31669!PANTHER!FAMILY NOT NAMED % PF03101!PFAM!FAR1 DNA-binding domain % PTHR31669:SF50!PANTHER!
Chr09a	56506912	56507027	Chr09a	56505621	56509971	Pavirv21128582m.g	-	115	-
Chr09a	57866135	57866245	Chr09a	57858979	57876701	Pavirv21128675m.g	+	110	% PTHR21399:SF1!PANTHER!gb def: Hypothetical protein OSJNBb0081F12.25 % PF03517!PFAM!Regulator of volume decrease after cellular swelling % KOG3238!KOG!Chloride ion current inducer protein % PTHR21399!PANTHER!CHLORIDE CONDUCTANCE REGULATORY PROTEIN ICLN
Chr09a	62702394	62702606	Chr09a	62695378	62702651	Pavirv21128893m.g	-	212	% PF01535!PFAM!PPR repeat % PTHR24015!PANTHER!FAMILY NOT NAMED % PF13041!PFAM!PPR repeat family % PTHR24015:SF415!PANTHER!
Chr09a	62702394	62702606	Chr09a	62701119	62710204	Pavirv21128897m.g	-	212	% GO:0005524!GO!ATP binding % GO:0004386!GO!helicase activity % PF05970!PFAM!PIF1-like helicase % PF02689!PFAM!Helicase % GO:0006281!GO!DNA repair % PTHR10492!PANTHER!UNCHARACTERIZED % GO:0003678!GO!DNA helicase activity % GO:0000723!GO!telomere maintenance
Chr09a	63605789	63605855	.	-1	-1	.	-1	0	-
Chr09a	63606417	63606480	.	-1	-1	.	-1	0	-
Chr09a	64211198	64211488	.	-1	-1	.	-1	0	-
Chr09a	66918740	66918791	.	-1	-1	.	-1	0	-
Chr09a	72971256	72971487	Chr09a	72968619	72974131	Pavirv21129337m.g	+	231	% PTHR33033!PANTHER! % PF13456!PFAM!Reverse transcriptase-like
Chr09a	76602770	76603015	.	-1	-1	.	-1	0	-
Chr09a	76709992	76710047	Chr09a	76702857	76712920	Pavirv21129677m.g	-	55	% PF13968!PFAM!Domain of unknown function (DUF4220) % PTHR31325:SF39!PANTHER! % PTHR31325!PANTHER!FAMILY NOT NAMED
Chr09a	79906311	79906413	Chr09a	79905345	79911815	Pavirv21130105m.g	-	102	% K00318!KEGGORTH!proline dehydrogenase [EC:1.5.99.8] % GO:0004657!GO!proline dehydrogenase activity % PF01619!PFAM!Proline dehydrogenase % GO:0006562!GO!proline catabolic process % 1.5.99.8!EC!Proline dehydrogenase. % PTHR13914!PANTHER!PROLINE OXIDASE % KOG0186!KOG!Proline oxidase
Chr09a	81415404	81415522	Chr09a	81414178	81421804	Pavirv21130300m.g	+	118	% PTHR21245:SF2!PANTHER!SUBFAMILY NOT NAMED % KOG0114!KOG!Predicted RNA-binding protein (RRM superfamily) % PTHR21245!PANTHER!FAMILY NOT NAMED % GO:0003676!GO!nucleic acid binding % PF00076!PFAM!RNA recognition motif. (a.k.a. RRM, RBD, or RNP domain)
Chr09a	82248269	82248369	Chr09a	82244741	82249895	Pavirv21130403m.g	-	100	-
Chr09a	82248269	82248369	Chr09a	82246104	82251226	Pavirv21130404m.g	+	100	% PTHR33033:SF3!PANTHER! % PTHR33033!PANTHER!
Chr09a	82248826	82249003	Chr09a	82248988	82254879	Pavirv21130405m.g	+	15	-
Chr09a	82248826	82249003	Chr09a	82244741	82249895	Pavirv21130403m.g	-	177	-
Chr09a	82248826	82249003	Chr09a	82246104	82251226	Pavirv21130404m.g	+	177	% PTHR33033:SF3!PANTHER! % PTHR33033!PANTHER!
Chr09a	83648568	83648785	.	-1	-1	.	-1	0	-
Chr09a	88988290	88988370	Chr09a	88983928	88989662	Pavirv21131001m.g	+	80	% GO:0016787!GO!hydrolase activity % PF07687!PFAM!Peptidase dimerisation domain % PTHR11014!PANTHER!PEPTIDASE M20 FAMILY MEMBER % GO:0008152!GO!metabolic process % PF01546!PFAM!Peptidase family M20/M25/M40 % PTHR11014:SF99!PANTHER!
Chr09a	88988290	88988370	Chr09a	88986089	88990642	Pavirv21131002m.g	+	80	-
Chr09a	90380430	90380504	.	-1	-1	.	-1	0	-
Chr09a	90635884	90636013	.	-1	-1	.	-1	0	-
Chr09a	91137337	91137443	Chr09a	91126237	91138376	Pavirv21131318m.g	+	106	% GO:0016021!GO!integral to membrane % GO:0006810!GO!transport % KOG1691!KOG!emp24/gp25L/p24 family of membrane trafficking proteins % PTHR22811:SF71!PANTHER! % PF01105!PFAM!emp24/gp25L/p24 family/GOLD % PTHR22811!PANTHER!TRANSMEMBRANE EMP24 DOMAIN-CONTAINING PROTEIN
Chr09a	94338124	94338224	Chr09a	94333002	94338381	Pavirv21131731m.g	-	100	-
Chr09a	94338124	94338224	Chr09a	94336824	94342797	Pavirv21131732m.g	+	100	% PTHR33085!PANTHER! % PTHR33085:SF11!PANTHER! % PF07893!PFAM!Protein of unknown function (DUF1668)
Chr09a	95755843	95756008	Chr09a	95752341	95758454	Pavirv21131990m.g	+	165	% GO:0005783!GO!endoplasmic reticulum % PTHR11073!PANTHER!CALRETICULIN AND CALNEXIN % PF00262!PFAM!Calreticulin family % GO:0006457!GO!protein folding % GO:0051082!GO!unfolded protein binding % GO:0005509!GO!calcium ion binding % PTHR11073:SF6!PANTHER!
Chr09a	95756105	95756170	Chr09a	95752341	95758454	Pavirv21131990m.g	+	65	% GO:0005783!GO!endoplasmic reticulum % PTHR11073!PANTHER!CALRETICULIN AND CALNEXIN % PF00262!PFAM!Calreticulin family % GO:0006457!GO!protein folding % GO:0051082!GO!unfolded protein binding % GO:0005509!GO!calcium ion binding % PTHR11073:SF6!PANTHER!
Chr09a	96570207	96570412	Chr09a	96567630	96577336	Pavirv21132109m.g	+	205	% K00036!KEGGORTH!glucose-6-phosphate 1-dehydrogenase [EC:1.1.1.49] % GO:0055114!GO!oxidation-reduction process % PF02781!PFAM!Glucose-6-phosphate dehydrogenase, C-terminal domain % PF00479!PFAM!Glucose-6-phosphate dehydrogenase, NAD binding domain % PTHR23429:SF4!PANTHER! % GO:0006006!GO!glucose metabolic process % 1.1.1.49!EC!Glucose-6-phosphate dehydrogenase. % GO:0004345!GO!glucose-6-phosphat…
Chr09a	96570207	96570412	Chr09a	96561266	96571495	Pavirv21132103m.g	+	205	% GO:0006355!GO!regulation of transcription, DNA-dependent % GO:0043565!GO!sequence-specific DNA binding % GO:0003700!GO!sequence-specific DNA binding transcription factor activity % PTHR22952!PANTHER!CAMP-RESPONSE ELEMENT BINDING PROTEIN-RELATED % K14431!KEGGORTH!transcription factor TGA % PF07716!PFAM!Basic region leucine zipper % GO:0006351!GO!transcription, DNA-dependent % PF14144!PFAM!Seed d…
Chr09a	97711006	97711113	Chr09a	97710421	97720635	Pavirv21132241m.g	+	107	% KOG0266!KOG!WD40 repeat-containing protein % GO:0005515!GO!protein binding % PTHR19847:SF9!PANTHER! % K11801!KEGGORTH!WD repeat-containing protein 23 % PTHR19847!PANTHER!WD40 REPEAT PROTEIN % PF00400!PFAM!WD domain, G-beta repeat
Chr09a	97851703	97851811	.	-1	-1	.	-1	0	-
Chr09a	99726380	99726440	.	-1	-1	.	-1	0	-
Chr09a	100955437	100955540	.	-1	-1	.	-1	0	-
Chr09a	101532429	101532556	.	-1	-1	.	-1	0	-
Chr09a	104720159	104720247	Chr09a	104716001	104720399	Pavirv21133374m.g	+	88	-
Chr09a	104720159	104720247	Chr09a	104716058	104721725	Pavirv21133375m.g	+	88	% PTHR28066!PANTHER! % PF16860!PFAM! % PTHR28066:SF1!PANTHER!
Chr09a	104720159	104720247	Chr09a	104718643	104723942	Pavirv21133376m.g	-	88	% PTHR19375!PANTHER!HEAT SHOCK PROTEIN 70KDA % PF00012!PFAM!Hsp70 protein % PTHR19375:SF199!PANTHER!
Chr09a	104982449	104982537	.	-1	-1	.	-1	0	-
Chr09a	110804321	110804401	Chr09a	110799961	110804854	Pavirv21134360m.g	-	80	-
Chr09a	111635791	111636351	Chr09a	111635341	111639541	Pavirv21134510m.g	-	560	-
Chr09a	111635791	111636351	Chr09a	111635613	111648518	Pavirv21134511m.g	-	560	% PTHR19918:SF1!PANTHER!CELL DIVISION CYCLE 20 (CDC20) % GO:0005515!GO!protein binding % KOG0305!KOG!Anaphase promoting complex, Cdc20, Cdh1, and Ama1 subunits % PTHR19918!PANTHER!CELL DIVISION CYCLE 20 (CDC20) (FIZZY)-RELATED % K03364!KEGGORTH!cell division cycle 20-like protein 1, cofactor of APC complex % PF00400!PFAM!WD domain, G-beta repeat
Chr09a	111636469	111636523	Chr09a	111635341	111639541	Pavirv21134510m.g	-	54	-
Chr09a	111636469	111636523	Chr09a	111635613	111648518	Pavirv21134511m.g	-	54	% PTHR19918:SF1!PANTHER!CELL DIVISION CYCLE 20 (CDC20) % GO:0005515!GO!protein binding % KOG0305!KOG!Anaphase promoting complex, Cdc20, Cdh1, and Ama1 subunits % PTHR19918!PANTHER!CELL DIVISION CYCLE 20 (CDC20) (FIZZY)-RELATED % K03364!KEGGORTH!cell division cycle 20-like protein 1, cofactor of APC complex % PF00400!PFAM!WD domain, G-beta repeat
Chr09a	111736888	111736964	Chr09a	111731295	111737397	Pavirv21134525m.g	+	76	% GO:0005840!GO!ribosome % KOG3257!KOG!Mitochondrial/chloroplast ribosomal protein L11 % PF03946!PFAM!Ribosomal protein L11, N-terminal domain % GO:0003735!GO!structural constituent of ribosome % PTHR11661!PANTHER!60S RIBOSOMAL PROTEIN L12 % PTHR11661:SF7!PANTHER! % PF00298!PFAM!Ribosomal protein L11, RNA binding domain % K02867!KEGGORTH!large subunit ribosomal protein L11 % GO:0006412!GO!transla…
Chr09a	111736888	111736964	Chr09a	111733888	111739162	Pavirv21134526m.g	-	76	-
Chr09a	112527087	112527174	Chr09a	112521327	112540763	Pavirv21134695m.g	+	87	% PF14538!PFAM!Raptor N-terminal CASPase like domain % GO:0031929!GO!TOR signaling cascade % PTHR12848:SF16!PANTHER! % PTHR12848!PANTHER!FAMILY NOT NAMED % GO:0031931!GO!TORC1 complex % KOG1517!KOG!Guanine nucleotide binding protein MIP1
Chr09a	112527305	112527386	Chr09a	112521327	112540763	Pavirv21134695m.g	+	81	% PF14538!PFAM!Raptor N-terminal CASPase like domain % GO:0031929!GO!TOR signaling cascade % PTHR12848:SF16!PANTHER! % PTHR12848!PANTHER!FAMILY NOT NAMED % GO:0031931!GO!TORC1 complex % KOG1517!KOG!Guanine nucleotide binding protein MIP1
Chr09a	115372885	115373026	Chr09a	115370077	115374763	Pavirv21134939m.g	-	141	-
Chr09b	1481029	1481084	Chr09b	1474907	1481480	Pavirv21136008m.g	+	55	% PTHR21299:SF1!PANTHER!PANTOATE-BETA-ALANINE LIGASE % PF02569!PFAM!Pantoate-beta-alanine ligase % PTHR21299!PANTHER!CYTIDYLATE KINASE/PANTOATE-BETA-ALANINE LIGASE % GO:0015940!GO!pantothenate biosynthetic process % GO:0004592!GO!pantoate-beta-alanine ligase activity
Chr09b	1481029	1481084	Chr09b	1477481	1483668	Pavirv21136009m.g	+	55	% PF02569!PFAM!Pantoate-beta-alanine ligase % GO:0015940!GO!pantothenate biosynthetic process % GO:0004592!GO!pantoate-beta-alanine ligase activity
Chr09b	1481029	1481084	Chr09b	1480210	1487332	Pavirv21136010m.g	-	55	% PTHR10857!PANTHER!COPINE % PTHR10857:SF43!PANTHER! % PF10539!PFAM!Development and cell death domain
Chr09b	2081345	2081589	Chr09b	2074948	2083115	Pavirv21136159m.g	-	244	% KOG1534!KOG!Putative transcription factor FET5 % K06883!KEGGORTH!7-cyano-7-deazaguanine reductase [EC:1.7.1.13] % PTHR21231!PANTHER!XPA-BINDING PROTEIN 1-RELATED % PF03029!PFAM!Conserved hypothetical ATP binding protein % PTHR21231:SF7!PANTHER!
Chr09b	2081345	2081589	Chr09b	2079189	2086656	Pavirv21136160m.g	-	244	% PTHR31669:SF24!PANTHER! % GO:0006355!GO!regulation of transcription, DNA-dependent % PTHR31669!PANTHER!FAMILY NOT NAMED % PF04434!PFAM!SWIM zinc finger % GO:0008270!GO!zinc ion binding
Chr09b	3941590	3941642	Chr09b	3938431	3944936	Pavirv21136538m.g	-	52	-
Chr09b	4846026	4846142	.	-1	-1	.	-1	0	-
Chr09b	7924986	7925135	.	-1	-1	.	-1	0	-
Chr09b	13082426	13082492	.	-1	-1	.	-1	0	-
Chr09b	13179066	13179184	Chr09b	13174158	13183498	Pavirv21137878m.g	-	118	% GO:0008168!GO!methyltransferase activity % PTHR10108!PANTHER!METHYLTRANSFERASE % PTHR10108:SF753!PANTHER! % PF03141!PFAM!Putative S-adenosyl-L-methionine-dependent methyltransferase
Chr09b	13314505	13314641	.	-1	-1	.	-1	0	-
Chr09b	13318540	13318718	.	-1	-1	.	-1	0	-
Chr09b	33725841	33725992	Chr09b	33723210	33728484	Pavirv21139640m.g	+	151	% PTHR33087:SF4!PANTHER! % PTHR33087!PANTHER!
Chr09b	33727218	33727275	Chr09b	33723210	33728484	Pavirv21139640m.g	+	57	% PTHR33087:SF4!PANTHER! % PTHR33087!PANTHER!
Chr09b	35360362	35360437	Chr09b	35355900	35364756	Pavirv21139749m.g	+	75	% PTHR12606!PANTHER!SENTRIN/SUMO-SPECIFIC PROTEASE % PTHR12606:SF31!PANTHER!
Chr09b	39161968	39162131	.	-1	-1	.	-1	0	-
Chr09b	41463398	41463515	Chr09b	41458760	41465389	Pavirv21140182m.g	+	117	% K01078!KEGGORTH!acid phosphatase [EC:3.1.3.2] % PTHR10161:SF14!PANTHER! % PTHR10161!PANTHER!TARTRATE-RESISTANT ACID PHOSPHATASE TYPE 5 % PF00149!PFAM!Calcineurin-like phosphoesterase % GO:0016787!GO!hydrolase activity % KOG2679!KOG!Purple (tartrate-resistant) acid phosphatase % 3.1.3.2!EC!Acid phosphatase.
Chr09b	41463398	41463515	Chr09b	41462741	41471526	Pavirv21140186m.g	-	117	% GO:0055114!GO!oxidation-reduction process % PF13640!PFAM!2OG-Fe(II) oxygenase superfamily % GO:0016491!GO!oxidoreductase activity % PTHR14049!PANTHER!LEPRECAN 1
Chr09b	54118164	54118323	Chr09b	54111056	54120600	Pavirv21141260m.g	-	159	-
Chr09b	61382516	61382658	Chr09b	61381782	61389120	Pavir.Ib02026.1.axpr.g	+	142	% PTHR11879!PANTHER!ASPARTATE AMINOTRANSFERASE % GO:0006520!GO!cellular amino acid metabolic process % PTHR11879:SF1!PANTHER!gb def: aspartate/aromatic aminotransferase fusobacterium nucleatum subsp. nucleatum at % GO:0008483!GO!transaminase activity
Chr09b	61382768	61382872	Chr09b	61381782	61389120	Pavir.Ib02026.1.axpr.g	+	104	% PTHR11879!PANTHER!ASPARTATE AMINOTRANSFERASE % GO:0006520!GO!cellular amino acid metabolic process % PTHR11879:SF1!PANTHER!gb def: aspartate/aromatic aminotransferase fusobacterium nucleatum subsp. nucleatum at % GO:0008483!GO!transaminase activity
Chr09b	61383447	61383593	Chr09b	61381782	61389120	Pavir.Ib02026.1.axpr.g	+	146	% PTHR11879!PANTHER!ASPARTATE AMINOTRANSFERASE % GO:0006520!GO!cellular amino acid metabolic process % PTHR11879:SF1!PANTHER!gb def: aspartate/aromatic aminotransferase fusobacterium nucleatum subsp. nucleatum at % GO:0008483!GO!transaminase activity
Chr09b	62049211	62049324	.	-1	-1	.	-1	0	-
Chr09b	62421550	62421710	Chr09b	62420857	62427440	Pavirv21141955m.g	+	160	% KOG4159!KOG!Predicted E3 ubiquitin ligase % PTHR23327:SF8!PANTHER! % GO:0004176!GO!ATP-dependent peptidase activity % PTHR23327!PANTHER!RING FINGER PROTEIN 127 % PF02190!PFAM!ATP-dependent protease La (LON) domain % GO:0006508!GO!proteolysis
Chr09b	63331285	63331431	Chr09b	63328983	63339720	Pavirv21142121m.g	-	146	% GO:0005524!GO!ATP binding % KOG1187!KOG!Serine/threonine protein kinase % PF07714!PFAM!Protein tyrosine kinase % PF00069!PFAM!Protein kinase domain % GO:0004672!GO!protein kinase activity % GO:0006468!GO!protein phosphorylation % PTHR27005!PANTHER! % PTHR27005:SF20!PANTHER!
Chr09b	63331285	63331431	Chr09b	63316868	63332092	Pavirv21142120m.g	+	146	% GO:0005524!GO!ATP binding % KOG1187!KOG!Serine/threonine protein kinase % PF07714!PFAM!Protein tyrosine kinase % PF00069!PFAM!Protein kinase domain % GO:0004672!GO!protein kinase activity % GO:0006468!GO!protein phosphorylation % PTHR27005!PANTHER! % PTHR27005:SF20!PANTHER!
Chr09b	63331799	63331993	Chr09b	63328983	63339720	Pavirv21142121m.g	-	194	% GO:0005524!GO!ATP binding % KOG1187!KOG!Serine/threonine protein kinase % PF07714!PFAM!Protein tyrosine kinase % PF00069!PFAM!Protein kinase domain % GO:0004672!GO!protein kinase activity % GO:0006468!GO!protein phosphorylation % PTHR27005!PANTHER! % PTHR27005:SF20!PANTHER!
Chr09b	63331799	63331993	Chr09b	63316868	63332092	Pavirv21142120m.g	+	194	% GO:0005524!GO!ATP binding % KOG1187!KOG!Serine/threonine protein kinase % PF07714!PFAM!Protein tyrosine kinase % PF00069!PFAM!Protein kinase domain % GO:0004672!GO!protein kinase activity % GO:0006468!GO!protein phosphorylation % PTHR27005!PANTHER! % PTHR27005:SF20!PANTHER!
Chr09b	63332554	63332602	Chr09b	63328983	63339720	Pavirv21142121m.g	-	48	% GO:0005524!GO!ATP binding % KOG1187!KOG!Serine/threonine protein kinase % PF07714!PFAM!Protein tyrosine kinase % PF00069!PFAM!Protein kinase domain % GO:0004672!GO!protein kinase activity % GO:0006468!GO!protein phosphorylation % PTHR27005!PANTHER! % PTHR27005:SF20!PANTHER!
Chr09b	63378932	63379040	Chr09b	63374584	63382352	Pavirv21142128m.g	-	108	-
Chr09b	72772798	72772855	Chr09b	72767700	72773803	Pavirv21143347m.g	+	57	% PTHR11260:SF261!PANTHER! % GO:0005515!GO!protein binding % PF13417!PFAM!Glutathione S-transferase, N-terminal domain % KOG0406!KOG!Glutathione S-transferase % PTHR11260!PANTHER!GLUTATHIONE S-TRANSFERASE, GST, SUPERFAMILY, GST DOMAIN CONTAINING % PF13410!PFAM!Glutathione S-transferase, C-terminal domain
Chr09b	72772798	72772855	Chr09b	72770707	72776904	Pavirv21143349m.g	+	57	-
Chr09b	72773200	72773336	Chr09b	72767700	72773803	Pavirv21143347m.g	+	136	% PTHR11260:SF261!PANTHER! % GO:0005515!GO!protein binding % PF13417!PFAM!Glutathione S-transferase, N-terminal domain % KOG0406!KOG!Glutathione S-transferase % PTHR11260!PANTHER!GLUTATHIONE S-TRANSFERASE, GST, SUPERFAMILY, GST DOMAIN CONTAINING % PF13410!PFAM!Glutathione S-transferase, C-terminal domain
Chr09b	72773200	72773336	Chr09b	72770707	72776904	Pavirv21143349m.g	+	136	-
Chr09b	81213514	81213572	Chr09b	81210970	81216025	Pavirv21144721m.g	+	58	-
Chr09b	81213514	81213572	Chr09b	81212815	81218105	Pavirv21144722m.g	+	58	-
Chr09b	81491229	81491305	Chr09b	81483450	81491456	Pavirv21144759m.g	+	76	% GO:0004722!GO!protein serine/threonine phosphatase activity % PTHR13832:SF342!PANTHER! % KOG0700!KOG!Protein phosphatase 2C/pyruvate dehydrogenase (lipoamide) phosphatase % PTHR13832!PANTHER!PROTEIN PHOSPHATASE 2C % GO:0006470!GO!protein dephosphorylation % PF00481!PFAM!Protein phosphatase 2C % GO:0003824!GO!catalytic activity
Chr09b	84572534	84572626	Chr09b	84567667	84575008	Pavirv21145322m.g	+	92	-
Chr09b	85215541	85216102	.	-1	-1	.	-1	0	-
Chr09b	85222389	85222439	Chr09b	85221017	85226066	Pavir.J32813.1.axpr.g	+	50	-
Chr09b	85222389	85222439	Chr09b	85220116	85245613	Pavirv21145471m.g	+	50	% KOG1906!KOG!DNA polymerase sigma % PTHR23092:SF19!PANTHER!PUTATIVE UNCHARACTERIZED PROTEIN % PTHR23092!PANTHER!TOPOISOMERASE-RELATED PROTEIN % PF01909!PFAM!Nucleotidyltransferase domain % GO:0016779!GO!nucleotidyltransferase activity
Chr09b	85740032	85740108	Chr09b	85734478	85744018	Pavirv21145570m.g	-	76	% 3.6.3.8!EC!Calcium-transporting ATPase. % PF12710!PFAM!haloacid dehalogenase-like hydrolase % GO:0000166!GO!nucleotide binding % GO:0005516!GO!calmodulin binding % PTHR24093:SF262!PANTHER! % KOG0204!KOG!Calcium transporting ATPase % PTHR24093!PANTHER!FAMILY NOT NAMED % PF00690!PFAM!Cation transporter/ATPase, N-terminus % K01537!KEGGORTH!Ca2+-transporting ATPase [EC:3.6.3.8] % PF00689!PFAM!Catio…
Chr09b	86081394	86081700	Chr09b	86074582	86084287	Pavirv21145650m.g	-	306	% PTHR23172:SF37!PANTHER! % PTHR23172!PANTHER!AUXILIN/CYCLIN G-ASSOCIATED KINASE-RELATED
Chr09b	86236224	86236273	Chr09b	86231583	86236446	Pavirv21145677m.g	+	49	-
Chr09b	86236224	86236273	Chr09b	86233511	86238590	Pavirv21145678m.g	+	49	-
scaffold_1013	21353	21401	.	-1	-1	.	-1	0	-
scaffold_1020	24827	24885	scaffold_1020	22207	28708	Pavirv21146039m.g	+	58	% PTHR31325:SF7!PANTHER! % PF13968!PFAM!Domain of unknown function (DUF4220) % PTHR31325!PANTHER!FAMILY NOT NAMED % PF04578!PFAM!Protein of unknown function, DUF594
scaffold_10368	3990	4053	.	-1	-1	.	-1	0	-
scaffold_1056	13859	13916	scaffold_1056	9552	19488	Pavirv21146228m.g	+	57	% PF02897!PFAM!Prolyl oligopeptidase, N-terminal beta-propeller domain % GO:0008236!GO!serine-type peptidase activity % 3.4.21.83!EC!Oligopeptidase B. % GO:0070008!GO!serine-type exopeptidase activity % PTHR11757:SF10!PANTHER! % K01354!KEGGORTH!oligopeptidase B [EC:3.4.21.83] % GO:0004252!GO!serine-type endopeptidase activity % GO:0006508!GO!proteolysis % PTHR11757!PANTHER!PROTEASE FAMILY S9A OLI…
scaffold_1078	25942	26054	.	-1	-1	.	-1	0	-
scaffold_1125	4243	4298	.	-1	-1	.	-1	0	-
scaffold_1184	19026	19486	scaffold_1184	17945	23338	Pavirv21146788m.g	-	460	% PTHR11699:SF175!PANTHER! % GO:0055114!GO!oxidation-reduction process % GO:0016491!GO!oxidoreductase activity % GO:0008152!GO!metabolic process % PTHR11699!PANTHER!ALDEHYDE DEHYDROGENASE-RELATED % PF00171!PFAM!Aldehyde dehydrogenase family
scaffold_1184	19026	19486	scaffold_1184	13595	19776	Pavirv21146786m.g	-	460	% GO:0005515!GO!protein binding % PTHR14221!PANTHER!WD REPEAT DOMAIN 44 % PTHR14221:SF3!PANTHER!gb def: wd domain, g-beta repeat (3 domains) [caenorhabditis elegans] % KOG1407!KOG!WD40 repeat protein % PF00400!PFAM!WD domain, G-beta repeat
scaffold_1188	4210	4279	scaffold_1188	1	4947	Pavir.J11799.1.axpr.g	+	69	-
scaffold_1188	4210	4279	scaffold_1188	1226	6515	Pavirv21146797m.g	-	69	-
scaffold_127	38121	38221	scaffold_127	34310	41350	Pavirv21147102m.g	-	100	-
scaffold_141	1614	2584	.	-1	-1	.	-1	0	-
scaffold_141	2642	3108	.	-1	-1	.	-1	0	-
scaffold_141	6569	6689	.	-1	-1	.	-1	0	-
scaffold_141	6773	7211	.	-1	-1	.	-1	0	-
scaffold_141	7430	7647	.	-1	-1	.	-1	0	-
scaffold_141	14770	14902	.	-1	-1	.	-1	0	-
scaffold_141	28505	28752	scaffold_141	21682	30246	Pavirv21147602m.g	-	247	-
scaffold_141	28505	28752	scaffold_141	27204	32959	Pavirv21147607m.g	-	247	-
scaffold_141	28888	29094	scaffold_141	21682	30246	Pavirv21147602m.g	-	206	-
scaffold_141	28888	29094	scaffold_141	27204	32959	Pavirv21147607m.g	-	206	-
scaffold_141	29274	30368	scaffold_141	21682	30246	Pavirv21147602m.g	-	972	-
scaffold_141	29274	30368	scaffold_141	27204	32959	Pavirv21147607m.g	-	1094	-
scaffold_141	39235	39295	.	-1	-1	.	-1	0	-
scaffold_14319	907	1016	.	-1	-1	.	-1	0	-
scaffold_1441	22616	22782	.	-1	-1	.	-1	0	-
scaffold_1457	752	1084	.	-1	-1	.	-1	0	-
scaffold_14872	163	350	.	-1	-1	.	-1	0	-
scaffold_1499	342	446	scaffold_1499	1	3076	Pavirv21147897m.g	-	104	-
scaffold_1615	8986	9034	.	-1	-1	.	-1	0	-
scaffold_1646	20412	20530	scaffold_1646	14372	20785	Pavirv21148318m.g	-	118	% PTHR10217:SF495!PANTHER! % PTHR10217!PANTHER!VOLTAGE AND LIGAND GATED POTASSIUM CHANNEL % PF00027!PFAM!Cyclic nucleotide-binding domain % PF11834!PFAM!Domain of unknown function (DUF3354)
scaffold_17068	779	965	.	-1	-1	.	-1	0	-
scaffold_1711	15029	15127	.	-1	-1	.	-1	0	-
scaffold_17163	1243	1401	.	-1	-1	.	-1	0	-
scaffold_17946	616	708	.	-1	-1	.	-1	0	-
scaffold_18414	751	900	scaffold_18414	1	3370	Pavirv21148879m.g	+	149	% PTHR33087:SF2!PANTHER! % PTHR33087!PANTHER!
scaffold_18602	481	595	.	-1	-1	.	-1	0	-
scaffold_1932	19596	19683	scaffold_1932	17482	22063	Pavirv21149139m.g	-	87	-
scaffold_19499	659	758	.	-1	-1	.	-1	0	-
scaffold_1993	11010	11105	.	-1	-1	.	-1	0	-
scaffold_20	50650	50907	.	-1	-1	.	-1	0	-
scaffold_200	31956	32802	scaffold_200	30013	35941	Pavirv21149394m.g	+	846	-
scaffold_200	32921	33330	scaffold_200	30013	35941	Pavirv21149394m.g	+	409	-
scaffold_2033	6330	6465	scaffold_2033	1	7481	Pavirv21149494m.g	+	135	% PTHR27001!PANTHER! % PF07714!PFAM!Protein tyrosine kinase % GO:0004672!GO!protein kinase activity % PTHR27001:SF183!PANTHER! % GO:0006468!GO!protein phosphorylation % PF01476!PFAM!LysM domain
scaffold_2033	6330	6465	scaffold_2033	3478	8489	Pavirv21149495m.g	-	135	% KOG0541!KOG!Alkyl hydroperoxide reductase/peroxiredoxin % GO:0016491!GO!oxidoreductase activity % PF08534!PFAM!Redoxin % PTHR10430!PANTHER!PEROXIREDOXIN % PTHR10430:SF16!PANTHER!
scaffold_20918	859	907	.	-1	-1	.	-1	0	-
scaffold_2096	9271	9423	.	-1	-1	.	-1	0	-
scaffold_21545	701	800	scaffold_21545	1	3167	Pavirv21149826m.g	+	99	-
scaffold_233	21597	21647	scaffold_233	21441	29140	Pavirv21150360m.g	+	50	% GO:0016020!GO!membrane % PTHR18966!PANTHER!IONOTROPIC GLUTAMATE RECEPTOR % PF00497!PFAM!Bacterial extracellular solute-binding proteins, family 3 % KOG1052!KOG!Glutamate-gated kainate-type ion channel receptor subunit GluR5 and related subunits % PTHR18966:SF223!PANTHER! % PF00060!PFAM!Ligand-gated ion channel % GO:0004970!GO!ionotropic glutamate receptor activity % PF01094!PFAM!Receptor family…
scaffold_235	1756	1824	scaffold_235	1807	6319	Pavirv21150392m.g	-	17	% GO:0016758!GO!transferase activity, transferring hexosyl groups % PTHR11926:SF261!PANTHER! % PTHR11926!PANTHER!GLUCOSYL/GLUCURONOSYL TRANSFERASES % GO:0008152!GO!metabolic process
scaffold_2354	17694	17840	scaffold_2354	14900	19292	Pavirv21150408m.g	-	146	-
scaffold_2438	4726	4811	.	-1	-1	.	-1	0	-
scaffold_244	44754	44894	.	-1	-1	.	-1	0	-
scaffold_2472	3924	4351	.	-1	-1	.	-1	0	-
scaffold_2540	2083	2384	scaffold_2540	1	3050	Pavirv21150903m.g	+	301	-
scaffold_257	24792	25237	scaffold_257	23015	33003	Pavirv21150970m.g	-	445	% PTHR23092:SF19!PANTHER!PUTATIVE UNCHARACTERIZED PROTEIN % PTHR23092!PANTHER!TOPOISOMERASE-RELATED PROTEIN
scaffold_257	25317	25639	scaffold_257	23015	33003	Pavirv21150970m.g	-	322	% PTHR23092:SF19!PANTHER!PUTATIVE UNCHARACTERIZED PROTEIN % PTHR23092!PANTHER!TOPOISOMERASE-RELATED PROTEIN
scaffold_257	25857	26039	scaffold_257	23015	33003	Pavirv21150970m.g	-	182	% PTHR23092:SF19!PANTHER!PUTATIVE UNCHARACTERIZED PROTEIN % PTHR23092!PANTHER!TOPOISOMERASE-RELATED PROTEIN
scaffold_257	26829	27009	scaffold_257	23015	33003	Pavirv21150970m.g	-	180	% PTHR23092:SF19!PANTHER!PUTATIVE UNCHARACTERIZED PROTEIN % PTHR23092!PANTHER!TOPOISOMERASE-RELATED PROTEIN
scaffold_257	27672	28041	scaffold_257	23015	33003	Pavirv21150970m.g	-	369	% PTHR23092:SF19!PANTHER!PUTATIVE UNCHARACTERIZED PROTEIN % PTHR23092!PANTHER!TOPOISOMERASE-RELATED PROTEIN
scaffold_257	28354	28447	scaffold_257	23015	33003	Pavirv21150970m.g	-	93	% PTHR23092:SF19!PANTHER!PUTATIVE UNCHARACTERIZED PROTEIN % PTHR23092!PANTHER!TOPOISOMERASE-RELATED PROTEIN
scaffold_257	28880	29937	scaffold_257	23015	33003	Pavirv21150970m.g	-	1057	% PTHR23092:SF19!PANTHER!PUTATIVE UNCHARACTERIZED PROTEIN % PTHR23092!PANTHER!TOPOISOMERASE-RELATED PROTEIN
scaffold_257	28880	29937	scaffold_257	29234	34691	Pavirv21150972m.g	-	703	% PTHR23092:SF19!PANTHER!PUTATIVE UNCHARACTERIZED PROTEIN % PTHR23092!PANTHER!TOPOISOMERASE-RELATED PROTEIN
scaffold_257	30068	30173	scaffold_257	23015	33003	Pavirv21150970m.g	-	105	% PTHR23092:SF19!PANTHER!PUTATIVE UNCHARACTERIZED PROTEIN % PTHR23092!PANTHER!TOPOISOMERASE-RELATED PROTEIN
scaffold_257	30068	30173	scaffold_257	29234	34691	Pavirv21150972m.g	-	105	% PTHR23092:SF19!PANTHER!PUTATIVE UNCHARACTERIZED PROTEIN % PTHR23092!PANTHER!TOPOISOMERASE-RELATED PROTEIN
scaffold_257	30437	30612	scaffold_257	23015	33003	Pavirv21150970m.g	-	175	% PTHR23092:SF19!PANTHER!PUTATIVE UNCHARACTERIZED PROTEIN % PTHR23092!PANTHER!TOPOISOMERASE-RELATED PROTEIN
scaffold_257	30437	30612	scaffold_257	29234	34691	Pavirv21150972m.g	-	175	% PTHR23092:SF19!PANTHER!PUTATIVE UNCHARACTERIZED PROTEIN % PTHR23092!PANTHER!TOPOISOMERASE-RELATED PROTEIN
scaffold_257	30744	30878	scaffold_257	23015	33003	Pavirv21150970m.g	-	134	% PTHR23092:SF19!PANTHER!PUTATIVE UNCHARACTERIZED PROTEIN % PTHR23092!PANTHER!TOPOISOMERASE-RELATED PROTEIN
scaffold_257	30744	30878	scaffold_257	29234	34691	Pavirv21150972m.g	-	134	% PTHR23092:SF19!PANTHER!PUTATIVE UNCHARACTERIZED PROTEIN % PTHR23092!PANTHER!TOPOISOMERASE-RELATED PROTEIN
scaffold_257	30998	31293	scaffold_257	23015	33003	Pavirv21150970m.g	-	295	% PTHR23092:SF19!PANTHER!PUTATIVE UNCHARACTERIZED PROTEIN % PTHR23092!PANTHER!TOPOISOMERASE-RELATED PROTEIN
scaffold_257	30998	31293	scaffold_257	29234	34691	Pavirv21150972m.g	-	295	% PTHR23092:SF19!PANTHER!PUTATIVE UNCHARACTERIZED PROTEIN % PTHR23092!PANTHER!TOPOISOMERASE-RELATED PROTEIN
scaffold_2574	6970	7183	scaffold_2574	3951	13902	Pavirv21150977m.g	-	213	% PTHR12606!PANTHER!SENTRIN/SUMO-SPECIFIC PROTEASE
scaffold_26556	992	1070	.	-1	-1	.	-1	0	-
scaffold_2663	12256	12450	.	-1	-1	.	-1	0	-
scaffold_2663	14813	15424	.	-1	-1	.	-1	0	-
scaffold_2663	15508	15609	.	-1	-1	.	-1	0	-
scaffold_2716	13104	13294	scaffold_2716	7421	15328	Pavir.J38160.1.axpr.g	-	190	-
scaffold_2716	13104	13294	scaffold_2716	10849	16381	Pavirv21151355m.g	-	190	-
scaffold_2723	10890	10942	.	-1	-1	.	-1	0	-
scaffold_27998	584	685	.	-1	-1	.	-1	0	-
scaffold_282	30461	30871	scaffold_282	26059	30481	Pavirv21151615m.g	-	20	-
scaffold_282	30461	30871	scaffold_282	26575	33668	Pavirv21151616m.g	-	410	-
scaffold_283	21900	22019	scaffold_283	20160	24909	Pavirv21151648m.g	-	119	-
scaffold_2894	10125	10416	scaffold_2894	6989	12661	Pavirv21151829m.g	-	291	-
scaffold_295	35401	35512	scaffold_295	34221	42165	Pavirv21151976m.g	-	111	% GO:0016020!GO!membrane % PTHR31889:SF3!PANTHER! % PF03254!PFAM!Xyloglucan fucosyltransferase % GO:0042546!GO!cell wall biogenesis % GO:0008107!GO!galactoside 2-alpha-L-fucosyltransferase activity % PTHR31889!PANTHER!FAMILY NOT NAMED
scaffold_295	35401	35512	scaffold_295	32554	37036	Pavirv21151975m.g	-	111	-
scaffold_295	36143	36664	scaffold_295	34221	42165	Pavirv21151976m.g	-	521	% GO:0016020!GO!membrane % PTHR31889:SF3!PANTHER! % PF03254!PFAM!Xyloglucan fucosyltransferase % GO:0042546!GO!cell wall biogenesis % GO:0008107!GO!galactoside 2-alpha-L-fucosyltransferase activity % PTHR31889!PANTHER!FAMILY NOT NAMED
scaffold_295	36143	36664	scaffold_295	32554	37036	Pavirv21151975m.g	-	521	-
scaffold_3140	69	304	.	-1	-1	.	-1	0	-
scaffold_3275	14629	14693	.	-1	-1	.	-1	0	-
scaffold_3380	2769	3048	scaffold_3380	1	4490	Pavirv21152671m.g	-	279	-
scaffold_3464	1637	1834	.	-1	-1	.	-1	0	-
scaffold_3524	1918	2015	.	-1	-1	.	-1	0	-
scaffold_3784	1607	1667	.	-1	-1	.	-1	0	-
scaffold_382	24488	24552	scaffold_382	12055	28316	Pavirv21153286m.g	+	64	% PTHR23273:SF14!PANTHER! % PTHR23273!PANTHER!REPLICATION FACTOR A 1, RFA1
scaffold_3932	12159	12440	.	-1	-1	.	-1	0	-
scaffold_4098	12556	12627	scaffold_4098	9833	14795	Pavirv21153623m.g	+	71	-
scaffold_439	26049	26122	.	-1	-1	.	-1	0	-
scaffold_4533	134	244	.	-1	-1	.	-1	0	-
scaffold_457	35302	35626	scaffold_457	30617	36023	Pavirv21154157m.g	-	324	-
scaffold_457	35302	35626	scaffold_457	32029	37664	Pavirv21154158m.g	-	324	-
scaffold_4640	2039	2507	scaffold_4640	2341	7601	Pavirv21154215m.g	-	166	% GO:0005506!GO!iron ion binding % GO:0055114!GO!oxidation-reduction process % GO:0016705!GO!oxidoreductase activity, acting on paired donors, with incorporation or reduction of molecular oxygen % GO:0020037!GO!heme binding % PTHR24298!PANTHER!FAMILY NOT NAMED % PTHR24298:SF77!PANTHER! % PF00067!PFAM!Cytochrome P450
scaffold_4640	2845	3040	scaffold_4640	2341	7601	Pavirv21154215m.g	-	195	% GO:0005506!GO!iron ion binding % GO:0055114!GO!oxidation-reduction process % GO:0016705!GO!oxidoreductase activity, acting on paired donors, with incorporation or reduction of molecular oxygen % GO:0020037!GO!heme binding % PTHR24298!PANTHER!FAMILY NOT NAMED % PTHR24298:SF77!PANTHER! % PF00067!PFAM!Cytochrome P450
scaffold_47	67464	67906	scaffold_47	64097	68812	Pavirv21154251m.g	+	442	% PTHR25952:SF206!PANTHER! % PTHR25952!PANTHER!FAMILY NOT NAMED
scaffold_4765	5549	5669	.	-1	-1	.	-1	0	-
scaffold_49	38193	38438	scaffold_49	35690	40874	Pavirv21154422m.g	+	245	-
scaffold_49	38193	38438	scaffold_49	36991	42444	Pavirv21154423m.g	+	245	-
scaffold_498	28554	28605	.	-1	-1	.	-1	0	-
scaffold_5383	9218	9612	.	-1	-1	.	-1	0	-
scaffold_54	70598	70838	scaffold_54	68279	74384	Pavirv21154885m.g	-	240	-
scaffold_54	70976	71111	scaffold_54	68279	74384	Pavirv21154885m.g	-	135	-
scaffold_54	71441	71567	scaffold_54	68279	74384	Pavirv21154885m.g	-	126	-
scaffold_618	10995	11161	scaffold_618	5293	13096	Pavirv21155476m.g	-	166	% PTHR35311:SF2!PANTHER! % PTHR35311!PANTHER!
scaffold_623	11845	12106	.	-1	-1	.	-1	0	-
scaffold_6442	1539	1658	.	-1	-1	.	-1	0	-
scaffold_6983	324	492	.	-1	-1	.	-1	0	-
scaffold_71	63297	63378	scaffold_71	58733	66409	Pavirv21156248m.g	-	81	-
scaffold_754	45	254	scaffold_754	1	8730	Pavirv21156637m.g	+	209	% GO:0016020!GO!membrane % PTHR19241!PANTHER!ATP-BINDING CASSETTE TRANSPORTER % PF01061!PFAM!ABC-2 type transporter % PTHR19241:SF273!PANTHER!
scaffold_7847	754	857	scaffold_7847	1	4010	Pavirv21156823m.g	-	103	% PTHR32133!PANTHER!FAMILY NOT NAMED % GO:0005515!GO!protein binding % PTHR32133:SF142!PANTHER! % PF00646!PFAM!F-box domain
scaffold_8172	5451	5573	.	-1	-1	.	-1	0	-
scaffold_8630	4057	4111	scaffold_8630	314	4718	Pavirv21157317m.g	-	54	-
scaffold_8630	4057	4111	scaffold_8630	1830	7518	Pavirv21157318m.g	+	54	% PTHR33074!PANTHER! % PTHR33074:SF15!PANTHER! % PF07762!PFAM!Protein of unknown function (DUF1618)
scaffold_8942	4802	4853	.	-1	-1	.	-1	0	-
scaffold_920	24916	25459	.	-1	-1	.	-1	0	-
scaffold_920	27377	27718	.	-1	-1	.	-1	0	-
scaffold_933	16811	17477	scaffold_933	14863	20572	Pavirv21157663m.g	-	666	% PTHR23155:SF529!PANTHER! % PTHR23155!PANTHER!LEUCINE-RICH REPEAT-CONTAINING PROTEIN % GO:0043531!GO!ADP binding % PF00931!PFAM!NB-ARC domain
scaffold_933	17627	18137	scaffold_933	14863	20572	Pavirv21157663m.g	-	510	% PTHR23155:SF529!PANTHER! % PTHR23155!PANTHER!LEUCINE-RICH REPEAT-CONTAINING PROTEIN % GO:0043531!GO!ADP binding % PF00931!PFAM!NB-ARC domain
scaffold_933	18296	18534	scaffold_933	14863	20572	Pavirv21157663m.g	-	238	% PTHR23155:SF529!PANTHER! % PTHR23155!PANTHER!LEUCINE-RICH REPEAT-CONTAINING PROTEIN % GO:0043531!GO!ADP binding % PF00931!PFAM!NB-ARC domain
scaffold_938	15492	15567	scaffold_938	10235	16258	Pavirv21157696m.g	-	75	% GO:0005506!GO!iron ion binding % KOG0156!KOG!Cytochrome P450 CYP2 subfamily % GO:0055114!GO!oxidation-reduction process % GO:0016705!GO!oxidoreductase activity, acting on paired donors, with incorporation or reduction of molecular oxygen % GO:0020037!GO!heme binding % PTHR24298!PANTHER!FAMILY NOT NAMED % PF00067!PFAM!Cytochrome P450 % PTHR24298:SF135!PANTHER!
scaffold_966	6414	6539	scaffold_966	1	27796	Pavirv21157842m.g	-	125	% PTHR23079!PANTHER!RNA-DEPENDENT RNA POLYMERASE % GO:0003968!GO!RNA-directed RNA polymerase activity % PTHR23079:SF13!PANTHER! % PF05183!PFAM!RNA dependent RNA polymerase
scaffold_966	6683	6804	scaffold_966	1	27796	Pavirv21157842m.g	-	121	% PTHR23079!PANTHER!RNA-DEPENDENT RNA POLYMERASE % GO:0003968!GO!RNA-directed RNA polymerase activity % PTHR23079:SF13!PANTHER! % PF05183!PFAM!RNA dependent RNA polymerase
scaffold_966	6908	6967	scaffold_966	1	27796	Pavirv21157842m.g	-	59	% PTHR23079!PANTHER!RNA-DEPENDENT RNA POLYMERASE % GO:0003968!GO!RNA-directed RNA polymerase activity % PTHR23079:SF13!PANTHER! % PF05183!PFAM!RNA dependent RNA polymerase
scaffold_966	7217	7691	scaffold_966	1	27796	Pavirv21157842m.g	-	474	% PTHR23079!PANTHER!RNA-DEPENDENT RNA POLYMERASE % GO:0003968!GO!RNA-directed RNA polymerase activity % PTHR23079:SF13!PANTHER! % PF05183!PFAM!RNA dependent RNA polymerase
scaffold_966	9258	9308	scaffold_966	1	27796	Pavirv21157842m.g	-	50	% PTHR23079!PANTHER!RNA-DEPENDENT RNA POLYMERASE % GO:0003968!GO!RNA-directed RNA polymerase activity % PTHR23079:SF13!PANTHER! % PF05183!PFAM!RNA dependent RNA polymerase
scaffold_966	9453	9512	scaffold_966	1	27796	Pavirv21157842m.g	-	59	% PTHR23079!PANTHER!RNA-DEPENDENT RNA POLYMERASE % GO:0003968!GO!RNA-directed RNA polymerase activity % PTHR23079:SF13!PANTHER! % PF05183!PFAM!RNA dependent RNA polymerase
scaffold_966	9647	9696	scaffold_966	1	27796	Pavirv21157842m.g	-	49	% PTHR23079!PANTHER!RNA-DEPENDENT RNA POLYMERASE % GO:0003968!GO!RNA-directed RNA polymerase activity % PTHR23079:SF13!PANTHER! % PF05183!PFAM!RNA dependent RNA polymerase
scaffold_966	10701	10802	scaffold_966	1	27796	Pavirv21157842m.g	-	101	% PTHR23079!PANTHER!RNA-DEPENDENT RNA POLYMERASE % GO:0003968!GO!RNA-directed RNA polymerase activity % PTHR23079:SF13!PANTHER! % PF05183!PFAM!RNA dependent RNA polymerase
scaffold_966	10944	11038	scaffold_966	1	27796	Pavirv21157842m.g	-	94	% PTHR23079!PANTHER!RNA-DEPENDENT RNA POLYMERASE % GO:0003968!GO!RNA-directed RNA polymerase activity % PTHR23079:SF13!PANTHER! % PF05183!PFAM!RNA dependent RNA polymerase
scaffold_966	11165	11345	scaffold_966	1	27796	Pavirv21157842m.g	-	180	% PTHR23079!PANTHER!RNA-DEPENDENT RNA POLYMERASE % GO:0003968!GO!RNA-directed RNA polymerase activity % PTHR23079:SF13!PANTHER! % PF05183!PFAM!RNA dependent RNA polymerase
scaffold_966	11633	11711	scaffold_966	1	27796	Pavirv21157842m.g	-	78	% PTHR23079!PANTHER!RNA-DEPENDENT RNA POLYMERASE % GO:0003968!GO!RNA-directed RNA polymerase activity % PTHR23079:SF13!PANTHER! % PF05183!PFAM!RNA dependent RNA polymerase
scaffold_966	12112	12186	scaffold_966	1	27796	Pavirv21157842m.g	-	74	% PTHR23079!PANTHER!RNA-DEPENDENT RNA POLYMERASE % GO:0003968!GO!RNA-directed RNA polymerase activity % PTHR23079:SF13!PANTHER! % PF05183!PFAM!RNA dependent RNA polymerase
scaffold_98	57790	57920	scaffold_98	56869	63642	Pavirv21157911m.g	+	130	% PTHR24177!PANTHER!FAMILY NOT NAMED % PF13962!PFAM!Domain of unknown function % PTHR24177:SF36!PANTHER!
scaffold_9979	3743	3864	scaffold_9979	1057	6270	Pavir.J37409.1.axpr.g	+	121	-

## Sheet: DMR_hypo_genes
DMR region			Gene information
chrom	start	end	chrom	start	end	ID	strand	Overlaping bases	Descriptoon if any
Chr01a	1573046	1573200	Chr01a	1567938	1575297	Pavirv21000218m.g	+	154	% GO:0005840!GO!ribosome % PTHR11502!PANTHER!40S RIBOSOMAL PROTEIN S6 % KOG1646!KOG!40S ribosomal protein S6 % PTHR11502:SF10!PANTHER! % GO:0003735!GO!structural constituent of ribosome % GO:0005622!GO!intracellular % PF01092!PFAM!Ribosomal protein S6e % GO:0006412!GO!translation
Chr01a	1573046	1573200	Chr01a	1572561	1577112	Pavirv21000219m.g	+	154	-
Chr01a	2678866	2678939	.	-1	-1	.	-1	0	-
Chr01a	3292302	3292380	Chr01a	3284412	3292417	Pavirv21000470m.g	-	78	% PTHR27001:SF58!PANTHER! % KOG1187!KOG!Serine/threonine protein kinase % PTHR27001!PANTHER! % PF07714!PFAM!Protein tyrosine kinase % GO:0004672!GO!protein kinase activity % GO:0006468!GO!protein phosphorylation
Chr01a	3292302	3292380	Chr01a	3290383	3295523	Pavirv21000472m.g	-	78	-
Chr01a	3292302	3292380	Chr01a	3291227	3297869	Pavirv21000473m.g	+	78	% PTHR32002!PANTHER!FAMILY NOT NAMED % PF00564!PFAM!PB1 domain % PF02042!PFAM!RWP-RK domain % GO:0005515!GO!protein binding % PTHR32002:SF12!PANTHER!
Chr01a	3979835	3979924	Chr01a	3976727	3982278	Pavirv21000599m.g	-	89	% PTHR33087:SF2!PANTHER! % PTHR33087!PANTHER!
Chr01a	4242062	4242146	Chr01a	4239892	4244558	Pavirv21000667m.g	+	84	-
Chr01a	4242062	4242146	Chr01a	4240826	4247037	Pavirv21000668m.g	+	84	-
Chr01a	4242062	4242146	Chr01a	4241702	4246034	Pavirv21000669m.g	-	84	-
Chr01a	6260525	6260578	.	-1	-1	.	-1	0	-
Chr01a	12069560	12069693	.	-1	-1	.	-1	0	-
Chr01a	16474330	16474380	.	-1	-1	.	-1	0	-
Chr01a	16539620	16539713	Chr01a	16537189	16541875	Pavirv21002054m.g	+	93	% PTHR11732:SF226!PANTHER! % PTHR11732!PANTHER!ALDO/KETO REDUCTASE % PF00248!PFAM!Aldo/keto reductase family
Chr01a	16959008	16959097	.	-1	-1	.	-1	0	-
Chr01a	18760247	18760472	Chr01a	18756574	18762096	Pavirv21002252m.g	+	225	-
Chr01a	28612912	28613015	Chr01a	28608539	28614449	Pavir.Aa02511.1.axpr.g	-	103	% PTHR11909:SF131!PANTHER! % PTHR11909!PANTHER!CASEIN KINASE-RELATED
Chr01a	33863917	33864036	Chr01a	33862674	33868239	Pavirv21003093m.g	-	119	-
Chr01a	34718399	34718470	Chr01a	34711804	34719489	Pavirv21003141m.g	-	71	% PTHR22835:SF199!PANTHER! % PF00657!PFAM!GDSL-like Lipase/Acylhydrolase % PTHR22835!PANTHER!ZINC FINGER FYVE DOMAIN CONTAINING PROTEIN % GO:0016788!GO!hydrolase activity, acting on ester bonds
Chr01a	34718399	34718470	Chr01a	34717192	34722881	Pavirv21003143m.g	+	71	% PTHR22835:SF199!PANTHER! % PTHR22835!PANTHER!ZINC FINGER FYVE DOMAIN CONTAINING PROTEIN
Chr01a	35805550	35805695	Chr01a	35799363	35806028	Pavirv21003202m.g	+	145	% KOG3043!KOG!Predicted hydrolase related to dienelactone hydrolase % GO:0016787!GO!hydrolase activity % PTHR17630!PANTHER!DIENELACTONE HYDROLASE % PF01738!PFAM!Dienelactone hydrolase family
Chr01a	39263725	39263900	Chr01a	39262894	39271852	Pavirv21003319m.g	-	175	% GO:0005524!GO!ATP binding % KOG0727!KOG!26S proteasome regulatory complex, ATPase RPT3 % PTHR23073!PANTHER!26S PROTEASE REGULATORY SUBUNIT % K03063!KEGGORTH!26S proteasome regulatory subunit T3 % PF00004!PFAM!ATPase family associated with various cellular activities (AAA) % PTHR23073:SF8!PANTHER!26S PROTEASE REGULATORY SUBUNIT 6B
Chr01a	39312254	39312318	Chr01a	39310446	39315703	Pavirv21003320m.g	+	64	% PF13855!PFAM!Leucine rich repeat % PTHR27003!PANTHER! % GO:0005515!GO!protein binding % PTHR27003:SF43!PANTHER!
Chr01a	41214241	41214313	Chr01a	41210983	41216310	Pavirv21003377m.g	-	72	-
Chr01a	44380668	44380744	.	-1	-1	.	-1	0	-
Chr01a	46132793	46132878	.	-1	-1	.	-1	0	-
Chr01a	50238816	50239007	.	-1	-1	.	-1	0	-
Chr01a	56546341	56546475	.	-1	-1	.	-1	0	-
Chr01a	56547994	56548054	.	-1	-1	.	-1	0	-
Chr01a	56548863	56549033	.	-1	-1	.	-1	0	-
Chr01a	56549224	56549386	.	-1	-1	.	-1	0	-
Chr01a	57054998	57055074	.	-1	-1	.	-1	0	-
Chr01a	57126307	57126416	Chr01a	57121577	57127583	Pavirv21004058m.g	+	109	% GO:0008270!GO!zinc ion binding % PF08797!PFAM!HIRAN domain % GO:0003676!GO!nucleic acid binding % GO:0016818!GO!hydrolase activity, acting on acid anhydrides, in phosphorus-containing anhydrides
Chr01a	57126526	57126877	Chr01a	57121577	57127583	Pavirv21004058m.g	+	351	% GO:0008270!GO!zinc ion binding % PF08797!PFAM!HIRAN domain % GO:0003676!GO!nucleic acid binding % GO:0016818!GO!hydrolase activity, acting on acid anhydrides, in phosphorus-containing anhydrides
Chr01a	60006176	60006264	.	-1	-1	.	-1	0	-
Chr01a	62851029	62851160	Chr01a	62850645	62854999	Pavirv21004370m.g	+	131	-
Chr01a	67019174	67019256	.	-1	-1	.	-1	0	-
Chr01a	67747543	67747872	.	-1	-1	.	-1	0	-
Chr01a	69078457	69078748	.	-1	-1	.	-1	0	-
Chr01a	69810408	69810489	.	-1	-1	.	-1	0	-
Chr01a	70004546	70004777	Chr01a	70001897	70006764	Pavirv21004981m.g	-	231	% PTHR36721!PANTHER!
Chr01a	70144108	70144207	Chr01a	70136502	70145185	Pavirv21005013m.g	-	99	% GO:0004722!GO!protein serine/threonine phosphatase activity % KOG0698!KOG!Serine/threonine protein phosphatase % PTHR13832!PANTHER!PROTEIN PHOSPHATASE 2C % GO:0006470!GO!protein dephosphorylation % PTHR13832:SF350!PANTHER! % PF00481!PFAM!Protein phosphatase 2C % GO:0003824!GO!catalytic activity
Chr01a	71305258	71305347	Chr01a	71301729	71305965	Pavirv21005183m.g	+	89	-
Chr01a	71305258	71305347	Chr01a	71303116	71307562	Pavirv21005184m.g	-	89	-
Chr01a	72827830	72828002	.	-1	-1	.	-1	0	-
Chr01a	74500544	74500624	Chr01a	74498951	74503403	Pavirv21005721m.g	+	80	-
Chr01a	74500544	74500624	Chr01a	74492597	74502868	Pavirv21005720m.g	-	80	% PTHR33068!PANTHER! % PF12776!PFAM!Myb/SANT-like DNA-binding domain % PTHR33068:SF4!PANTHER!
Chr01a	79495751	79495860	Chr01a	79494183	79498674	Pavirv21006292m.g	-	109	-
Chr01a	80204395	80204470	.	-1	-1	.	-1	0	-
Chr01a	82429508	82429608	Chr01a	82427518	82432009	Pavirv21006710m.g	+	100	-
Chr01a	82429734	82429974	Chr01a	82427518	82432009	Pavirv21006710m.g	+	240	-
Chr01a	83808774	83808899	Chr01a	83806759	83813668	Pavirv21006802m.g	+	125	-
Chr01a	86710260	86710326	Chr01a	86706485	86711533	Pavirv21007210m.g	+	66	-
Chr01a	86710446	86710563	Chr01a	86706485	86711533	Pavirv21007210m.g	+	117	-
Chr01a	88684663	88684871	Chr01a	88681947	88686315	Pavirv21007541m.g	+	208	-
Chr01a	88684663	88684871	Chr01a	88682836	88688435	Pavirv21007542m.g	+	208	% PTHR10357!PANTHER!ALPHA-AMYLASE % GO:0004556!GO!alpha-amylase activity % PTHR10357:SF148!PANTHER! % GO:0005975!GO!carbohydrate metabolic process % PF07821!PFAM!Alpha-amylase C-terminal beta-sheet domain % GO:0003824!GO!catalytic activity % GO:0043169!GO!cation binding % GO:0005509!GO!calcium ion binding % PF00128!PFAM!Alpha amylase, catalytic domain
Chr01a	88685615	88685768	Chr01a	88681947	88686315	Pavirv21007541m.g	+	153	-
Chr01a	88685615	88685768	Chr01a	88682836	88688435	Pavirv21007542m.g	+	153	% PTHR10357!PANTHER!ALPHA-AMYLASE % GO:0004556!GO!alpha-amylase activity % PTHR10357:SF148!PANTHER! % GO:0005975!GO!carbohydrate metabolic process % PF07821!PFAM!Alpha-amylase C-terminal beta-sheet domain % GO:0003824!GO!catalytic activity % GO:0043169!GO!cation binding % GO:0005509!GO!calcium ion binding % PF00128!PFAM!Alpha amylase, catalytic domain
Chr01a	88686266	88686325	Chr01a	88681947	88686315	Pavirv21007541m.g	+	49	-
Chr01a	88686266	88686325	Chr01a	88682836	88688435	Pavirv21007542m.g	+	59	% PTHR10357!PANTHER!ALPHA-AMYLASE % GO:0004556!GO!alpha-amylase activity % PTHR10357:SF148!PANTHER! % GO:0005975!GO!carbohydrate metabolic process % PF07821!PFAM!Alpha-amylase C-terminal beta-sheet domain % GO:0003824!GO!catalytic activity % GO:0043169!GO!cation binding % GO:0005509!GO!calcium ion binding % PF00128!PFAM!Alpha amylase, catalytic domain
Chr01a	91419787	91419915	Chr01a	91417780	91422643	Pavirv21007924m.g	-	128	% PTHR24093:SF355!PANTHER! % PTHR24093!PANTHER!FAMILY NOT NAMED
Chr01a	91419787	91419915	Chr01a	91419268	91426189	Pavirv21007926m.g	+	128	% PTHR37248:SF1!PANTHER! % PTHR37248!PANTHER!
Chr01a	93334970	93335211	Chr01a	93332425	93349898	Pavirv21008288m.g	-	241	% PTHR21576:SF2!PANTHER!UNCHARACTERIZED NODULIN-LIKE PROTEIN % PF08161!PFAM!NUC173 domain % KOG1248!KOG!Uncharacterized conserved protein % PTHR21576!PANTHER!UNCHARACTERIZED NODULIN-LIKE PROTEIN
Chr01b	850715	850774	Chr01b	841418	851231	Pavirv21009067m.g	-	59	% PTHR10218:SF192!PANTHER! % PTHR10218!PANTHER!GTP-BINDING PROTEIN ALPHA SUBUNIT % GO:0031683!GO!G-protein beta/gamma-subunit complex binding % GO:0004871!GO!signal transducer activity % GO:0007186!GO!G-protein coupled receptor signaling pathway % KOG0082!KOG!G-protein alpha subunit (small G protein superfamily) % GO:0003924!GO!GTPase activity % GO:0019001!GO!guanyl nucleotide binding % PF00503!P…
Chr01b	851153	851236	Chr01b	841418	851231	Pavirv21009067m.g	-	78	% PTHR10218:SF192!PANTHER! % PTHR10218!PANTHER!GTP-BINDING PROTEIN ALPHA SUBUNIT % GO:0031683!GO!G-protein beta/gamma-subunit complex binding % GO:0004871!GO!signal transducer activity % GO:0007186!GO!G-protein coupled receptor signaling pathway % KOG0082!KOG!G-protein alpha subunit (small G protein superfamily) % GO:0003924!GO!GTPase activity % GO:0019001!GO!guanyl nucleotide binding % PF00503!P…
Chr01b	4655580	4655670	Chr01b	4652490	4656816	Pavirv21009758m.g	+	90	-
Chr01b	4655580	4655670	Chr01b	4652972	4657490	Pavirv21009759m.g	+	90	-
Chr01b	10032087	10032242	Chr01b	10029944	10036019	Pavirv21010542m.g	-	155	-
Chr01b	12021214	12021318	Chr01b	12021311	12026233	Pavirv21010726m.g	-	7	% GO:0055114!GO!oxidation-reduction process % GO:0005507!GO!copper ion binding % GO:0016491!GO!oxidoreductase activity % PTHR11709!PANTHER!MULTI-COPPER OXIDASE % PTHR11709:SF97!PANTHER! % PF07731!PFAM!Multicopper oxidase
Chr01b	12609022	12609180	Chr01b	12609040	12613996	Pavirv21010823m.g	-	140	-
Chr01b	12609303	12609373	Chr01b	12609040	12613996	Pavirv21010823m.g	-	70	-
Chr01b	12710096	12710486	Chr01b	12708019	12712594	Pavirv21010834m.g	-	390	-
Chr01b	20296756	20296899	.	-1	-1	.	-1	0	-
Chr01b	20581661	20581780	.	-1	-1	.	-1	0	-
Chr01b	22346972	22347041	.	-1	-1	.	-1	0	-
Chr01b	23072305	23072427	Chr01b	23071474	23080766	Pavirv21011542m.g	+	122	% PTHR33115:SF11!PANTHER! % PTHR33115!PANTHER!
Chr01b	23116850	23116915	Chr01b	23114747	23120328	Pavir.Ab01147.1.axpr.g	+	65	-
Chr01b	23388151	23388280	Chr01b	23385047	23390767	Pavirv21011600m.g	+	129	-
Chr01b	25036709	25036798	Chr01b	25036308	25040579	Pavirv21011801m.g	+	89	-
Chr01b	27073179	27073269	Chr01b	27070616	27075356	Pavirv21012022m.g	+	90	-
Chr01b	28711003	28711122	.	-1	-1	.	-1	0	-
Chr01b	34611685	34611764	Chr01b	34605769	34612376	Pavirv21012338m.g	-	79	-
Chr01b	34611685	34611764	Chr01b	34609133	34613480	Pavirv21012339m.g	+	79	-
Chr01b	36156732	36156945	Chr01b	36148498	36157388	Pavirv21012388m.g	+	213	% GO:0004722!GO!protein serine/threonine phosphatase activity % PTHR13832:SF279!PANTHER! % KOG0698!KOG!Serine/threonine protein phosphatase % PTHR13832!PANTHER!PROTEIN PHOSPHATASE 2C % GO:0006470!GO!protein dephosphorylation % PF00481!PFAM!Protein phosphatase 2C % GO:0003824!GO!catalytic activity
Chr01b	39293481	39293697	Chr01b	39288931	39296740	Pavirv21012664m.g	+	216	% GO:0003677!GO!DNA binding % GO:0006260!GO!DNA replication % PF04057!PFAM!Replication factor-A protein 1, N-terminal domain % GO:0005634!GO!nucleus % PF08646!PFAM!Replication factor-A C terminal domain % GO:0003676!GO!nucleic acid binding % PTHR23273:SF12!PANTHER! % PTHR23273!PANTHER!REPLICATION FACTOR A 1, RFA1 % PF01336!PFAM!OB-fold nucleic acid binding domain % PF16900!PFAM!
Chr01b	39897085	39897134	Chr01b	39895409	39900740	Pavirv21012691m.g	+	49	% PTHR10044!PANTHER!INHIBITOR OF APOPTOSIS % PTHR10044:SF135!PANTHER!
Chr01b	40619897	40619970	Chr01b	40617031	40621997	Pavirv21012716m.g	-	73	-
Chr01b	40619897	40619970	Chr01b	40618136	40622817	Pavirv21012717m.g	-	73	% PTHR18896:SF59!PANTHER! % PTHR18896!PANTHER!PHOSPHOLIPASE D
Chr01b	40619897	40619970	Chr01b	40618922	40626146	Pavirv21012719m.g	+	73	% KOG0005!KOG!Ubiquitin-like protein % GO:0005515!GO!protein binding % PF00240!PFAM!Ubiquitin family % PTHR10666!PANTHER!UBIQUITIN
Chr01b	41572938	41572999	.	-1	-1	.	-1	0	-
Chr01b	42056842	42057111	Chr01b	42056746	42067358	Pavirv21012875m.g	-	269	% PTHR10015:SF157!PANTHER! % PTHR10015!PANTHER!HEAT SHOCK TRANSCRIPTION FACTOR
Chr01b	42057232	42057307	Chr01b	42056746	42067358	Pavirv21012875m.g	-	75	% PTHR10015:SF157!PANTHER! % PTHR10015!PANTHER!HEAT SHOCK TRANSCRIPTION FACTOR
Chr01b	47795396	47795560	Chr01b	47792330	47798835	Pavirv21013341m.g	-	164	% GO:0016758!GO!transferase activity, transferring hexosyl groups % PTHR11926:SF209!PANTHER! % PF00201!PFAM!UDP-glucoronosyl and UDP-glucosyl transferase % PTHR11926!PANTHER!GLUCOSYL/GLUCURONOSYL TRANSFERASES % GO:0008152!GO!metabolic process
Chr01b	57368147	57368304	Chr01b	57366730	57371333	Pavirv21013983m.g	+	157	% PF06839!PFAM!GRF zinc finger % GO:0008270!GO!zinc ion binding % PTHR33248:SF2!PANTHER! % PTHR33248!PANTHER!
Chr01b	59716749	59717022	Chr01b	59714342	59723079	Pavirv21014362m.g	+	273	-
Chr01b	60685844	60686007	Chr01b	60685018	60690981	Pavirv21014538m.g	-	163	-
Chr01b	61577047	61577113	Chr01b	61574912	61582292	Pavirv21014697m.g	+	66	-
Chr01b	61769455	61769596	Chr01b	61765472	61770289	Pavirv21014745m.g	-	141	% PTHR11260:SF199!PANTHER! % PTHR11260!PANTHER!GLUTATHIONE S-TRANSFERASE, GST, SUPERFAMILY, GST DOMAIN CONTAINING
Chr01b	61769832	61769893	Chr01b	61765472	61770289	Pavirv21014745m.g	-	61	% PTHR11260:SF199!PANTHER! % PTHR11260!PANTHER!GLUTATHIONE S-TRANSFERASE, GST, SUPERFAMILY, GST DOMAIN CONTAINING
Chr01b	64174647	64174860	Chr01b	64172402	64177218	Pavirv21015186m.g	+	213	-
Chr01b	66331794	66331899	Chr01b	66322726	66332956	Pavirv21015487m.g	+	105	% PTHR23041!PANTHER!RING FINGER DOMAIN-CONTAINING % GO:0005515!GO!protein binding % GO:0008270!GO!zinc ion binding % 6.3.2.19!EC!Ubiquitin--protein ligase. % KOG4739!KOG!Uncharacterized protein involved in synaptonemal complex formation % K10639!KEGGORTH!E3 ubiquitin-protein ligase CCNP1IP1 [EC:6.3.2.19] % PF14634!PFAM!zinc-RING finger domain % PTHR23041:SF65!PANTHER!
Chr01b	66331794	66331899	Chr01b	66329893	66334903	Pavirv21015489m.g	-	105	-
Chr01b	66331794	66331899	Chr01b	66331334	66337679	Pavirv21015490m.g	-	105	% GO:0006355!GO!regulation of transcription, DNA-dependent % PF00447!PFAM!HSF-type DNA-binding % GO:0043565!GO!sequence-specific DNA binding % GO:0003700!GO!sequence-specific DNA binding transcription factor activity % GO:0005634!GO!nucleus % PTHR10015:SF152!PANTHER! % PTHR10015!PANTHER!HEAT SHOCK TRANSCRIPTION FACTOR
Chr01b	66332109	66332192	Chr01b	66322726	66332956	Pavirv21015487m.g	+	83	% PTHR23041!PANTHER!RING FINGER DOMAIN-CONTAINING % GO:0005515!GO!protein binding % GO:0008270!GO!zinc ion binding % 6.3.2.19!EC!Ubiquitin--protein ligase. % KOG4739!KOG!Uncharacterized protein involved in synaptonemal complex formation % K10639!KEGGORTH!E3 ubiquitin-protein ligase CCNP1IP1 [EC:6.3.2.19] % PF14634!PFAM!zinc-RING finger domain % PTHR23041:SF65!PANTHER!
Chr01b	66332109	66332192	Chr01b	66329893	66334903	Pavirv21015489m.g	-	83	-
Chr01b	66332109	66332192	Chr01b	66331334	66337679	Pavirv21015490m.g	-	83	% GO:0006355!GO!regulation of transcription, DNA-dependent % PF00447!PFAM!HSF-type DNA-binding % GO:0043565!GO!sequence-specific DNA binding % GO:0003700!GO!sequence-specific DNA binding transcription factor activity % GO:0005634!GO!nucleus % PTHR10015:SF152!PANTHER! % PTHR10015!PANTHER!HEAT SHOCK TRANSCRIPTION FACTOR
Chr01b	67028521	67028792	.	-1	-1	.	-1	0	-
Chr01b	70035865	70035913	.	-1	-1	.	-1	0	-
Chr02a	486498	486568	Chr02a	481667	488618	Pavirv21017587m.g	-	70	% GO:0055114!GO!oxidation-reduction process % PF00141!PFAM!Peroxidase % GO:0020037!GO!heme binding % PTHR31235!PANTHER!FAMILY NOT NAMED % PTHR31235:SF49!PANTHER! % GO:0006979!GO!response to oxidative stress % GO:0004601!GO!peroxidase activity
Chr02a	787786	788049	Chr02a	786630	793763	Pavirv21017631m.g	+	263	-
Chr02a	1761379	1761479	Chr02a	1756325	1762034	Pavirv21017769m.g	-	100	% PTHR31828!PANTHER!FAMILY NOT NAMED % PTHR31828:SF4!PANTHER! % PF01764!PFAM!Lipase (class 3) % GO:0006629!GO!lipid metabolic process
Chr02a	2659794	2660137	Chr02a	2657681	2665552	Pavirv21017801m.g	+	343	% PTHR35311:SF2!PANTHER! % PF09133!PFAM!SANTA (SANT Associated) % PTHR35311!PANTHER!
Chr02a	4670828	4670930	Chr02a	4662231	4673125	Pavirv21017995m.g	+	102	% KOG1187!KOG!Serine/threonine protein kinase % PF07714!PFAM!Protein tyrosine kinase % GO:0004672!GO!protein kinase activity % GO:0006468!GO!protein phosphorylation % PTHR27007:SF12!PANTHER! % PTHR27007!PANTHER!
Chr02a	5134195	5134252	Chr02a	5129654	5136894	Pavirv21018045m.g	+	57	% PTHR11994:SF11!PANTHER! % PTHR11994!PANTHER!60S RIBOSOMAL PROTEIN L11-RELATED
Chr02a	5373531	5373626	Chr02a	5371470	5375895	Pavirv21018087m.g	-	95	-
Chr02a	5658442	5658507	.	-1	-1	.	-1	0	-
Chr02a	6675919	6675995	Chr02a	6672839	6677458	Pavirv21018323m.g	+	76	-
Chr02a	6675919	6675995	Chr02a	6673459	6679610	Pavirv21018324m.g	-	76	% PF01535!PFAM!PPR repeat % PF14432!PFAM!DYW family of nucleic acid deaminases % PTHR24015!PANTHER!FAMILY NOT NAMED % PTHR24015:SF448!PANTHER! % PF13041!PFAM!PPR repeat family
Chr02a	9531167	9531247	Chr02a	9526470	9532197	Pavirv21018749m.g	+	80	% PF13855!PFAM!Leucine rich repeat % PTHR27000:SF145!PANTHER! % GO:0005515!GO!protein binding % PF00560!PFAM!Leucine Rich Repeat % PTHR27000!PANTHER!
Chr02a	9531167	9531247	Chr02a	9528223	9533571	Pavirv21018750m.g	+	80	% GO:0005524!GO!ATP binding % KOG1187!KOG!Serine/threonine protein kinase % PF00069!PFAM!Protein kinase domain % GO:0004672!GO!protein kinase activity % GO:0006468!GO!protein phosphorylation % PTHR27000:SF98!PANTHER! % PTHR27000!PANTHER!
Chr02a	13934928	13935127	Chr02a	13930405	13935128	Pavirv21018964m.g	+	199	% PF04043!PFAM!Plant invertase/pectin methylesterase inhibitor % GO:0004857!GO!enzyme inhibitor activity
Chr02a	19876430	19876592	.	-1	-1	.	-1	0	-
Chr02a	20717299	20717410	Chr02a	20711978	20722904	Pavirv21019628m.g	-	111	-
Chr02a	26546956	26547042	Chr02a	26545651	26550686	Pavirv21019988m.g	+	86	% PF14363!PFAM!Domain associated at C-terminal with AAA % PTHR23070:SF20!PANTHER! % PTHR23070!PANTHER!BCS1 AAA-TYPE ATPASE
Chr02a	26619336	26619526	Chr02a	26617122	26630647	Pavirv21020003m.g	+	190	% PTHR33170:SF1!PANTHER! % PTHR33170!PANTHER!
Chr02a	26619336	26619526	Chr02a	26617149	26630647	Pavirv21020004m.g	+	190	-
Chr02a	26619336	26619526	Chr02a	26599949	26620974	Pavirv21020001m.g	+	190	% PTHR31651:SF3!PANTHER! % GO:0016021!GO!integral to membrane % GO:0055085!GO!transmembrane transport % PTHR31651!PANTHER!FAMILY NOT NAMED % PF03547!PFAM!Membrane transport protein % KOG2722!KOG!Predicted membrane protein
Chr02a	26830073	26830133	.	-1	-1	.	-1	0	-
Chr02a	29146486	29146538	.	-1	-1	.	-1	0	-
Chr02a	30297797	30297960	Chr02a	30292505	30299486	Pavirv21020124m.g	-	163	% GO:0031072!GO!heat shock protein binding % KOG0712!KOG!Molecular chaperone (DnaJ superfamily) % PF00226!PFAM!DnaJ domain % PF01556!PFAM!DnaJ C terminal domain % PTHR24078!PANTHER!DNAJ HOMOLOG SUBFAMILY C MEMBER % PF00684!PFAM!DnaJ central domain % GO:0051082!GO!unfolded protein binding % PTHR24078:SF196!PANTHER!
Chr02a	33446375	33446429	.	-1	-1	.	-1	0	-
Chr02a	33446853	33447241	.	-1	-1	.	-1	0	-
Chr02a	34583497	34583582	.	-1	-1	.	-1	0	-
Chr02a	35618743	35618920	Chr02a	35616280	35620867	Pavirv21020551m.g	+	177	-
Chr02a	35618743	35618920	Chr02a	35617616	35622776	Pavirv21020552m.g	+	177	% PF03358!PFAM!NADPH-dependent FMN reductase % PTHR30546:SF4!PANTHER! % GO:0016491!GO!oxidoreductase activity % KOG3135!KOG!1,4-benzoquinone reductase-like; Trp repressor binding protein-like/protoplast-secreted protein % PTHR30546!PANTHER!FLAVODOXIN-RELATED PROTEIN WRBA-RELATED
Chr02a	38252853	38252928	.	-1	-1	.	-1	0	-
Chr02a	38346920	38347044	.	-1	-1	.	-1	0	-
Chr02a	39174970	39175022	.	-1	-1	.	-1	0	-
Chr02a	39175999	39176251	.	-1	-1	.	-1	0	-
Chr02a	40276140	40276266	Chr02a	40273615	40278364	Pavirv21021044m.g	-	126	% PTHR33312!PANTHER! % PTHR33312:SF3!PANTHER!
Chr02a	45862420	45862510	.	-1	-1	.	-1	0	-
Chr02a	48246109	48246165	.	-1	-1	.	-1	0	-
Chr02a	49427997	49428068	Chr02a	49425442	49429831	Pavirv21021488m.g	+	71	-
Chr02a	49427997	49428068	Chr02a	49427236	49432348	Pavirv21021489m.g	-	71	-
Chr02a	51117123	51117198	Chr02a	51115460	51120110	Pavirv21021605m.g	+	75	-
Chr02a	51117123	51117198	Chr02a	51116159	51127865	Pavirv21021606m.g	-	75	% PTHR15327:SF0!PANTHER!SUBFAMILY NOT NAMED % PTHR15327!PANTHER!MICROFIBRIL-ASSOCIATED PROTEIN % KOG1425!KOG!Microfibrillar-associated protein MFAP1 % PF06991!PFAM!Splicing factor, Prp19-binding domain % K13110!KEGGORTH!microfibrillar-associated protein 1
Chr02a	51117317	51117555	Chr02a	51115460	51120110	Pavirv21021605m.g	+	238	-
Chr02a	51117317	51117555	Chr02a	51116159	51127865	Pavirv21021606m.g	-	238	% PTHR15327:SF0!PANTHER!SUBFAMILY NOT NAMED % PTHR15327!PANTHER!MICROFIBRIL-ASSOCIATED PROTEIN % KOG1425!KOG!Microfibrillar-associated protein MFAP1 % PF06991!PFAM!Splicing factor, Prp19-binding domain % K13110!KEGGORTH!microfibrillar-associated protein 1
Chr02a	53529357	53529489	.	-1	-1	.	-1	0	-
Chr02a	54539489	54539544	Chr02a	54534445	54540938	Pavirv21021848m.g	+	55	-
Chr02a	54539489	54539544	Chr02a	54537058	54541444	Pavirv21021851m.g	-	55	-
Chr02a	54539489	54539544	Chr02a	54538140	54550186	Pavirv21021852m.g	-	55	% PF02897!PFAM!Prolyl oligopeptidase, N-terminal beta-propeller domain % GO:0008236!GO!serine-type peptidase activity % PTHR11757:SF8!PANTHER! % GO:0070008!GO!serine-type exopeptidase activity % GO:0004252!GO!serine-type endopeptidase activity % K01322!KEGGORTH!prolyl oligopeptidase [EC:3.4.21.26] % GO:0006508!GO!proteolysis % PTHR11757!PANTHER!PROTEASE FAMILY S9A OLIGOPEPTIDASE % PF00326!PFAM!Pr…
Chr02a	54677785	54677995	.	-1	-1	.	-1	0	-
Chr02a	54899245	54899333	.	-1	-1	.	-1	0	-
Chr02a	55629819	55629867	.	-1	-1	.	-1	0	-
Chr02a	56854180	56854383	Chr02a	56840742	56855954	Pavirv21022079m.g	-	203	% PTHR24089!PANTHER!FAMILY NOT NAMED % PF00153!PFAM!Mitochondrial carrier protein % KOG0768!KOG!Mitochondrial carrier protein PET8 % PTHR24089:SF306!PANTHER!
Chr02a	56854180	56854383	Chr02a	56852423	56858327	Pavirv21022082m.g	+	203	-
Chr02a	67761852	67761979	.	-1	-1	.	-1	0	-
Chr02a	68115564	68115664	.	-1	-1	.	-1	0	-
Chr02a	68394680	68395018	.	-1	-1	.	-1	0	-
Chr02a	68910161	68910218	.	-1	-1	.	-1	0	-
Chr02a	68914989	68915850	Chr02a	68914941	68920713	Pavirv21022944m.g	+	861	% GO:0016567!GO!protein ubiquitination % PTHR11685:SF141!PANTHER! % PTHR11685!PANTHER!RBR FAMILY (RING FINGER AND IBR DOMAIN-CONTAINING) % PF01485!PFAM!IBR domain % GO:0004842!GO!ubiquitin-protein ligase activity
Chr02a	69184117	69184166	.	-1	-1	.	-1	0	-
Chr02a	69187280	69187333	Chr02a	69186813	69191373	Pavirv21023001m.g	+	53	-
Chr02a	74258995	74259111	Chr02a	74257220	74262154	Pavir.J28343.1.axpr.g	+	116	-
Chr02a	74258995	74259111	Chr02a	74258085	74264441	Pavirv21023561m.g	-	116	% PTHR33984!PANTHER! % PTHR33984:SF2!PANTHER!
Chr02a	74259227	74259315	Chr02a	74257220	74262154	Pavir.J28343.1.axpr.g	+	88	-
Chr02a	74259227	74259315	Chr02a	74258085	74264441	Pavirv21023561m.g	-	88	% PTHR33984!PANTHER! % PTHR33984:SF2!PANTHER!
Chr02a	78841966	78842035	Chr02a	78840573	78847944	Pavirv21024179m.g	+	69	% PTHR22849:SF14!PANTHER! % PTHR22849!PANTHER!WDSAM1 PROTEIN % GO:0016567!GO!protein ubiquitination % GO:0004842!GO!ubiquitin-protein ligase activity % PF04564!PFAM!U-box domain
Chr02a	81313609	81313735	.	-1	-1	.	-1	0	-
Chr02a	81314819	81314867	.	-1	-1	.	-1	0	-
Chr02a	81387342	81387432	Chr02a	81384055	81390439	Pavirv21024659m.g	+	90	% PF13968!PFAM!Domain of unknown function (DUF4220) % PTHR31325!PANTHER!FAMILY NOT NAMED % PF04578!PFAM!Protein of unknown function, DUF594 % PTHR31325:SF26!PANTHER!
Chr02a	81387342	81387432	Chr02a	81387369	81394392	Pavirv21024660m.g	+	63	% PF13968!PFAM!Domain of unknown function (DUF4220) % PTHR31325!PANTHER!FAMILY NOT NAMED % PF04578!PFAM!Protein of unknown function, DUF594 % PTHR31325:SF26!PANTHER!
Chr02a	81390056	81390116	Chr02a	81384055	81390439	Pavirv21024659m.g	+	60	% PF13968!PFAM!Domain of unknown function (DUF4220) % PTHR31325!PANTHER!FAMILY NOT NAMED % PF04578!PFAM!Protein of unknown function, DUF594 % PTHR31325:SF26!PANTHER!
Chr02a	81390056	81390116	Chr02a	81387369	81394392	Pavirv21024660m.g	+	60	% PF13968!PFAM!Domain of unknown function (DUF4220) % PTHR31325!PANTHER!FAMILY NOT NAMED % PF04578!PFAM!Protein of unknown function, DUF594 % PTHR31325:SF26!PANTHER!
Chr02a	81391057	81391306	Chr02a	81387369	81394392	Pavirv21024660m.g	+	249	% PF13968!PFAM!Domain of unknown function (DUF4220) % PTHR31325!PANTHER!FAMILY NOT NAMED % PF04578!PFAM!Protein of unknown function, DUF594 % PTHR31325:SF26!PANTHER!
Chr02a	81391554	81391820	Chr02a	81387369	81394392	Pavirv21024660m.g	+	266	% PF13968!PFAM!Domain of unknown function (DUF4220) % PTHR31325!PANTHER!FAMILY NOT NAMED % PF04578!PFAM!Protein of unknown function, DUF594 % PTHR31325:SF26!PANTHER!
Chr02a	81391945	81391994	Chr02a	81387369	81394392	Pavirv21024660m.g	+	49	% PF13968!PFAM!Domain of unknown function (DUF4220) % PTHR31325!PANTHER!FAMILY NOT NAMED % PF04578!PFAM!Protein of unknown function, DUF594 % PTHR31325:SF26!PANTHER!
Chr02a	81392111	81392275	Chr02a	81387369	81394392	Pavirv21024660m.g	+	164	% PF13968!PFAM!Domain of unknown function (DUF4220) % PTHR31325!PANTHER!FAMILY NOT NAMED % PF04578!PFAM!Protein of unknown function, DUF594 % PTHR31325:SF26!PANTHER!
Chr02a	81638142	81638199	.	-1	-1	.	-1	0	-
Chr02a	81915377	81915623	.	-1	-1	.	-1	0	-
Chr02a	85065237	85065428	.	-1	-1	.	-1	0	-
Chr02a	86690935	86691369	.	-1	-1	.	-1	0	-
Chr02a	90125587	90125679	.	-1	-1	.	-1	0	-
Chr02a	90725247	90725428	Chr02a	90723451	90728242	Pavirv21025884m.g	+	181	% PTHR32099:SF2!PANTHER! % PF01657!PFAM!Salt stress response/antifungal % PTHR32099!PANTHER!CYSTEINE-RICH REPEAT SECRETORY PROTEIN
Chr02a	90979925	90979978	Chr02a	90976943	90981524	Pavirv21025928m.g	-	53	-
Chr02a	92907311	92907395	Chr02a	92906943	92911770	Pavirv21026254m.g	+	84	% PF00304!PFAM!Gamma-thionin family % PTHR33147:SF7!PANTHER! % PTHR33147!PANTHER!
Chr02a	94063813	94064010	.	-1	-1	.	-1	0	-
Chr02a	102552680	102552770	Chr02a	102550454	102558624	Pavirv21027666m.g	+	90	-
Chr02b	1171608	1171717	.	-1	-1	.	-1	0	-
Chr02b	2295973	2296032	.	-1	-1	.	-1	0	-
Chr02b	2296796	2296852	.	-1	-1	.	-1	0	-
Chr02b	5097633	5097867	Chr02b	5095354	5102059	Pavirv21028386m.g	-	234	% PTHR33600:SF3!PANTHER! % PTHR33600!PANTHER!
Chr02b	5434498	5434685	Chr02b	5430620	5435561	Pavirv21028445m.g	+	187	-
Chr02b	5434498	5434685	Chr02b	5432087	5439932	Pavirv21028446m.g	-	187	% PF13968!PFAM!Domain of unknown function (DUF4220) % PTHR31325!PANTHER!FAMILY NOT NAMED % PF04578!PFAM!Protein of unknown function, DUF594 % PTHR31325:SF26!PANTHER!
Chr02b	5436221	5436296	Chr02b	5432087	5439932	Pavirv21028446m.g	-	75	% PF13968!PFAM!Domain of unknown function (DUF4220) % PTHR31325!PANTHER!FAMILY NOT NAMED % PF04578!PFAM!Protein of unknown function, DUF594 % PTHR31325:SF26!PANTHER!
Chr02b	5436221	5436296	Chr02b	5435933	5442302	Pavirv21028447m.g	-	75	% PTHR31325!PANTHER!FAMILY NOT NAMED % PF04578!PFAM!Protein of unknown function, DUF594 % PTHR31325:SF26!PANTHER!
Chr02b	5436324	5436381	Chr02b	5432087	5439932	Pavirv21028446m.g	-	57	% PF13968!PFAM!Domain of unknown function (DUF4220) % PTHR31325!PANTHER!FAMILY NOT NAMED % PF04578!PFAM!Protein of unknown function, DUF594 % PTHR31325:SF26!PANTHER!
Chr02b	5436324	5436381	Chr02b	5435933	5442302	Pavirv21028447m.g	-	57	% PTHR31325!PANTHER!FAMILY NOT NAMED % PF04578!PFAM!Protein of unknown function, DUF594 % PTHR31325:SF26!PANTHER!
Chr02b	6643422	6643512	Chr02b	6637038	6645018	Pavirv21028612m.g	+	90	-
Chr02b	6643422	6643512	Chr02b	6641175	6648612	Pavirv21028615m.g	-	90	-
Chr02b	7510224	7510278	.	-1	-1	.	-1	0	-
Chr02b	8485799	8485915	Chr02b	8485255	8500350	Pavirv21028921m.g	-	116	% PF03725!PFAM!3' exoribonuclease family, domain 2 % GO:0003723!GO!RNA binding % K00962!KEGGORTH!polyribonucleotide nucleotidyltransferase [EC:2.7.7.8] % PTHR11252:SF0!PANTHER!SUBFAMILY NOT NAMED % KOG1067!KOG!Predicted RNA-binding polyribonucleotide nucleotidyltransferase % PF00575!PFAM!S1 RNA binding domain % 2.7.7.8!EC!Polyribonucleotide nucleotidyltransferase. % GO:0004654!GO!polyribonucleoti…
Chr02b	9042775	9043033	.	-1	-1	.	-1	0	-
Chr02b	10635222	10635446	.	-1	-1	.	-1	0	-
Chr02b	13320497	13320776	Chr02b	13308743	13325905	Pavirv21029489m.g	-	279	% PF00072!PFAM!Response regulator receiver domain % PF06203!PFAM!CCT motif % GO:0000160!GO!phosphorelay signal transduction system % GO:0005515!GO!protein binding % PTHR26402:SF525!PANTHER! % PTHR26402!PANTHER!RESPONSE REGULATOR OF TWO-COMPONENT SYSTEM
Chr02b	13830016	13830166	.	-1	-1	.	-1	0	-
Chr02b	14136803	14136949	.	-1	-1	.	-1	0	-
Chr02b	16219672	16219759	Chr02b	16217346	16221705	Pavirv21029789m.g	+	87	-
Chr02b	16220705	16220790	Chr02b	16220601	16225005	Pavirv21029790m.g	-	85	-
Chr02b	16220705	16220790	Chr02b	16217346	16221705	Pavirv21029789m.g	+	85	-
Chr02b	16232295	16232373	.	-1	-1	.	-1	0	-
Chr02b	18187496	18187575	Chr02b	18185391	18191057	Pavirv21030016m.g	+	79	% PTHR32212!PANTHER!FAMILY NOT NAMED % GO:0005515!GO!protein binding % PTHR32212:SF75!PANTHER! % PF00646!PFAM!F-box domain
Chr02b	20194795	20194908	.	-1	-1	.	-1	0	-
Chr02b	20979098	20979180	Chr02b	20974979	20979382	Pavir.Bb00870.1.axpr.g	-	82	-
Chr02b	23539935	23540016	Chr02b	23537985	23553262	Pavirv21030447m.g	+	81	-
Chr02b	25352425	25352481	.	-1	-1	.	-1	0	-
Chr02b	35754104	35754156	.	-1	-1	.	-1	0	-
Chr02b	38778901	38778951	Chr02b	38775444	38780350	Pavirv21031096m.g	+	50	% PTHR32133!PANTHER!FAMILY NOT NAMED % PTHR32133:SF142!PANTHER!
Chr02b	41655627	41655744	.	-1	-1	.	-1	0	-
Chr02b	41952317	41952390	Chr02b	41950305	41958554	Pavirv21031317m.g	+	73	% GO:0003677!GO!DNA binding % PTHR11945!PANTHER!MADS BOX PROTEIN % GO:0046983!GO!protein dimerization activity % PF00319!PFAM!SRF-type transcription factor (DNA-binding and dimerisation domain) % PTHR11945:SF226!PANTHER!
Chr02b	43505309	43505361	.	-1	-1	.	-1	0	-
Chr02b	44338625	44338681	.	-1	-1	.	-1	0	-
Chr02b	44695500	44695810	Chr02b	44689494	44696326	Pavirv21031627m.g	-	310	% PTHR31048:SF23!PANTHER! % PTHR31048!PANTHER!FAMILY NOT NAMED % PF00314!PFAM!Thaumatin family
Chr02b	46272323	46272664	Chr02b	46270148	46277284	Pavirv21031765m.g	+	341	-
Chr02b	46272806	46272888	Chr02b	46270148	46277284	Pavirv21031765m.g	+	82	-
Chr02b	46273043	46273301	Chr02b	46270148	46277284	Pavirv21031765m.g	+	258	-
Chr02b	46273499	46273860	Chr02b	46270148	46277284	Pavirv21031765m.g	+	361	-
Chr02b	46274165	46274418	Chr02b	46270148	46277284	Pavirv21031765m.g	+	253	-
Chr02b	49769698	49769824	.	-1	-1	.	-1	0	-
Chr02b	50002417	50002478	Chr02b	49995285	50002571	Pavirv21031907m.g	+	61	% PF10440!PFAM!Ubiquitin-binding WIYLD domain % PTHR34271:SF1!PANTHER! % GO:0018024!GO!histone-lysine N-methyltransferase activity % PTHR34271!PANTHER!
Chr02b	50002417	50002478	Chr02b	50001486	50007179	Pavirv21031910m.g	-	61	% PF10440!PFAM!Ubiquitin-binding WIYLD domain % GO:0018024!GO!histone-lysine N-methyltransferase activity % PTHR34271!PANTHER! % PTHR34271:SF2!PANTHER!
Chr02b	50854514	50854697	Chr02b	50851545	50863349	Pavirv21031955m.g	-	183	% GO:0055114!GO!oxidation-reduction process % GO:0005507!GO!copper ion binding % PTHR10638!PANTHER!COPPER AMINE OXIDASE % PTHR10638:SF37!PANTHER! % GO:0008131!GO!primary amine oxidase activity % GO:0048038!GO!quinone binding % GO:0009308!GO!amine metabolic process % PF01179!PFAM!Copper amine oxidase, enzyme domain
Chr02b	51368491	51368551	.	-1	-1	.	-1	0	-
Chr02b	54891443	54891574	.	-1	-1	.	-1	0	-
Chr02b	59100876	59100957	Chr02b	59100326	59105897	Pavirv21032434m.g	+	81	-
Chr02b	60015504	60015580	Chr02b	60006551	60021154	Pavirv21032551m.g	+	76	% GO:0004553!GO!hydrolase activity, hydrolyzing O-glycosyl compounds % GO:0005975!GO!carbohydrate metabolic process % PTHR22298:SF43!PANTHER! % PF00759!PFAM!Glycosyl hydrolase family 9 % PTHR22298!PANTHER!ENDO-1,4-BETA-GLUCANASE
Chr02b	60015504	60015580	Chr02b	60014136	60018606	Pavirv21032554m.g	-	76	-
Chr02b	64591175	64591281	Chr02b	64585919	64593279	Pavirv21032881m.g	-	106	% PTHR35277!PANTHER!
Chr02b	70421656	70421716	.	-1	-1	.	-1	0	-
Chr02b	71510467	71510521	Chr02b	71509174	71514481	Pavirv21033536m.g	-	54	-
Chr02b	72022914	72023080	Chr02b	72017572	72023990	Pavirv21033592m.g	-	166	-
Chr02b	72027823	72027978	Chr02b	72025791	72031199	Pavirv21033593m.g	+	155	-
Chr02b	72032792	72032947	.	-1	-1	.	-1	0	-
Chr02b	74869379	74869610	Chr02b	74869546	74875277	Pavirv21034126m.g	-	64	% PTHR34055!PANTHER! % PTHR34055:SF2!PANTHER!
Chr02b	74869745	74869813	Chr02b	74869546	74875277	Pavirv21034126m.g	-	68	% PTHR34055!PANTHER! % PTHR34055:SF2!PANTHER!
Chr02b	77861666	77861723	Chr02b	77860574	77865722	Pavirv21034462m.g	+	57	-
Chr02b	77862987	77863160	Chr02b	77860574	77865722	Pavirv21034462m.g	+	173	-
Chr02b	79107510	79107641	Chr02b	79101191	79108350	Pavirv21034681m.g	-	131	% PTHR23273:SF13!PANTHER! % PTHR23273!PANTHER!REPLICATION FACTOR A 1, RFA1
Chr02b	79457044	79457106	Chr02b	79449513	79457437	Pavirv21034755m.g	-	62	-
Chr02b	79457044	79457106	Chr02b	79456486	79476140	Pavirv21034758m.g	+	62	-
Chr02b	83980650	83980715	.	-1	-1	.	-1	0	-
Chr02b	86110845	86110965	Chr02b	86108362	86112863	Pavirv21035717m.g	+	120	-
Chr02b	90275296	90275344	Chr02b	90270930	90277722	Pavirv21036410m.g	+	48	% GO:0006355!GO!regulation of transcription, DNA-dependent % PTHR22952:SF139!PANTHER! % GO:0043565!GO!sequence-specific DNA binding % GO:0003700!GO!sequence-specific DNA binding transcription factor activity % PTHR22952!PANTHER!CAMP-RESPONSE ELEMENT BINDING PROTEIN-RELATED % PF00170!PFAM!bZIP transcription factor
Chr02b	90275296	90275344	Chr02b	90274415	90281280	Pavirv21036411m.g	+	48	% KOG4495!KOG!RNA polymerase II transcription elongation factor Elongin/SIII, subunit elongin B % GO:0005515!GO!protein binding % PF00240!PFAM!Ubiquitin family % PTHR10666!PANTHER!UBIQUITIN
Chr03a	3196619	3196729	Chr03a	3190617	3212845	Pavirv21037537m.g	-	110	% PTHR33800!PANTHER! % PTHR33800:SF2!PANTHER!
Chr03a	10059689	10059770	Chr03a	10056803	10062077	Pavirv21038606m.g	+	81	% PTHR37380:SF1!PANTHER! % PTHR37380!PANTHER!
Chr03a	11295569	11295645	Chr03a	11292888	11298825	Pavirv21038855m.g	+	76	-
Chr03a	11295569	11295645	Chr03a	11294885	11300097	Pavirv21038856m.g	+	76	-
Chr03a	11667872	11668013	Chr03a	11663706	11670419	Pavirv21038941m.g	+	141	% GO:0004722!GO!protein serine/threonine phosphatase activity % PTHR13832:SF165!PANTHER!PREDICTED PROTEIN % KOG0698!KOG!Serine/threonine protein phosphatase % PTHR13832!PANTHER!PROTEIN PHOSPHATASE 2C % GO:0006470!GO!protein dephosphorylation % PF00481!PFAM!Protein phosphatase 2C % GO:0003824!GO!catalytic activity
Chr03a	11667872	11668013	Chr03a	11661051	11674873	Pavirv21038944m.g	-	141	% KOG4780!KOG!Uncharacterized conserved protein % PTHR14732:SF0!PANTHER!SUBFAMILY NOT NAMED % PTHR14732!PANTHER!UNCHARACTERIZED % PF04181!PFAM!Rtr1/RPAP2 family
Chr03a	18056967	18057078	Chr03a	18056483	18064319	Pavirv21040071m.g	+	111	% PF00026!PFAM!Eukaryotic aspartyl protease % KOG1339!KOG!Aspartyl protease % PTHR13683:SF344!PANTHER! % PF05184!PFAM!Saposin-like type B, region 1 % PTHR13683!PANTHER!ASPARTYL PROTEASES % PF03489!PFAM!Saposin-like type B, region 2 % GO:0004190!GO!aspartic-type endopeptidase activity % GO:0006508!GO!proteolysis % GO:0006629!GO!lipid metabolic process
Chr03a	18056967	18057078	Chr03a	18050017	18059363	Pavirv21040070m.g	-	111	% PTHR33065!PANTHER! % PTHR33065:SF20!PANTHER!
Chr03a	18985693	18985765	Chr03a	18982998	18989162	Pavirv21040205m.g	+	72	-
Chr03a	18985693	18985765	Chr03a	18985715	18991285	Pavirv21040207m.g	-	50	% PTHR37210!PANTHER! % PTHR37210:SF2!PANTHER!
Chr03a	22156448	22156511	Chr03a	22154199	22159083	Pavirv21040439m.g	+	63	-
Chr03a	22156448	22156511	Chr03a	22150301	22157384	Pavirv21040438m.g	-	63	% GO:0030975!GO!thiamine binding % GO:0005524!GO!ATP binding % PTHR13622:SF7!PANTHER! % GO:0009229!GO!thiamine diphosphate biosynthetic process % KOG3153!KOG!Thiamine pyrophosphokinase % GO:0004788!GO!thiamine diphosphokinase activity % PF04265!PFAM!Thiamin pyrophosphokinase, vitamin B1 binding domain % PTHR13622!PANTHER!THIAMIN PYROPHOSPHOKINASE % PF04263!PFAM!Thiamin pyrophosphokinase, catalyti…
Chr03a	22156751	22156816	Chr03a	22154199	22159083	Pavirv21040439m.g	+	65	-
Chr03a	22156751	22156816	Chr03a	22150301	22157384	Pavirv21040438m.g	-	65	% GO:0030975!GO!thiamine binding % GO:0005524!GO!ATP binding % PTHR13622:SF7!PANTHER! % GO:0009229!GO!thiamine diphosphate biosynthetic process % KOG3153!KOG!Thiamine pyrophosphokinase % GO:0004788!GO!thiamine diphosphokinase activity % PF04265!PFAM!Thiamin pyrophosphokinase, vitamin B1 binding domain % PTHR13622!PANTHER!THIAMIN PYROPHOSPHOKINASE % PF04263!PFAM!Thiamin pyrophosphokinase, catalyti…
Chr03a	22366284	22366344	.	-1	-1	.	-1	0	-
Chr03a	22760126	22760857	Chr03a	22754643	22767398	Pavirv21040536m.g	+	731	% PTHR14593!PANTHER!FAMILY NOT NAMED
Chr03a	22760978	22761089	Chr03a	22754643	22767398	Pavirv21040536m.g	+	111	% PTHR14593!PANTHER!FAMILY NOT NAMED
Chr03a	33922983	33923193	.	-1	-1	.	-1	0	-
Chr03a	35616664	35616721	.	-1	-1	.	-1	0	-
Chr03a	36237976	36238196	.	-1	-1	.	-1	0	-
Chr03a	37414804	37415009	Chr03a	37410157	37416837	Pavirv21041990m.g	-	205	% PTHR32133!PANTHER!FAMILY NOT NAMED % PTHR32133:SF152!PANTHER! % GO:0005515!GO!protein binding % PF00646!PFAM!F-box domain
Chr03a	39499349	39499416	Chr03a	39498104	39503385	Pavirv21042374m.g	+	67	-
Chr03a	40359002	40359077	Chr03a	40356823	40361223	Pavirv21042528m.g	+	75	-
Chr03a	40359002	40359077	Chr03a	40357290	40362386	Pavirv21042529m.g	-	75	-
Chr03a	40439732	40439864	.	-1	-1	.	-1	0	-
Chr03a	40927626	40927692	Chr03a	40925573	40934518	Pavirv21042628m.g	+	66	-
Chr03a	41112933	41113044	Chr03a	41110528	41117086	Pavirv21042655m.g	+	111	-
Chr03a	48128529	48128582	Chr03a	48126144	48130639	Pavirv21043162m.g	-	53	-
Chr03a	48139476	48139546	Chr03a	48136442	48141513	Pavirv21043164m.g	-	70	% PTHR31642!PANTHER!FAMILY NOT NAMED % PTHR31642:SF9!PANTHER! % GO:0016747!GO!transferase activity, transferring acyl groups other than amino-acyl groups % PF02458!PFAM!Transferase family
Chr03a	48139476	48139546	Chr03a	48139097	48145340	Pavirv21043165m.g	+	70	% PTHR10992:SF894!PANTHER! % PTHR10992!PANTHER!ALPHA/BETA HYDROLASE FOLD-CONTAINING PROTEIN % PF00561!PFAM!alpha/beta hydrolase fold
Chr03a	49965671	49965780	Chr03a	49964659	49969093	Pavirv21043289m.g	-	109	-
Chr03a	49965671	49965780	Chr03a	49965488	49984895	Pavirv21043290m.g	+	109	-
Chr03a	50402747	50402893	Chr03a	50400455	50404958	Pavirv21043345m.g	-	146	% PTHR31642!PANTHER!FAMILY NOT NAMED % PTHR31642:SF9!PANTHER! % GO:0016747!GO!transferase activity, transferring acyl groups other than amino-acyl groups % PF02458!PFAM!Transferase family
Chr03a	51173749	51173893	Chr03a	51169484	51173936	Pavirv21043369m.g	+	144	-
Chr03a	52371960	52372037	Chr03a	52369813	52374496	Pavirv21043396m.g	-	77	% PTHR31739:SF5!PANTHER! % PTHR31739!PANTHER!FAMILY NOT NAMED
Chr03a	52372183	52372405	Chr03a	52369813	52374496	Pavirv21043396m.g	-	222	% PTHR31739:SF5!PANTHER! % PTHR31739!PANTHER!FAMILY NOT NAMED
Chr03a	56947501	56947604	Chr03a	56932290	56948471	Pavirv21043736m.g	+	103	% GO:0000287!GO!magnesium ion binding % 5.5.1.13!EC!Ent-copalyl diphosphate synthase. % PTHR31739:SF4!PANTHER! % PF01397!PFAM!Terpene synthase, N-terminal domain % GO:0016829!GO!lyase activity % K04120!KEGGORTH!ent-copalyl diphosphate synthase [EC:5.5.1.13] % PF03936!PFAM!Terpene synthase family, metal binding domain % GO:0008152!GO!metabolic process % PTHR31739!PANTHER!FAMILY NOT NAMED % GO:0010…
Chr03a	56947501	56947604	Chr03a	56946267	56957789	Pavirv21043737m.g	+	103	% PTHR37236:SF1!PANTHER! % PTHR37236!PANTHER! % GO:0004872!GO!receptor activity % PF02041!PFAM!Auxin binding protein
Chr03a	57803629	57803714	Chr03a	57801677	57814428	Pavirv21043891m.g	+	85	% KOG1455!KOG!Lysophospholipase % PTHR34127!PANTHER! % PF07082!PFAM!Protein of unknown function (DUF1350) % PTHR34127:SF2!PANTHER!
Chr03a	59636382	59636493	.	-1	-1	.	-1	0	-
Chr03a	60690745	60690942	.	-1	-1	.	-1	0	-
Chr03a	61074988	61075065	Chr03a	61072502	61077307	Pavirv21044206m.g	+	77	% KOG3467!KOG!Histone H4 % PTHR10484!PANTHER!HISTONE H4
Chr03a	61765407	61765592	Chr03a	61762948	61767778	Pavirv21044278m.g	-	185	-
Chr03a	62915761	62915884	Chr03a	62900154	62917562	Pavirv21044434m.g	+	123	-
Chr03a	66145269	66145372	.	-1	-1	.	-1	0	-
Chr03a	70573997	70574491	Chr03a	70573632	70578303	Pavirv21045414m.g	-	494	-
Chr03a	71397690	71397843	Chr03a	71397023	71405265	Pavirv21045582m.g	+	153	-
Chr03a	71917562	71917682	Chr03a	71912167	71917567	Pavirv21045667m.g	-	5	% PF05678!PFAM!VQ motif % PTHR34794!PANTHER!
Chr03b	1486227	1486462	Chr03b	1484113	1488937	Pavirv21046087m.g	-	235	-
Chr03b	1486227	1486462	Chr03b	1485930	1493313	Pavirv21046088m.g	-	235	% PTHR32212:SF106!PANTHER! % PTHR32212!PANTHER!FAMILY NOT NAMED
Chr03b	5637294	5637344	Chr03b	5636695	5641518	Pavirv21046751m.g	-	50	-
Chr03b	5766537	5766609	Chr03b	5760017	5767264	Pavirv21046780m.g	-	72	-
Chr03b	5766537	5766609	Chr03b	5763593	5776443	Pavirv21046781m.g	+	72	% PTHR22884:SF340!PANTHER! % PTHR22884!PANTHER!SET DOMAIN PROTEINS
Chr03b	11941924	11942256	Chr03b	11937939	11944798	Pavirv21047377m.g	-	332	% PTHR11746!PANTHER!O-METHYLTRANSFERASE % GO:0046983!GO!protein dimerization activity % GO:0008171!GO!O-methyltransferase activity % PTHR11746:SF95!PANTHER! % KOG3178!KOG!Hydroxyindole-O-methyltransferase and related SAM-dependent methyltransferases % PF08100!PFAM!Dimerisation domain % PF00891!PFAM!O-methyltransferase
Chr03b	11968438	11968522	.	-1	-1	.	-1	0	-
Chr03b	16534065	16534126	Chr03b	16533383	16541015	Pavirv21047851m.g	+	61	% KOG1187!KOG!Serine/threonine protein kinase % PTHR27003!PANTHER! % PTHR27003:SF103!PANTHER! % PF07714!PFAM!Protein tyrosine kinase % GO:0004672!GO!protein kinase activity % GO:0006468!GO!protein phosphorylation
Chr03b	16945946	16946129	.	-1	-1	.	-1	0	-
Chr03b	20064219	20064297	.	-1	-1	.	-1	0	-
Chr03b	21212007	21212083	Chr03b	21211071	21216318	Pavirv21048200m.g	+	76	-
Chr03b	23161719	23161795	.	-1	-1	.	-1	0	-
Chr03b	27408004	27408154	.	-1	-1	.	-1	0	-
Chr03b	27408260	27408320	.	-1	-1	.	-1	0	-
Chr03b	29067117	29067181	.	-1	-1	.	-1	0	-
Chr03b	31170675	31170729	Chr03b	31167048	31172014	Pavirv21048626m.g	-	54	-
Chr03b	31170675	31170729	Chr03b	31168444	31173034	Pavirv21048627m.g	-	54	% GO:0016758!GO!transferase activity, transferring hexosyl groups % PTHR11926!PANTHER!GLUCOSYL/GLUCURONOSYL TRANSFERASES % GO:0008152!GO!metabolic process % PTHR11926:SF230!PANTHER!
Chr03b	31170675	31170729	Chr03b	31169412	31176124	Pavirv21048628m.g	-	54	-
Chr03b	31172980	31173064	Chr03b	31168444	31173034	Pavirv21048627m.g	-	54	% GO:0016758!GO!transferase activity, transferring hexosyl groups % PTHR11926!PANTHER!GLUCOSYL/GLUCURONOSYL TRANSFERASES % GO:0008152!GO!metabolic process % PTHR11926:SF230!PANTHER!
Chr03b	31172980	31173064	Chr03b	31169412	31176124	Pavirv21048628m.g	-	84	-
Chr03b	31173295	31173361	Chr03b	31169412	31176124	Pavirv21048628m.g	-	66	-
Chr03b	39141282	39141355	Chr03b	39140389	39145113	Pavir.Cb00717.1.axpr.g	-	73	-
Chr03b	39141282	39141355	Chr03b	39136590	39143767	Pavirv21049058m.g	-	73	% PTHR33087:SF2!PANTHER! % PF07145!PFAM!Ataxin-2 C-terminal region % PTHR33087!PANTHER!
Chr03b	41332034	41332128	Chr03b	41329909	41335283	Pavir.Cb00639.1.axpr.g	+	94	% PF12937!PFAM!F-box-like % GO:0016758!GO!transferase activity, transferring hexosyl groups % GO:0005515!GO!protein binding % PF00201!PFAM!UDP-glucoronosyl and UDP-glucosyl transferase % PTHR11926!PANTHER!GLUCOSYL/GLUCURONOSYL TRANSFERASES % GO:0008152!GO!metabolic process % PTHR11926:SF230!PANTHER!
Chr03b	41332034	41332128	Chr03b	41331950	41337833	Pavirv21049258m.g	+	94	% KOG0157!KOG!Cytochrome P450 CYP4/CYP19/CYP26 subfamilies % GO:0005506!GO!iron ion binding % GO:0055114!GO!oxidation-reduction process % GO:0016705!GO!oxidoreductase activity, acting on paired donors, with incorporation or reduction of molecular oxygen % GO:0020037!GO!heme binding % PF00067!PFAM!Cytochrome P450 % PTHR24286:SF61!PANTHER! % PTHR24286!PANTHER!FAMILY NOT NAMED
Chr03b	41332382	41332643	Chr03b	41329909	41335283	Pavir.Cb00639.1.axpr.g	+	261	% PF12937!PFAM!F-box-like % GO:0016758!GO!transferase activity, transferring hexosyl groups % GO:0005515!GO!protein binding % PF00201!PFAM!UDP-glucoronosyl and UDP-glucosyl transferase % PTHR11926!PANTHER!GLUCOSYL/GLUCURONOSYL TRANSFERASES % GO:0008152!GO!metabolic process % PTHR11926:SF230!PANTHER!
Chr03b	41332382	41332643	Chr03b	41331950	41337833	Pavirv21049258m.g	+	261	% KOG0157!KOG!Cytochrome P450 CYP4/CYP19/CYP26 subfamilies % GO:0005506!GO!iron ion binding % GO:0055114!GO!oxidation-reduction process % GO:0016705!GO!oxidoreductase activity, acting on paired donors, with incorporation or reduction of molecular oxygen % GO:0020037!GO!heme binding % PF00067!PFAM!Cytochrome P450 % PTHR24286:SF61!PANTHER! % PTHR24286!PANTHER!FAMILY NOT NAMED
Chr03b	42560889	42560965	Chr03b	42559868	42565396	Pavir.J00840.1.axpr.g	+	76	-
Chr03b	44228484	44228533	Chr03b	44220859	44231484	Pavirv21049551m.g	-	49	-
Chr03b	44228484	44228533	Chr03b	44227564	44235126	Pavirv21049552m.g	+	49	-
Chr03b	44228756	44228986	Chr03b	44220859	44231484	Pavirv21049551m.g	-	230	-
Chr03b	44228756	44228986	Chr03b	44227564	44235126	Pavirv21049552m.g	+	230	-
Chr03b	44229112	44229168	Chr03b	44220859	44231484	Pavirv21049551m.g	-	56	-
Chr03b	44229112	44229168	Chr03b	44227564	44235126	Pavirv21049552m.g	+	56	-
Chr03b	45334523	45334584	Chr03b	45332706	45338462	Pavirv21049697m.g	+	61	-
Chr03b	45403136	45403187	.	-1	-1	.	-1	0	-
Chr03b	46546151	46546314	Chr03b	46545531	46550164	Pavirv21049790m.g	+	163	% PTHR32133!PANTHER!FAMILY NOT NAMED % GO:0005515!GO!protein binding % PTHR32133:SF157!PANTHER! % PF00646!PFAM!F-box domain
Chr03b	46950949	46951007	.	-1	-1	.	-1	0	-
Chr03b	47214243	47214409	Chr03b	47213697	47219427	Pavirv21049829m.g	-	166	% PTHR31147:SF8!PANTHER! % GO:0016747!GO!transferase activity, transferring acyl groups other than amino-acyl groups % PF02458!PFAM!Transferase family % PTHR31147!PANTHER!FAMILY NOT NAMED
Chr03b	49096791	49096849	.	-1	-1	.	-1	0	-
Chr03b	49662724	49662791	.	-1	-1	.	-1	0	-
Chr03b	52389045	52389145	Chr03b	52381205	52391479	Pavirv21050520m.g	+	100	% GO:0005086!GO!ARF guanyl-nucleotide exchange factor activity % PF12783!PFAM!Guanine nucleotide exchange factor in Golgi transport N-terminal % PTHR10663!PANTHER!GUANYL-NUCLEOTIDE EXCHANGE FACTOR % PTHR10663:SF203!PANTHER! % PF01369!PFAM!Sec7 domain % GO:0032012!GO!regulation of ARF protein signal transduction % KOG0928!KOG!Pattern-formation protein/guanine nucleotide exchange factor
Chr03b	53041592	53041680	Chr03b	53036586	53041596	Pavirv21050607m.g	-	4	-
Chr03b	53041592	53041680	Chr03b	53037444	53043896	Pavirv21050608m.g	+	88	-
Chr03b	53041592	53041680	Chr03b	53040303	53046765	Pavirv21050610m.g	+	88	% PTHR27002!PANTHER! % GO:0005524!GO!ATP binding % KOG1187!KOG!Serine/threonine protein kinase % PTHR27002:SF111!PANTHER! % PF00069!PFAM!Protein kinase domain % GO:0004672!GO!protein kinase activity % GO:0006468!GO!protein phosphorylation
Chr03b	54046293	54046366	Chr03b	54043741	54048622	Pavirv21050730m.g	-	73	% PF08137!PFAM!DVL family % PTHR33102!PANTHER!
Chr03b	54383758	54383850	Chr03b	54377020	54386192	Pavirv21050770m.g	-	92	% PF13855!PFAM!Leucine rich repeat % KOG1187!KOG!Serine/threonine protein kinase % PTHR27003!PANTHER! % PF07714!PFAM!Protein tyrosine kinase % GO:0005515!GO!protein binding % PTHR27003:SF75!PANTHER! % GO:0004672!GO!protein kinase activity % PF12819!PFAM!Carbohydrate-binding protein of the ER % GO:0006468!GO!protein phosphorylation
Chr03b	57160669	57160724	Chr03b	57158379	57163622	Pavirv21050898m.g	+	55	-
Chr04a	1158370	1158477	.	-1	-1	.	-1	0	-
Chr04a	3435638	3435763	Chr04a	3429478	3438306	Pavirv21051444m.g	+	125	% PTHR31625:SF12!PANTHER! % PTHR31625!PANTHER!FAMILY NOT NAMED % GO:0016747!GO!transferase activity, transferring acyl groups other than amino-acyl groups % PF02458!PFAM!Transferase family
Chr04a	3435638	3435763	Chr04a	3434447	3440379	Pavirv21051445m.g	+	125	% PTHR31625!PANTHER!FAMILY NOT NAMED % PTHR31625:SF12!PANTHER! % GO:0016747!GO!transferase activity, transferring acyl groups other than amino-acyl groups % PF02458!PFAM!Transferase family
Chr04a	8379360	8379409	Chr04a	8377361	8391665	Pavirv21052271m.g	-	49	% PTHR31099!PANTHER!FAMILY NOT NAMED
Chr04a	9497792	9497875	Chr04a	9495162	9499991	Pavirv21052447m.g	+	83	-
Chr04a	13355742	13355832	Chr04a	13355304	13361323	Pavirv21052602m.g	+	90	-
Chr04a	16687279	16687371	Chr04a	16687362	16704947	Pavirv21052818m.g	-	9	% PF13589!PFAM!Histidine kinase-, DNA gyrase B-, and HSP90-like ATPase % KOG1845!KOG!MORC family ATPases % PTHR23336!PANTHER!ZINC FINGER CW-TYPE COILED-COIL DOMAIN PROTEIN 3. % PTHR23336:SF19!PANTHER!
Chr04a	16836368	16836423	.	-1	-1	.	-1	0	-
Chr04a	16983264	16983416	.	-1	-1	.	-1	0	-
Chr04a	21732410	21732512	.	-1	-1	.	-1	0	-
Chr04a	23521612	23521787	.	-1	-1	.	-1	0	-
Chr04a	26160271	26160412	.	-1	-1	.	-1	0	-
Chr04a	37106507	37106620	.	-1	-1	.	-1	0	-
Chr04a	37106728	37106833	.	-1	-1	.	-1	0	-
Chr04a	37107022	37107147	.	-1	-1	.	-1	0	-
Chr04a	37683781	37684005	Chr04a	37681695	37686096	Pavirv21054386m.g	+	224	-
Chr04a	37683781	37684005	Chr04a	37683087	37690752	Pavirv21054387m.g	-	224	% GO:0006355!GO!regulation of transcription, DNA-dependent % GO:0003690!GO!double-stranded DNA binding % KOG1267!KOG!Mitochondrial transcription termination factor, mTERF % GO:0005739!GO!mitochondrion % PF02536!PFAM!mTERF % PTHR13068:SF40!PANTHER! % PTHR13068!PANTHER!CGI-12 PROTEIN-RELATED
Chr04a	40973519	40973804	.	-1	-1	.	-1	0	-
Chr04a	42924658	42924919	Chr04a	42916588	42926349	Pavirv21054732m.g	-	261	% PF00687!PFAM!Ribosomal protein L1p/L10e family % PTHR23105!PANTHER!RIBOSOMAL PROTEIN L7AE FAMILY MEMBER % KOG1570!KOG!60S ribosomal protein L10A % PTHR23105:SF51!PANTHER!
Chr04a	45268637	45268839	Chr04a	45266452	45271805	Pavirv21054979m.g	-	202	-
Chr04a	45268637	45268839	Chr04a	45268777	45275696	Pavirv21054980m.g	+	62	% PF06839!PFAM!GRF zinc finger % GO:0008270!GO!zinc ion binding
Chr04a	45270824	45270969	Chr04a	45266452	45271805	Pavirv21054979m.g	-	145	-
Chr04a	45270824	45270969	Chr04a	45268777	45275696	Pavirv21054980m.g	+	145	% PF06839!PFAM!GRF zinc finger % GO:0008270!GO!zinc ion binding
Chr04a	45340856	45341005	.	-1	-1	.	-1	0	-
Chr04a	45685731	45685892	Chr04a	45681549	45687728	Pavirv21055044m.g	-	161	% GO:0006355!GO!regulation of transcription, DNA-dependent % KOG0627!KOG!Heat shock transcription factor % PF00447!PFAM!HSF-type DNA-binding % GO:0043565!GO!sequence-specific DNA binding % GO:0003700!GO!sequence-specific DNA binding transcription factor activity % GO:0005634!GO!nucleus % PTHR10015:SF181!PANTHER! % PTHR10015!PANTHER!HEAT SHOCK TRANSCRIPTION FACTOR
Chr04a	48205470	48205584	Chr04a	48203471	48209158	Pavirv21055349m.g	-	114	-
Chr04a	48205813	48205895	Chr04a	48203471	48209158	Pavirv21055349m.g	-	82	-
Chr04a	48616629	48616763	Chr04a	48612346	48620837	Pavirv21055385m.g	-	134	% PF08387!PFAM!FBD % PTHR32212!PANTHER!FAMILY NOT NAMED % PTHR32212:SF107!PANTHER!
Chr04a	49792727	49792843	.	-1	-1	.	-1	0	-
Chr04a	49792954	49793106	.	-1	-1	.	-1	0	-
Chr04a	55537884	55537941	Chr04a	55531245	55538749	Pavirv21056140m.g	-	57	% PTHR33709!PANTHER! % PTHR33709:SF2!PANTHER!
Chr04a	55537884	55537941	Chr04a	55534855	55539490	Pavirv21056142m.g	+	57	-
Chr04a	55537884	55537941	Chr04a	55536431	55542890	Pavirv21056143m.g	-	57	-
Chr04a	56002929	56003013	.	-1	-1	.	-1	0	-
Chr04a	56103156	56103215	Chr04a	56101597	56107029	Pavirv21056248m.g	-	59	-
Chr04a	56103156	56103215	Chr04a	56098443	56104422	Pavirv21056244m.g	-	59	% PTHR33476!PANTHER! % PTHR33476:SF6!PANTHER!
Chr04a	56402326	56402385	Chr04a	56398832	56404382	Pavirv21056294m.g	-	59	% PTHR10366:SF339!PANTHER! % PF01370!PFAM!NAD dependent epimerase/dehydratase family % GO:0003824!GO!catalytic activity % GO:0050662!GO!coenzyme binding % PTHR10366!PANTHER!NAD DEPENDENT EPIMERASE/DEHYDRATASE
Chr04a	61133922	61134099	Chr04a	61131004	61135510	Pavirv21056976m.g	+	177	-
Chr04a	61237703	61237796	Chr04a	61235641	61241974	Pavirv21056998m.g	+	93	% PTHR32212!PANTHER!FAMILY NOT NAMED % PTHR32212:SF121!PANTHER!
Chr04b	2933690	2933792	Chr04b	2933347	2939011	Pavirv21057766m.g	+	102	% PTHR22601:SF14!PANTHER! % PTHR22601!PANTHER!ISP4 LIKE PROTEIN % GO:0055085!GO!transmembrane transport % PF03169!PFAM!OPT oligopeptide transporter protein
Chr04b	2933690	2933792	Chr04b	2929556	2936182	Pavirv21057765m.g	+	102	-
Chr04b	3864312	3864509	Chr04b	3858157	3865206	Pavirv21057901m.g	+	197	% PTHR33326:SF3!PANTHER! % PF12274!PFAM!Protein of unknown function (DUF3615) % PTHR33326!PANTHER!
Chr04b	3864312	3864509	Chr04b	3861345	3867402	Pavirv21057902m.g	+	197	-
Chr04b	3864312	3864509	Chr04b	3863601	3879637	Pavirv21057904m.g	-	197	% PTHR11649:SF62!PANTHER! % PTHR11649!PANTHER!MSS1/TRME-RELATED GTP-BINDING PROTEIN % PF05879!PFAM!Root hair defective 3 GTP-binding protein (RHD3)
Chr04b	4077677	4077750	Chr04b	4077093	4083285	Pavirv21057938m.g	+	73	% PTHR33074!PANTHER! % PF07762!PFAM!Protein of unknown function (DUF1618)
Chr04b	4514571	4514619	Chr04b	4506742	4515964	Pavirv21058016m.g	+	48	% PTHR10108!PANTHER!METHYLTRANSFERASE % PF13489!PFAM!Methyltransferase domain % PTHR10108:SF760!PANTHER!
Chr04b	9101089	9101138	.	-1	-1	.	-1	0	-
Chr04b	13552861	13552925	.	-1	-1	.	-1	0	-
Chr04b	14363208	14363316	Chr04b	14361868	14367356	Pavirv21059022m.g	+	108	% PTHR10426:SF34!PANTHER! % GO:0009058!GO!biosynthetic process % GO:0016844!GO!strictosidine synthase activity % KOG1520!KOG!Predicted alkaloid synthase/Surface mucin Hemomucin % PTHR10426!PANTHER!STRICTOSIDINE SYNTHASE-RELATED
Chr04b	15973320	15973413	Chr04b	15971390	15980164	Pavirv21059250m.g	+	93	% PTHR10168!PANTHER!GLUTAREDOXIN % PTHR10168:SF89!PANTHER!
Chr04b	17691308	17691614	.	-1	-1	.	-1	0	-
Chr04b	22890189	22890274	.	-1	-1	.	-1	0	-
Chr04b	25037785	25037837	.	-1	-1	.	-1	0	-
Chr04b	28879438	28879530	Chr04b	28875067	28879784	Pavirv21060139m.g	-	92	-
Chr04b	28885407	28885518	Chr04b	28881449	28892750	Pavirv21060142m.g	+	111	% PTHR12565:SF112!PANTHER! % PTHR12565!PANTHER!STEROL REGULATORY ELEMENT-BINDING PROTEIN
Chr04b	29487531	29487631	Chr04b	29485678	29492978	Pavirv21060226m.g	-	100	-
Chr04b	29509605	29509679	.	-1	-1	.	-1	0	-
Chr04b	30318452	30318586	Chr04b	30317925	30323559	Pavir.Db01291.1.axpr.g	+	134	-
Chr04b	30318452	30318586	Chr04b	30315167	30321538	Pavirv21060358m.g	+	134	-
Chr04b	30646676	30646724	.	-1	-1	.	-1	0	-
Chr04b	39873822	39874289	Chr04b	39871771	39876319	Pavirv21060933m.g	-	467	-
Chr04b	47391900	47392376	Chr04b	47387655	47394617	Pavirv21061507m.g	+	476	% PTHR31549!PANTHER!FAMILY NOT NAMED % PTHR31549:SF32!PANTHER! % PF03140!PFAM!Plant protein of unknown function
Chr04b	47398653	47398724	Chr04b	47397725	47406236	Pavirv21061508m.g	+	71	-
Chr04b	47398890	47398949	Chr04b	47397725	47406236	Pavirv21061508m.g	+	59	-
Chr04b	50108145	50108221	Chr04b	50102613	50109081	Pavirv21061935m.g	+	76	-
Chr04b	51565437	51565579	Chr04b	51561902	51566552	Pavirv21062054m.g	+	142	-
Chr04b	51565437	51565579	Chr04b	51564628	51575519	Pavirv21062055m.g	+	142	% PTHR22939!PANTHER!SERINE PROTEASE FAMILY S1C HTRA-RELATED % PTHR22939:SF88!PANTHER!
Chr04b	53716832	53716958	Chr04b	53706948	53719702	Pavirv21062237m.g	-	126	% KOG2388!KOG!UDP-N-acetylglucosamine pyrophosphorylase % GO:0070569!GO!uridylyltransferase activity % PTHR11952:SF9!PANTHER! % GO:0008152!GO!metabolic process % K12447!KEGGORTH!UDP-sugar pyrophosphorylase [EC:2.7.7.64] % PF01704!PFAM!UTP--glucose-1-phosphate uridylyltransferase % PTHR11952!PANTHER!UDP- GLUCOSE PYROPHOSPHORYLASE % 2.7.7.64!EC!UTP-monosaccharide-1-phosphate uridylyltransferase.
Chr04b	53716832	53716958	Chr04b	53716200	53728320	Pavirv21062238m.g	-	126	% PF00144!PFAM!Beta-lactamase % PF03109!PFAM!ABC1 family % PTHR10566!PANTHER!CHAPERONE-ACTIVITY OF BC1 COMPLEX (CABC1)-RELATED % KOG1235!KOG!Predicted unusual protein kinase % PTHR10566:SF84!PANTHER! % K08869!KEGGORTH!aarF domain-containing kinase
Chr04b	55855569	55855823	Chr04b	55850591	55859048	Pavirv21062675m.g	+	254	% KOG4742!KOG!Predicted chitinase % GO:0006032!GO!chitin catabolic process % GO:0004568!GO!chitinase activity % PTHR22595!PANTHER!CHITINASE-RELATED % GO:0016998!GO!cell wall macromolecule catabolic process % PF00182!PFAM!Chitinase class I % PTHR22595:SF34!PANTHER!
Chr05a	117425	117562	Chr05a	114023	121424	Pavirv21062749m.g	-	137	-
Chr05a	1994565	1994624	Chr05a	1978723	1996657	Pavirv21062997m.g	-	59	% GO:0005524!GO!ATP binding % KOG1187!KOG!Serine/threonine protein kinase % PTHR27008:SF4!PANTHER! % PF00069!PFAM!Protein kinase domain % GO:0004672!GO!protein kinase activity % GO:0006468!GO!protein phosphorylation % PTHR27008!PANTHER!
Chr05a	3465605	3465783	Chr05a	3462763	3467054	Pavir.Ea00065.1.axpr.g	-	178	-
Chr05a	3658874	3658996	Chr05a	3647417	3660548	Pavirv21063119m.g	-	122	-
Chr05a	9565285	9565445	Chr05a	9562942	9567634	Pavirv21063853m.g	+	160	% PTHR31415:SF19!PANTHER! % PTHR31415!PANTHER!FAMILY NOT NAMED
Chr05a	11390297	11390447	Chr05a	11388773	11393582	Pavirv21064178m.g	+	150	-
Chr05a	11390297	11390447	Chr05a	11385117	11406885	Pavirv21064175m.g	-	150	% PTHR33138:SF9!PANTHER! % PF13947!PFAM!Wall-associated receptor kinase galacturonan-binding % PTHR33138!PANTHER! % GO:0030247!GO!polysaccharide binding % PF14380!PFAM!Wall-associated receptor kinase C-terminal
Chr05a	20019037	20019161	Chr05a	20016825	20022676	Pavirv21064940m.g	+	124	% PTHR33472:SF3!PANTHER! % PTHR33472!PANTHER!
Chr05a	20019782	20020030	Chr05a	20016825	20022676	Pavirv21064940m.g	+	248	% PTHR33472:SF3!PANTHER! % PTHR33472!PANTHER!
Chr05a	20019782	20020030	Chr05a	20019397	20025220	Pavirv21064941m.g	+	248	% GO:0003677!GO!DNA binding % PF02365!PFAM!No apical meristem (NAM) protein % PTHR31744!PANTHER!FAMILY NOT NAMED % GO:0006355!GO!regulation of transcription, DNA-dependent % PTHR31744:SF10!PANTHER!
Chr05a	20456298	20456407	Chr05a	20456268	20462686	Pavirv21065024m.g	+	109	% PTHR24078:SF222!PANTHER! % PF00226!PFAM!DnaJ domain % PTHR24078!PANTHER!DNAJ HOMOLOG SUBFAMILY C MEMBER
Chr05a	21789925	21790027	Chr05a	21775629	21792380	Pavirv21065258m.g	-	102	-
Chr05a	21843986	21844160	Chr05a	21830445	21846145	Pavirv21065265m.g	-	174	% KOG2044!KOG!5'-3' exonuclease HKE1/RAT1 % PTHR12341!PANTHER!5'->3' EXORIBONUCLEASE % PF03159!PFAM!XRN 5'-3' exonuclease N-terminus % K12619!KEGGORTH!5'-3' exoribonuclease 2 [EC:3.1.13.-] % GO:0008270!GO!zinc ion binding % PF00098!PFAM!Zinc knuckle % PTHR12341:SF30!PANTHER! % 3.1.13.-!EC!Exoribonucleases producing 5'-phosphomonoesters. % GO:0003676!GO!nucleic acid binding % GO:0004527!GO!exonucl…
Chr05a	26842362	26842556	Chr05a	26840557	26847282	Pavirv21065805m.g	+	194	-
Chr05a	26842736	26842858	Chr05a	26840557	26847282	Pavirv21065805m.g	+	122	-
Chr05a	27692455	27692547	Chr05a	27685641	27695157	Pavirv21065895m.g	+	92	% PTHR34303!PANTHER! % PTHR34303:SF1!PANTHER!
Chr05a	27692651	27693111	Chr05a	27685641	27695157	Pavirv21065895m.g	+	460	% PTHR34303!PANTHER! % PTHR34303:SF1!PANTHER!
Chr05a	27914193	27914245	Chr05a	27905378	27918304	Pavirv21065909m.g	+	52	% GO:0016747!GO!transferase activity, transferring acyl groups other than amino-acyl groups % PF02458!PFAM!Transferase family % PTHR31147:SF6!PANTHER! % PTHR31147!PANTHER!FAMILY NOT NAMED
Chr05a	28716528	28716609	Chr05a	28714224	28719996	Pavirv21066004m.g	+	81	-
Chr05a	33706586	33706707	Chr05a	33704567	33709151	Pavirv21066335m.g	+	121	-
Chr05a	33706586	33706707	Chr05a	33699025	33708255	Pavirv21066334m.g	+	121	% GO:0005524!GO!ATP binding % PF00069!PFAM!Protein kinase domain % KOG0192!KOG!Tyrosine kinase specific for activated (GTP-bound) p21cdc42Hs % GO:0004672!GO!protein kinase activity % GO:0006468!GO!protein phosphorylation % PTHR27006:SF4!PANTHER! % PTHR27006!PANTHER!
Chr05a	36794582	36794674	.	-1	-1	.	-1	0	-
Chr05a	39284916	39284992	.	-1	-1	.	-1	0	-
Chr05a	43233353	43233447	Chr05a	43232333	43238272	Pavirv21066906m.g	+	94	-
Chr05a	45809139	45809297	.	-1	-1	.	-1	0	-
Chr05a	52547493	52547544	Chr05a	52545869	52551935	Pavirv21067216m.g	-	51	-
Chr05a	60031411	60031516	Chr05a	60029135	60035678	Pavirv21067669m.g	-	105	% PTHR33509!PANTHER! % GO:0006950!GO!response to stress % PF03242!PFAM!Late embryogenesis abundant protein % PTHR33509:SF3!PANTHER!
Chr05a	60031411	60031516	Chr05a	60029590	60033955	Pavirv21067670m.g	+	105	-
Chr05a	63980659	63980727	.	-1	-1	.	-1	0	-
Chr05a	66305550	66305738	Chr05a	66303178	66307555	Pavirv21068172m.g	-	188	-
Chr05a	66309875	66309994	Chr05a	66306506	66311341	Pavirv21068173m.g	+	119	% PTHR33548!PANTHER! % PTHR33548:SF1!PANTHER!
Chr05a	72105455	72105556	.	-1	-1	.	-1	0	-
Chr05a	73857253	73857302	.	-1	-1	.	-1	0	-
Chr05a	75336552	75336739	.	-1	-1	.	-1	0	-
Chr05a	75615355	75615447	Chr05a	75612776	75623525	Pavirv21068986m.g	+	92	% PTHR34397!PANTHER! % PTHR34397:SF3!PANTHER!
Chr05a	75615355	75615447	Chr05a	75610920	75616498	Pavirv21068985m.g	+	92	% GO:0003677!GO!DNA binding % PTHR11945!PANTHER!MADS BOX PROTEIN % GO:0046983!GO!protein dimerization activity % PF00319!PFAM!SRF-type transcription factor (DNA-binding and dimerisation domain) % KOG1073!KOG!Uncharacterized mRNA-associated protein RAP55 % PTHR11945:SF207!PANTHER!
Chr05a	78589187	78589241	Chr05a	78588808	78595536	Pavirv21069463m.g	+	54	% PF14368!PFAM!Probable lipid transfer % PTHR33044:SF24!PANTHER! % PTHR33044!PANTHER!
Chr05a	78910676	78910777	Chr05a	78909509	78917362	Pavirv21069536m.g	-	101	% KOG1454!KOG!Predicted hydrolase/acyltransferase (alpha/beta hydrolase superfamily) % PTHR10992:SF149!PANTHER!HYDROLASE, ALPHA/BETA FOLD FAMILY PROTEIN % PTHR10992!PANTHER!ALPHA/BETA HYDROLASE FOLD-CONTAINING PROTEIN % PF12697!PFAM!Alpha/beta hydrolase family
Chr05a	78910676	78910777	Chr05a	78901039	78910971	Pavirv21069533m.g	+	101	% GO:0016020!GO!membrane % PTHR10217:SF477!PANTHER! % PF00520!PFAM!Ion transport protein % GO:0055085!GO!transmembrane transport % PTHR10217!PANTHER!VOLTAGE AND LIGAND GATED POTASSIUM CHANNEL % PF13857!PFAM!Ankyrin repeats (many copies) % GO:0006811!GO!ion transport % PF00027!PFAM!Cyclic nucleotide-binding domain % PF11834!PFAM!Domain of unknown function (DUF3354) % GO:0005216!GO!ion channel acti…
Chr05a	81799759	81799841	Chr05a	81792502	81799816	Pavirv21069829m.g	+	57	% PTHR31682:SF3!PANTHER! % PF03214!PFAM!Reversibly glycosylated polypeptide % PTHR31682!PANTHER!FAMILY NOT NAMED % K13379!KEGGORTH!reversibly glycosylated polypeptide/UDP-arabinopyranose mutase [EC:2.4.1.- 5.4.99.-] % GO:0030244!GO!cellulose biosynthetic process % GO:0016866!GO!intramolecular transferase activity % 2.4.1.-!EC!Hexosyltransferases. % 5.4.99.-!EC!Transferring other groups.
Chr05a	82522656	82522741	.	-1	-1	.	-1	0	-
Chr05a	82868169	82868240	.	-1	-1	.	-1	0	-
Chr05a	82889023	82889076	Chr05a	82887519	82892043	Pavirv21069882m.g	-	53	-
Chr05a	88602501	88602605	Chr05a	88600401	88605015	Pavirv21070554m.g	-	104	-
Chr05a	94160068	94160126	Chr05a	94159310	94166714	Pavirv21071039m.g	+	58	% PTHR32212!PANTHER!FAMILY NOT NAMED % GO:0005515!GO!protein binding % PF00646!PFAM!F-box domain % PTHR32212:SF57!PANTHER!
Chr05a	94160068	94160126	Chr05a	94158027	94163076	Pavirv21071038m.g	-	58	-
Chr05a	95179700	95179810	Chr05a	95171660	95182244	Pavirv21071254m.g	-	110	% PTHR31846:SF8!PANTHER! % PTHR31846!PANTHER!FAMILY NOT NAMED
Chr05a	96801142	96801301	.	-1	-1	.	-1	0	-
Chr05a	97402557	97402620	Chr05a	97398047	97403367	Pavirv21071652m.g	-	63	-
Chr05a	97402557	97402620	Chr05a	97399106	97404110	Pavirv21071653m.g	-	63	% PTHR15141:SF50!PANTHER! % PTHR15141!PANTHER!TRANSCRIPTION ELONGATION FACTOR B POLYPEPTIDE 3
Chr05a	98895583	98895665	Chr05a	98894586	98908191	Pavirv21071916m.g	-	82	% PTHR12984!PANTHER!SCY1-RELATED S/T PROTEIN KINASE-LIKE % GO:0005524!GO!ATP binding % PTHR12984:SF3!PANTHER!SCY1(YEAST) PROTEIN KINASE-LIKE % KOG1243!KOG!Protein kinase % PF00069!PFAM!Protein kinase domain % GO:0004672!GO!protein kinase activity % GO:0006468!GO!protein phosphorylation % K08876!KEGGORTH!SCY1-like
Chr05a	98895583	98895665	Chr05a	98889602	98895980	Pavirv21071914m.g	+	82	% PF11331!PFAM!Protein of unknown function (DUF3133) % PTHR31105:SF5!PANTHER! % PTHR31105!PANTHER!FAMILY NOT NAMED
Chr05a	98895583	98895665	Chr05a	98892018	98898514	Pavirv21071915m.g	+	82	% PTHR24015:SF505!PANTHER! % PF01535!PFAM!PPR repeat % PF14432!PFAM!DYW family of nucleic acid deaminases % PTHR24015!PANTHER!FAMILY NOT NAMED % PF13041!PFAM!PPR repeat family
Chr05a	99849566	99849744	Chr05a	99843898	99850877	Pavirv21072068m.g	-	178	% PF01370!PFAM!NAD dependent epimerase/dehydratase family % GO:0003824!GO!catalytic activity % PTHR10366:SF349!PANTHER! % GO:0050662!GO!coenzyme binding % KOG1502!KOG!Flavonol reductase/cinnamoyl-CoA reductase % PTHR10366!PANTHER!NAD DEPENDENT EPIMERASE/DEHYDRATASE
Chr05a	100586091	100586198	.	-1	-1	.	-1	0	-
Chr05a	100587248	100587300	.	-1	-1	.	-1	0	-
Chr05a	107806799	107806955	.	-1	-1	.	-1	0	-
Chr05a	107807153	107807403	.	-1	-1	.	-1	0	-
Chr05a	107807442	107807538	.	-1	-1	.	-1	0	-
Chr05a	109961938	109962292	Chr05a	109957816	109962300	Pavirv21073558m.g	+	354	-
Chr05a	109961938	109962292	Chr05a	109958103	109964451	Pavirv21073559m.g	-	354	-
Chr05a	112685230	112685369	.	-1	-1	.	-1	0	-
Chr05a	113231922	113232115	Chr05a	113230055	113234960	Pavirv21074004m.g	-	193	-
Chr05a	113231922	113232115	Chr05a	113228579	113233598	Pavirv21074003m.g	+	193	-
Chr05a	113232564	113232921	Chr05a	113230055	113234960	Pavirv21074004m.g	-	357	-
Chr05a	113232564	113232921	Chr05a	113228579	113233598	Pavirv21074003m.g	+	357	-
Chr05a	113704280	113704391	Chr05a	113702364	113709774	Pavirv21074145m.g	+	111	% PTHR24322!PANTHER!FAMILY NOT NAMED % GO:0016491!GO!oxidoreductase activity % GO:0008152!GO!metabolic process % PF00106!PFAM!short chain dehydrogenase % PTHR24322:SF641!PANTHER!
Chr05a	113734276	113734336	Chr05a	113730402	113735365	Pavirv21074147m.g	+	60	% PTHR24322!PANTHER!FAMILY NOT NAMED % KOG0725!KOG!Reductases with broad range of substrate specificities % GO:0016491!GO!oxidoreductase activity % GO:0008152!GO!metabolic process % PF00106!PFAM!short chain dehydrogenase % PTHR24322:SF641!PANTHER!
Chr05a	113734276	113734336	Chr05a	113731601	113736632	Pavirv21074148m.g	+	60	-
Chr05a	113734486	113734571	Chr05a	113730402	113735365	Pavirv21074147m.g	+	85	% PTHR24322!PANTHER!FAMILY NOT NAMED % KOG0725!KOG!Reductases with broad range of substrate specificities % GO:0016491!GO!oxidoreductase activity % GO:0008152!GO!metabolic process % PF00106!PFAM!short chain dehydrogenase % PTHR24322:SF641!PANTHER!
Chr05a	113734486	113734571	Chr05a	113731601	113736632	Pavirv21074148m.g	+	85	-
Chr05b	3461289	3461376	Chr05b	3461012	3468014	Pavirv21075031m.g	-	87	% PF09229!PFAM!Activator of Hsp90 ATPase, N-terminal % GO:0051087!GO!chaperone binding % PTHR13009!PANTHER!HEAT SHOCK PROTEIN 90 (HSP90) CO-CHAPERONE AHA-1 % GO:0001671!GO!ATPase activator activity % PTHR13009:SF5!PANTHER!
Chr05b	3461289	3461376	Chr05b	3449357	3472327	Pavirv21075029m.g	+	87	% KOG1187!KOG!Serine/threonine protein kinase % PTHR27001!PANTHER! % PF07714!PFAM!Protein tyrosine kinase % GO:0004672!GO!protein kinase activity % PTHR27001:SF122!PANTHER! % GO:0006468!GO!protein phosphorylation
Chr05b	19317218	19317348	Chr05b	19316724	19324790	Pavirv21076849m.g	+	130	% PF00514!PFAM!Armadillo/beta-catenin-like repeat % GO:0005515!GO!protein binding % PTHR23315:SF65!PANTHER! % PTHR23315!PANTHER!BETA CATENIN-RELATED ARMADILLO REPEAT-CONTAINING
Chr05b	19863224	19863563	Chr05b	19860933	19866681	Pavirv21076949m.g	+	339	% PTHR33472:SF3!PANTHER! % PTHR33472!PANTHER!
Chr05b	19863976	19864221	Chr05b	19860933	19866681	Pavirv21076949m.g	+	245	% PTHR33472:SF3!PANTHER! % PTHR33472!PANTHER!
Chr05b	20971130	20971268	.	-1	-1	.	-1	0	-
Chr05b	24834282	24834381	.	-1	-1	.	-1	0	-
Chr05b	26989491	26989546	Chr05b	26987285	26993930	Pavirv21077822m.g	-	55	-
Chr05b	31084254	31084319	.	-1	-1	.	-1	0	-
Chr05b	35249826	35250111	.	-1	-1	.	-1	0	-
Chr05b	40413048	40413133	Chr05b	40410494	40415619	Pavirv21078842m.g	+	85	-
Chr05b	40413262	40413330	Chr05b	40410494	40415619	Pavirv21078842m.g	+	68	-
Chr05b	41864648	41864823	.	-1	-1	.	-1	0	-
Chr05b	44528500	44528596	.	-1	-1	.	-1	0	-
Chr05b	51421705	51421780	Chr05b	51419055	51426845	Pavirv21079371m.g	+	75	% GO:0005524!GO!ATP binding % KOG1187!KOG!Serine/threonine protein kinase % PF07645!PFAM!Calcium-binding EGF domain % PF00069!PFAM!Protein kinase domain % GO:0004672!GO!protein kinase activity % PF13947!PFAM!Wall-associated receptor kinase galacturonan-binding % GO:0030247!GO!polysaccharide binding % GO:0006468!GO!protein phosphorylation % PTHR27005!PANTHER! % PTHR27005:SF50!PANTHER! % GO:0005509…
Chr05b	53644843	53644962	Chr05b	53640801	53646006	Pavirv21079506m.g	-	119	-
Chr05b	55392809	55392857	Chr05b	55388204	55396416	Pavirv21079715m.g	-	48	% KOG4412!KOG!26S proteasome regulatory complex, subunit PSMD10 % PTHR24177!PANTHER!FAMILY NOT NAMED % PF13637!PFAM!Ankyrin repeats (many copies) % PF13962!PFAM!Domain of unknown function % PF12796!PFAM!Ankyrin repeats (3 copies) % PTHR24177:SF31!PANTHER!
Chr05b	56688157	56689217	.	-1	-1	.	-1	0	-
Chr05b	61879517	61879598	Chr05b	61879100	61883627	Pavirv21080075m.g	-	81	-
Chr05b	61973771	61973882	Chr05b	61971284	61977098	Pavirv21080095m.g	+	111	-
Chr05b	61973771	61973882	Chr05b	61970459	61981617	Pavirv21080094m.g	+	111	% GO:0006511!GO!ubiquitin-dependent protein catabolic process % KOG1816!KOG!Ubiquitin fusion-degradation protein % PTHR12555!PANTHER!UBIQUITIN FUSION DEGRADATON PROTEIN 1 % PTHR12555:SF16!PANTHER! % PF03152!PFAM!Ubiquitin fusion degradation protein UFD1
Chr05b	62669533	62669726	.	-1	-1	.	-1	0	-
Chr05b	65160762	65160908	Chr05b	65159991	65166351	Pavirv21080295m.g	-	146	-
Chr05b	74621961	74622185	Chr05b	74617315	74622269	Pavirv21080928m.g	-	224	% GO:0003677!GO!DNA binding % PTHR11945!PANTHER!MADS BOX PROTEIN % PTHR11945:SF225!PANTHER! % GO:0046983!GO!protein dimerization activity % PF00319!PFAM!SRF-type transcription factor (DNA-binding and dimerisation domain)
Chr05b	78367323	78367512	Chr05b	78362587	78367541	Pavirv21081427m.g	+	189	% PTHR33120!PANTHER! % PTHR33120:SF7!PANTHER!
Chr05b	78367705	78367873	.	-1	-1	.	-1	0	-
Chr05b	78368206	78368441	.	-1	-1	.	-1	0	-
Chr05b	78368561	78368823	.	-1	-1	.	-1	0	-
Chr05b	84716698	84716756	Chr05b	84711407	84725347	Pavirv21082109m.g	+	58	% PTHR17130!PANTHER!MITOCHONDRIAL OUTER MEMBRANE PROTEIN 25 % PF11998!PFAM!Protein of unknown function (DUF3493) % PF13414!PFAM!TPR repeat % PTHR17130:SF20!PANTHER!
Chr05b	84717193	84717310	Chr05b	84711407	84725347	Pavirv21082109m.g	+	117	% PTHR17130!PANTHER!MITOCHONDRIAL OUTER MEMBRANE PROTEIN 25 % PF11998!PFAM!Protein of unknown function (DUF3493) % PF13414!PFAM!TPR repeat % PTHR17130:SF20!PANTHER!
Chr05b	84718405	84718498	Chr05b	84711407	84725347	Pavirv21082109m.g	+	93	% PTHR17130!PANTHER!MITOCHONDRIAL OUTER MEMBRANE PROTEIN 25 % PF11998!PFAM!Protein of unknown function (DUF3493) % PF13414!PFAM!TPR repeat % PTHR17130:SF20!PANTHER!
Chr05b	84718985	84719120	Chr05b	84711407	84725347	Pavirv21082109m.g	+	135	% PTHR17130!PANTHER!MITOCHONDRIAL OUTER MEMBRANE PROTEIN 25 % PF11998!PFAM!Protein of unknown function (DUF3493) % PF13414!PFAM!TPR repeat % PTHR17130:SF20!PANTHER!
Chr05b	84720035	84720258	Chr05b	84711407	84725347	Pavirv21082109m.g	+	223	% PTHR17130!PANTHER!MITOCHONDRIAL OUTER MEMBRANE PROTEIN 25 % PF11998!PFAM!Protein of unknown function (DUF3493) % PF13414!PFAM!TPR repeat % PTHR17130:SF20!PANTHER!
Chr05b	85164566	85164663	.	-1	-1	.	-1	0	-
Chr05b	87729581	87729719	.	-1	-1	.	-1	0	-
Chr05b	90174211	90174261	Chr05b	90170271	90176266	Pavirv21083069m.g	-	50	% PF13968!PFAM!Domain of unknown function (DUF4220) % PTHR31325:SF11!PANTHER! % PTHR31325!PANTHER!FAMILY NOT NAMED % PF04578!PFAM!Protein of unknown function, DUF594
Chr05b	91580831	91580899	.	-1	-1	.	-1	0	-
Chr05b	91581238	91581332	.	-1	-1	.	-1	0	-
Chr05b	92895664	92895822	Chr05b	92892759	92897414	Pavirv21083560m.g	-	158	-
Chr05b	92895664	92895822	Chr05b	92893505	92897879	Pavirv21083561m.g	-	158	-
Chr05b	93685980	93686166	Chr05b	93684540	93691661	Pavirv21083697m.g	-	186	% GO:0055114!GO!oxidation-reduction process % GO:0005507!GO!copper ion binding % GO:0016491!GO!oxidoreductase activity % PTHR11709:SF101!PANTHER! % PF00394!PFAM!Multicopper oxidase % PTHR11709!PANTHER!MULTI-COPPER OXIDASE % KOG1263!KOG!Multicopper oxidases % PF07731!PFAM!Multicopper oxidase % PF07732!PFAM!Multicopper oxidase
Chr05b	94877607	94877681	Chr05b	94869924	94880417	Pavirv21083853m.g	+	74	% GO:0006355!GO!regulation of transcription, DNA-dependent % GO:0003690!GO!double-stranded DNA binding % KOG1267!KOG!Mitochondrial transcription termination factor, mTERF % GO:0005739!GO!mitochondrion % PF02536!PFAM!mTERF % PTHR13068:SF24!PANTHER! % PTHR13068!PANTHER!CGI-12 PROTEIN-RELATED
Chr06a	1564786	1564933	Chr06a	1557283	1566478	Pavirv21084825m.g	-	147	-
Chr06a	1901080	1901225	.	-1	-1	.	-1	0	-
Chr06a	2841721	2841989	.	-1	-1	.	-1	0	-
Chr06a	5530857	5530914	.	-1	-1	.	-1	0	-
Chr06a	7515027	7515091	.	-1	-1	.	-1	0	-
Chr06a	10664120	10664240	.	-1	-1	.	-1	0	-
Chr06a	11371425	11371570	Chr06a	11361913	11371592	Pavirv21085961m.g	-	145	% PTHR27004!PANTHER! % PF08263!PFAM!Leucine rich repeat N-terminal domain % GO:0005515!GO!protein binding % PTHR27004:SF9!PANTHER! % PF00560!PFAM!Leucine Rich Repeat % KOG0472!KOG!Leucine-rich repeat protein
Chr06a	12975954	12976219	Chr06a	12976137	12982516	Pavirv21086217m.g	+	82	% PTHR23227:SF41!PANTHER! % PTHR23227!PANTHER!BUCENTAUR RELATED
Chr06a	14613564	14613639	Chr06a	14610224	14615165	Pavirv21086404m.g	-	75	% PTHR31568:SF15!PANTHER! % PTHR31568!PANTHER!FAMILY NOT NAMED % PF12734!PFAM!Cysteine-rich TM module stress tolerance
Chr06a	14613564	14613639	Chr06a	14613448	14619818	Pavirv21086406m.g	-	75	-
Chr06a	15571451	15571680	.	-1	-1	.	-1	0	-
Chr06a	20001797	20001870	.	-1	-1	.	-1	0	-
Chr06a	25625585	25625747	Chr06a	25621580	25626252	Pavirv21086908m.g	+	162	-
Chr06a	25625585	25625747	Chr06a	25622998	25628351	Pavirv21086909m.g	+	162	-
Chr06a	25741933	25741981	.	-1	-1	.	-1	0	-
Chr06a	29364142	29364248	Chr06a	29358745	29365440	Pavirv21087131m.g	+	106	% KOG0627!KOG!Heat shock transcription factor % PTHR10015:SF181!PANTHER! % PTHR10015!PANTHER!HEAT SHOCK TRANSCRIPTION FACTOR
Chr06a	29372088	29372190	Chr06a	29370142	29375316	Pavirv21087134m.g	+	102	% GO:0006355!GO!regulation of transcription, DNA-dependent % PF00447!PFAM!HSF-type DNA-binding % GO:0043565!GO!sequence-specific DNA binding % GO:0003700!GO!sequence-specific DNA binding transcription factor activity % GO:0005634!GO!nucleus % PTHR10015:SF181!PANTHER! % PTHR10015!PANTHER!HEAT SHOCK TRANSCRIPTION FACTOR
Chr06a	29372744	29372848	Chr06a	29370142	29375316	Pavirv21087134m.g	+	104	% GO:0006355!GO!regulation of transcription, DNA-dependent % PF00447!PFAM!HSF-type DNA-binding % GO:0043565!GO!sequence-specific DNA binding % GO:0003700!GO!sequence-specific DNA binding transcription factor activity % GO:0005634!GO!nucleus % PTHR10015:SF181!PANTHER! % PTHR10015!PANTHER!HEAT SHOCK TRANSCRIPTION FACTOR
Chr06a	29393253	29393349	Chr06a	29389596	29395830	Pavirv21087137m.g	-	96	% PTHR37733:SF1!PANTHER! % PTHR37733!PANTHER!
Chr06a	30796893	30796992	Chr06a	30793989	30799706	Pavirv21087170m.g	+	99	-
Chr06a	30797181	30797377	Chr06a	30793989	30799706	Pavirv21087170m.g	+	196	-
Chr06a	30891553	30892049	Chr06a	30889378	30894076	Pavirv21087177m.g	-	496	-
Chr06a	32331588	32331913	.	-1	-1	.	-1	0	-
Chr06a	32332098	32332224	.	-1	-1	.	-1	0	-
Chr06a	33612196	33612323	Chr06a	33610023	33614880	Pavirv21087390m.g	-	127	% PTHR13871:SF51!PANTHER! % PTHR13871!PANTHER!THIOREDOXIN
Chr06a	35897129	35897282	Chr06a	35895006	35900746	Pavirv21087535m.g	+	153	% PTHR31062:SF40!PANTHER! % GO:0048046!GO!apoplast % GO:0016762!GO!xyloglucan:xyloglucosyl transferase activity % GO:0006073!GO!cellular glucan metabolic process % PTHR31062!PANTHER!FAMILY NOT NAMED % PF06955!PFAM!Xyloglucan endo-transglycosylase (XET) C-terminus % GO:0004553!GO!hydrolase activity, hydrolyzing O-glycosyl compounds % GO:0005975!GO!carbohydrate metabolic process % PF00722!PFAM!Glyc…
Chr06a	36546332	36546434	Chr06a	36544161	36549324	Pavirv21087612m.g	+	102	-
Chr06a	36823897	36823987	.	-1	-1	.	-1	0	-
Chr06a	42446374	42446447	Chr06a	42444610	42450491	Pavirv21087895m.g	+	73	% PTHR32212!PANTHER!FAMILY NOT NAMED % PTHR32212:SF61!PANTHER! % PF14551!PFAM!MCM N-terminal domain
Chr06a	44707065	44707128	.	-1	-1	.	-1	0	-
Chr06a	53916139	53916455	.	-1	-1	.	-1	0	-
Chr06a	53916803	53917205	.	-1	-1	.	-1	0	-
Chr06a	55749260	55749378	Chr06a	55740900	55753671	Pavirv21088816m.g	-	118	% GO:0003677!GO!DNA binding % PTHR11945!PANTHER!MADS BOX PROTEIN % GO:0006355!GO!regulation of transcription, DNA-dependent % GO:0046983!GO!protein dimerization activity % PF01486!PFAM!K-box region % GO:0003700!GO!sequence-specific DNA binding transcription factor activity % KOG0014!KOG!MADS box transcription factor % GO:0005634!GO!nucleus % PF00319!PFAM!SRF-type transcription factor (DNA-binding…
Chr06a	58675696	58675748	Chr06a	58673527	58683148	Pavirv21089117m.g	-	52	-
Chr06a	59921198	59921558	.	-1	-1	.	-1	0	-
Chr06a	61390406	61390509	.	-1	-1	.	-1	0	-
Chr06a	61493941	61494151	Chr06a	61491294	61498514	Pavirv21089560m.g	-	210	% GO:0005524!GO!ATP binding % PF00069!PFAM!Protein kinase domain % GO:0004672!GO!protein kinase activity % PTHR24349!PANTHER!SERINE/THREONINE-PROTEIN KINASE % GO:0006468!GO!protein phosphorylation % KOG0032!KOG!Ca2+/calmodulin-dependent protein kinase, EF-Hand protein superfamily % PTHR24349:SF146!PANTHER!
Chr06a	63007382	63007466	Chr06a	63005077	63009508	Pavirv21089691m.g	+	84	% PTHR32133!PANTHER!FAMILY NOT NAMED % PTHR32133:SF126!PANTHER!
Chr06a	63159580	63159881	Chr06a	63157639	63164293	Pavirv21089703m.g	+	301	-
Chr06a	65303144	65303256	Chr06a	65298817	65304244	Pavirv21089960m.g	+	112	-
Chr06a	65303144	65303256	Chr06a	65300428	65306433	Pavirv21089961m.g	+	112	% PTHR22880!PANTHER!FALZ-RELATED BROMODOMAIN-CONTAINING PROTEINS % GO:0005515!GO!protein binding % PF00439!PFAM!Bromodomain % PTHR22880:SF148!PANTHER! % PF17035!PFAM!
Chr06a	65303144	65303256	Chr06a	65303025	65307601	Pavirv21089962m.g	+	112	-
Chr06a	67008771	67008848	Chr06a	67008308	67014038	Pavirv21090041m.g	-	77	% KOG2797!KOG!Prephenate dehydratase % GO:0004664!GO!prephenate dehydratase activity % GO:0009094!GO!L-phenylalanine biosynthetic process % PF00800!PFAM!Prephenate dehydratase % PTHR21022!PANTHER!PREPHENATE DEHYDRATASE (P PROTEIN) % PTHR21022:SF5!PANTHER!
Chr06a	67090515	67090590	.	-1	-1	.	-1	0	-
Chr06a	68295069	68295125	.	-1	-1	.	-1	0	-
Chr06a	68497587	68497704	.	-1	-1	.	-1	0	-
Chr06a	68588891	68589029	Chr06a	68586785	68591303	Pavirv21090327m.g	-	138	-
Chr06a	68588891	68589029	Chr06a	68587985	68593622	Pavirv21090328m.g	-	138	% PTHR24413:SF136!PANTHER! % PTHR24413!PANTHER!FAMILY NOT NAMED % PF00651!PFAM!BTB/POZ domain % GO:0005515!GO!protein binding
Chr06a	68589133	68589197	Chr06a	68586785	68591303	Pavirv21090327m.g	-	64	-
Chr06a	68589133	68589197	Chr06a	68587985	68593622	Pavirv21090328m.g	-	64	% PTHR24413:SF136!PANTHER! % PTHR24413!PANTHER!FAMILY NOT NAMED % PF00651!PFAM!BTB/POZ domain % GO:0005515!GO!protein binding
Chr06a	70105507	70105610	Chr06a	70104765	70109097	Pavirv21090646m.g	+	103	-
Chr06a	70105507	70105610	Chr06a	70103605	70111192	Pavirv21090647m.g	+	103	% PF11744!PFAM!Aluminium activated malate transporter % PTHR31086:SF11!PANTHER! % PTHR31086!PANTHER!FAMILY NOT NAMED % GO:0015743!GO!malate transport
Chr06a	70339253	70339362	.	-1	-1	.	-1	0	-
Chr06b	2131223	2131310	Chr06b	2127107	2131919	Pavir.J30840.1.axpr.g	+	87	-
Chr06b	4025203	4025456	Chr06b	4022542	4028186	Pavirv21091633m.g	-	253	-
Chr06b	6009315	6009376	Chr06b	6005088	6009606	Pavirv21091713m.g	+	61	-
Chr06b	9465660	9465830	Chr06b	9464234	9470115	Pavirv21091818m.g	-	170	-
Chr06b	10005055	10005123	.	-1	-1	.	-1	0	-
Chr06b	10468917	10469081	.	-1	-1	.	-1	0	-
Chr06b	13950458	13950588	.	-1	-1	.	-1	0	-
Chr06b	15412389	15412437	.	-1	-1	.	-1	0	-
Chr06b	15469072	15469229	Chr06b	15454145	15473703	Pavirv21092479m.g	+	157	% PF00534!PFAM!Glycosyl transferases group 1 % GO:2001070!GO! % PF08323!PFAM!Starch synthase catalytic domain % PTHR12526!PANTHER!GLYCOSYLTRANSFERASE % PF16760!PFAM! % PTHR12526:SF345!PANTHER!
Chr06b	16564824	16564968	.	-1	-1	.	-1	0	-
Chr06b	16565212	16565286	Chr06b	16565078	16570890	Pavirv21092608m.g	+	74	% PTHR31568!PANTHER!FAMILY NOT NAMED % PTHR31568:SF17!PANTHER! % PF12734!PFAM!Cysteine-rich TM module stress tolerance
Chr06b	16565487	16565588	Chr06b	16565078	16570890	Pavirv21092608m.g	+	101	% PTHR31568!PANTHER!FAMILY NOT NAMED % PTHR31568:SF17!PANTHER! % PF12734!PFAM!Cysteine-rich TM module stress tolerance
Chr06b	16565807	16565877	Chr06b	16565078	16570890	Pavirv21092608m.g	+	70	% PTHR31568!PANTHER!FAMILY NOT NAMED % PTHR31568:SF17!PANTHER! % PF12734!PFAM!Cysteine-rich TM module stress tolerance
Chr06b	16799319	16799367	Chr06b	16798013	16805662	Pavirv21092642m.g	+	48	% PTHR31325:SF22!PANTHER! % PF13968!PFAM!Domain of unknown function (DUF4220) % PTHR31325!PANTHER!FAMILY NOT NAMED
Chr06b	18108313	18108404	Chr06b	18103043	18109379	Pavirv21092796m.g	-	91	% PF13968!PFAM!Domain of unknown function (DUF4220) % PTHR31325:SF5!PANTHER! % PTHR31325!PANTHER!FAMILY NOT NAMED
Chr06b	18358405	18358475	Chr06b	18355170	18360874	Pavirv21092817m.g	-	70	-
Chr06b	26466752	26466871	Chr06b	26465055	26469492	Pavirv21093219m.g	-	119	-
Chr06b	28115935	28116032	Chr06b	28102415	28118496	Pavirv21093375m.g	-	97	-
Chr06b	29183440	29183488	Chr06b	29177525	29185573	Pavirv21093472m.g	-	48	% KOG4658!KOG!Apoptotic ATPase % PTHR23155!PANTHER!LEUCINE-RICH REPEAT-CONTAINING PROTEIN % GO:0043531!GO!ADP binding % PTHR23155:SF579!PANTHER! % PF00931!PFAM!NB-ARC domain
Chr06b	45647315	45647371	.	-1	-1	.	-1	0	-
Chr06b	46038819	46038900	Chr06b	46038459	46051481	Pavirv21094076m.g	-	81	% PTHR23079!PANTHER!RNA-DEPENDENT RNA POLYMERASE % GO:0003968!GO!RNA-directed RNA polymerase activity % PTHR23079:SF13!PANTHER! % PF05183!PFAM!RNA dependent RNA polymerase
Chr06b	49394679	49395027	.	-1	-1	.	-1	0	-
Chr06b	49395317	49395532	.	-1	-1	.	-1	0	-
Chr06b	49395679	49395861	.	-1	-1	.	-1	0	-
Chr06b	49395993	49396102	.	-1	-1	.	-1	0	-
Chr06b	59662033	59662155	.	-1	-1	.	-1	0	-
Chr06b	60020994	60021127	Chr06b	60018808	60024319	Pavirv21094757m.g	-	133	-
Chr06b	60020994	60021127	Chr06b	60013289	60022497	Pavirv21094756m.g	+	133	% K01904!KEGGORTH!4-coumarate--CoA ligase [EC:6.2.1.12] % PF00501!PFAM!AMP-binding enzyme % 6.2.1.12!EC!4-coumarate--CoA ligase. % KOG1176!KOG!Acyl-CoA synthetase % PF13193!PFAM!AMP-binding enzyme C-terminal domain % GO:0008152!GO!metabolic process % GO:0003824!GO!catalytic activity % PTHR24096:SF201!PANTHER! % PTHR24096!PANTHER!FAMILY NOT NAMED
Chr06b	61700700	61700754	Chr06b	61700171	61705013	Pavirv21094909m.g	+	54	% PTHR26379!PANTHER!FAMILY NOT NAMED % PF00651!PFAM!BTB/POZ domain % GO:0005515!GO!protein binding % PTHR26379:SF161!PANTHER!
Chr06b	62693985	62694096	.	-1	-1	.	-1	0	-
Chr06b	63870334	63870386	.	-1	-1	.	-1	0	-
Chr06b	63967922	63967988	.	-1	-1	.	-1	0	-
Chr06b	63969610	63969729	.	-1	-1	.	-1	0	-
Chr06b	63970004	63970447	.	-1	-1	.	-1	0	-
Chr06b	63970554	63970644	Chr06b	63970629	63975751	Pavirv21095010m.g	+	15	% PTHR33059:SF24!PANTHER! % PF04570!PFAM!Protein of unknown function (DUF581) % PTHR33059!PANTHER!
Chr06b	65188849	65188903	Chr06b	65187056	65193765	Pavirv21095164m.g	-	54	% GO:0016020!GO!membrane % PTHR31218:SF50!PANTHER! % PTHR31218!PANTHER!FAMILY NOT NAMED % GO:0016021!GO!integral to membrane % PF00892!PFAM!EamA-like transporter family % GO:0022857!GO!transmembrane transporter activity
Chr06b	68500226	68500369	Chr06b	68497864	68510792	Pavirv21095350m.g	+	143	% GO:0042393!GO!histone binding % PF02182!PFAM!SAD/SRA domain % PTHR22884!PANTHER!SET DOMAIN PROTEINS % PTHR22884:SF349!PANTHER!
Chr06b	68500554	68500702	Chr06b	68497864	68510792	Pavirv21095350m.g	+	148	% GO:0042393!GO!histone binding % PF02182!PFAM!SAD/SRA domain % PTHR22884!PANTHER!SET DOMAIN PROTEINS % PTHR22884:SF349!PANTHER!
Chr06b	68500835	68501052	Chr06b	68497864	68510792	Pavirv21095350m.g	+	217	% GO:0042393!GO!histone binding % PF02182!PFAM!SAD/SRA domain % PTHR22884!PANTHER!SET DOMAIN PROTEINS % PTHR22884:SF349!PANTHER!
Chr06b	74884194	74884274	Chr06b	74877527	74885005	Pavirv21096129m.g	+	80	% GO:0003677!GO!DNA binding % PF02365!PFAM!No apical meristem (NAM) protein % PTHR31744!PANTHER!FAMILY NOT NAMED % GO:0006355!GO!regulation of transcription, DNA-dependent % PTHR31744:SF17!PANTHER!
Chr06b	75529143	75529237	Chr06b	75525787	75530854	Pavirv21096252m.g	-	94	% PTHR33085!PANTHER! % PF07893!PFAM!Protein of unknown function (DUF1668) % PTHR33085:SF2!PANTHER!
Chr06b	75529143	75529237	Chr06b	75527294	75531956	Pavirv21096253m.g	+	94	-
Chr06b	75557653	75557965	Chr06b	75555778	75562867	Pavirv21096255m.g	+	312	-
Chr06b	76006060	76006128	.	-1	-1	.	-1	0	-
Chr06b	76006665	76006759	.	-1	-1	.	-1	0	-
Chr06b	77240517	77240579	.	-1	-1	.	-1	0	-
Chr06b	77413794	77413902	.	-1	-1	.	-1	0	-
Chr06b	77458656	77458708	Chr06b	77456504	77463732	Pavirv21096583m.g	-	52	% KOG4658!KOG!Apoptotic ATPase % PTHR23155!PANTHER!LEUCINE-RICH REPEAT-CONTAINING PROTEIN % GO:0043531!GO!ADP binding % PTHR23155:SF613!PANTHER! % PF00931!PFAM!NB-ARC domain
Chr06b	77646195	77646302	Chr06b	77645377	77652906	Pavirv21096611m.g	+	107	% GO:0055114!GO!oxidation-reduction process % GO:0008270!GO!zinc ion binding % PF08240!PFAM!Alcohol dehydrogenase GroES-like domain % GO:0016491!GO!oxidoreductase activity % PTHR11695:SF485!PANTHER! % K00008!KEGGORTH!L-iditol 2-dehydrogenase [EC:1.1.1.14] % PF00107!PFAM!Zinc-binding dehydrogenase % PTHR11695!PANTHER!ALCOHOL DEHYDROGENASE RELATED % KOG0024!KOG!Sorbitol dehydrogenase % 1.1.1.14!EC!…
Chr06b	77646195	77646302	Chr06b	77643245	77647858	Pavirv21096610m.g	-	107	-
Chr06b	78667795	78667852	Chr06b	78665715	78672440	Pavirv21096809m.g	+	57	% GO:0005840!GO!ribosome % PTHR11502!PANTHER!40S RIBOSOMAL PROTEIN S6 % KOG1646!KOG!40S ribosomal protein S6 % PTHR11502:SF10!PANTHER! % GO:0003735!GO!structural constituent of ribosome % GO:0005622!GO!intracellular % PF01092!PFAM!Ribosomal protein S6e % GO:0006412!GO!translation
Chr06b	78764028	78764226	Chr06b	78764002	78769202	Pavirv21096830m.g	-	198	% PTHR37696!PANTHER! % PTHR37696:SF1!PANTHER!
Chr06b	79383309	79383702	Chr06b	79383089	79387859	Pavirv21096951m.g	+	393	-
Chr06b	79801932	79802067	.	-1	-1	.	-1	0	-
Chr07a	904105	904237	.	-1	-1	.	-1	0	-
Chr07a	2283835	2283903	.	-1	-1	.	-1	0	-
Chr07a	2522908	2523134	Chr07a	2520501	2525640	Pavirv21097217m.g	-	226	% PF00501!PFAM!AMP-binding enzyme % PTHR24096:SF160!PANTHER! % GO:0008152!GO!metabolic process % GO:0003824!GO!catalytic activity % PTHR24096!PANTHER!FAMILY NOT NAMED
Chr07a	3064114	3064741	Chr07a	3059142	3066668	Pavirv21097279m.g	-	627	% KOG1575!KOG!Voltage-gated shaker-like K+ channel, subunit beta/KCNAB % PTHR11732:SF12!PANTHER!ALDO/KETO REDUCTASE % PTHR11732!PANTHER!ALDO/KETO REDUCTASE % PF00248!PFAM!Aldo/keto reductase family
Chr07a	3073256	3073391	Chr07a	3068958	3075693	Pavirv21097280m.g	-	135	% KOG1575!KOG!Voltage-gated shaker-like K+ channel, subunit beta/KCNAB % PTHR11732:SF12!PANTHER!ALDO/KETO REDUCTASE % PTHR11732!PANTHER!ALDO/KETO REDUCTASE % PF00248!PFAM!Aldo/keto reductase family
Chr07a	3097626	3097791	Chr07a	3093559	3100550	Pavirv21097284m.g	-	165	% PTHR11732:SF226!PANTHER! % KOG1575!KOG!Voltage-gated shaker-like K+ channel, subunit beta/KCNAB % PTHR11732!PANTHER!ALDO/KETO REDUCTASE % PF00248!PFAM!Aldo/keto reductase family
Chr07a	3202790	3203054	Chr07a	3200619	3206705	Pavirv21097295m.g	+	264	% PTHR11732:SF226!PANTHER! % KOG1575!KOG!Voltage-gated shaker-like K+ channel, subunit beta/KCNAB % PTHR11732!PANTHER!ALDO/KETO REDUCTASE % PF00248!PFAM!Aldo/keto reductase family
Chr07a	5055422	5055490	.	-1	-1	.	-1	0	-
Chr07a	9772727	9772843	.	-1	-1	.	-1	0	-
Chr07a	10838134	10838231	.	-1	-1	.	-1	0	-
Chr07a	10839296	10839376	.	-1	-1	.	-1	0	-
Chr07a	11003057	11003183	Chr07a	10999824	11005672	Pavirv21097615m.g	+	126	-
Chr07a	11003057	11003183	Chr07a	11002403	11013333	Pavirv21097616m.g	-	126	% PTHR19370!PANTHER!NADH-CYTOCHROME B5 REDUCTASE % PTHR19370:SF96!PANTHER! % GO:0009055!GO!electron carrier activity % PF00111!PFAM!2Fe-2S iron-sulfur cluster binding domain % GO:0051536!GO!iron-sulfur cluster binding
Chr07a	11166553	11166633	Chr07a	11165273	11171892	Pavirv21097631m.g	-	80	% PTHR31793!PANTHER!FAMILY NOT NAMED % PTHR31793:SF4!PANTHER! % PF03061!PFAM!Thioesterase superfamily
Chr07a	11378961	11379027	Chr07a	11376839	11382439	Pavirv21097635m.g	+	66	-
Chr07a	29412592	29412688	.	-1	-1	.	-1	0	-
Chr07a	30866971	30867364	.	-1	-1	.	-1	0	-
Chr07a	31209065	31209115	Chr07a	31206750	31211367	Pavirv21098459m.g	+	50	-
Chr07a	38010562	38010662	.	-1	-1	.	-1	0	-
Chr07a	38010828	38010891	.	-1	-1	.	-1	0	-
Chr07a	38012048	38012573	Chr07a	38011784	38019098	Pavirv21098782m.g	-	525	% PTHR22952!PANTHER!CAMP-RESPONSE ELEMENT BINDING PROTEIN-RELATED % PTHR22952:SF125!PANTHER!
Chr07a	38257497	38257634	Chr07a	38257528	38263033	Pavirv21098799m.g	+	106	-
Chr07a	38257497	38257634	Chr07a	38254593	38259619	Pavirv21098797m.g	+	137	-
Chr07a	38257497	38257634	Chr07a	38255620	38260674	Pavirv21098798m.g	+	137	% PF03959!PFAM!Serine hydrolase (FSH1) % PTHR22778:SF19!PANTHER! % PTHR22778!PANTHER!OVARIAN CANCER GENE-2 PROTEIN-RELATED
Chr07a	41123062	41123324	Chr07a	41120612	41125618	Pavirv21099029m.g	-	262	% GO:0003677!GO!DNA binding % PTHR11945!PANTHER!MADS BOX PROTEIN % GO:0046983!GO!protein dimerization activity % PF00319!PFAM!SRF-type transcription factor (DNA-binding and dimerisation domain) % PTHR11945:SF226!PANTHER!
Chr07a	41123062	41123324	Chr07a	41122096	41127414	Pavirv21099030m.g	-	262	-
Chr07a	41123476	41123535	Chr07a	41120612	41125618	Pavirv21099029m.g	-	59	% GO:0003677!GO!DNA binding % PTHR11945!PANTHER!MADS BOX PROTEIN % GO:0046983!GO!protein dimerization activity % PF00319!PFAM!SRF-type transcription factor (DNA-binding and dimerisation domain) % PTHR11945:SF226!PANTHER!
Chr07a	41123476	41123535	Chr07a	41122096	41127414	Pavirv21099030m.g	-	59	-
Chr07a	41128533	41128800	.	-1	-1	.	-1	0	-
Chr07a	41665482	41665594	Chr07a	41664773	41668994	Pavirv21099069m.g	-	112	-
Chr07a	41665482	41665594	Chr07a	41665077	41672162	Pavirv21099070m.g	-	112	% PTHR33385!PANTHER! % PTHR33385:SF3!PANTHER!
Chr07a	41665482	41665594	Chr07a	41662145	41667166	Pavirv21099068m.g	-	112	-
Chr07a	45022232	45022285	.	-1	-1	.	-1	0	-
Chr07a	47467054	47467343	.	-1	-1	.	-1	0	-
Chr07a	51251994	51252045	Chr07a	51249039	51254383	Pavir.Ga01254.1.axpr.g	-	51	-
Chr07a	52147351	52147466	Chr07a	52143201	52147827	Pavirv21100355m.g	+	115	-
Chr07a	52147351	52147466	Chr07a	52144701	52149807	Pavirv21100356m.g	-	115	% PTHR32241!PANTHER!FAMILY NOT NAMED % PTHR32241:SF4!PANTHER!
Chr07a	53034349	53034462	Chr07a	53028990	53035715	Pavirv21100522m.g	-	113	% PTHR10263!PANTHER!V-TYPE PROTON ATPASE PROTEOLIPID SUBUNIT % PF00137!PFAM!ATP synthase subunit C % KOG0232!KOG!Vacuolar H+-ATPase V0 sector, subunits c/c' % GO:0015078!GO!hydrogen ion transmembrane transporter activity % PTHR10263:SF19!PANTHER! % GO:0015991!GO!ATP hydrolysis coupled proton transport % GO:0033177!GO!proton-transporting two-sector ATPase complex, proton-transporting domain
Chr07a	55118382	55118458	Chr07a	55115997	55120738	Pavirv21100842m.g	-	76	% PTHR33286!PANTHER! % PF14368!PFAM!Probable lipid transfer
Chr07a	55118382	55118458	Chr07a	55118320	55124849	Pavirv21100843m.g	-	76	-
Chr07a	55118382	55118458	Chr07a	55113329	55118534	Pavirv21100841m.g	-	76	-
Chr07a	55156094	55156158	Chr07a	55151661	55157386	Pavirv21100855m.g	+	64	% PF11998!PFAM!Protein of unknown function (DUF3493) % PTHR35498!PANTHER! % PTHR35498:SF1!PANTHER!
Chr07a	55156094	55156158	Chr07a	55154930	55161233	Pavirv21100857m.g	+	64	% PF01466!PFAM!Skp1 family, dimerisation domain % GO:0006511!GO!ubiquitin-dependent protein catabolic process % KOG1724!KOG!SCF ubiquitin ligase, Skp1 component % PTHR11165!PANTHER!SKP1
Chr07a	58826722	58826965	Chr07a	58822881	58832978	Pavirv21101285m.g	-	243	% PTHR36025:SF1!PANTHER! % PTHR36025!PANTHER!
Chr07a	58826722	58826965	Chr07a	58824254	58829633	Pavirv21101286m.g	+	243	-
Chr07a	58890560	58891679	.	-1	-1	.	-1	0	-
Chr07a	58892414	58892569	.	-1	-1	.	-1	0	-
Chr07a	59210849	59211056	Chr07a	59210642	59217215	Pavirv21101361m.g	+	207	-
Chr07a	59227063	59227211	Chr07a	59226293	59230841	Pavirv21101364m.g	-	148	% PTHR33148:SF8!PANTHER! % PTHR33148!PANTHER! % PF14009!PFAM!Domain of unknown function (DUF4228)
Chr07a	59940644	59940710	Chr07a	59935991	59941392	Pavirv21101468m.g	-	66	-
Chr07a	63524792	63524883	Chr07a	63519162	63526332	Pavirv21102020m.g	-	91	% PTHR34048!PANTHER! % PTHR34048:SF3!PANTHER!
Chr07a	63978343	63978581	Chr07a	63978471	63984627	Pavirv21102113m.g	+	110	-
Chr07a	69956012	69956085	.	-1	-1	.	-1	0	-
Chr07a	70082565	70082730	Chr07a	70076757	70082873	Pavirv21102788m.g	+	165	% PF00501!PFAM!AMP-binding enzyme % PTHR24095:SF171!PANTHER! % KOG1176!KOG!Acyl-CoA synthetase % PF13193!PFAM!AMP-binding enzyme C-terminal domain % GO:0008152!GO!metabolic process % PTHR24095!PANTHER!FAMILY NOT NAMED % GO:0003824!GO!catalytic activity
Chr07a	70082565	70082730	Chr07a	70081830	70091354	Pavirv21102791m.g	-	165	% PF13855!PFAM!Leucine rich repeat % KOG1187!KOG!Serine/threonine protein kinase % PF07714!PFAM!Protein tyrosine kinase % PF08263!PFAM!Leucine rich repeat N-terminal domain % GO:0005515!GO!protein binding % GO:0004672!GO!protein kinase activity % GO:0006468!GO!protein phosphorylation % PTHR27000!PANTHER! % PTHR27000:SF133!PANTHER!
Chr07a	70445204	70445272	Chr07a	70443275	70450092	Pavirv21102870m.g	+	68	% GO:0005615!GO!extracellular space % PTHR11461!PANTHER!SERINE PROTEASE INHIBITOR, SERPIN % PF00079!PFAM!Serpin (serine protease inhibitor) % KOG2392!KOG!Serpin % PTHR11461:SF179!PANTHER!
Chr07a	70445860	70445917	Chr07a	70443275	70450092	Pavirv21102870m.g	+	57	% GO:0005615!GO!extracellular space % PTHR11461!PANTHER!SERINE PROTEASE INHIBITOR, SERPIN % PF00079!PFAM!Serpin (serine protease inhibitor) % KOG2392!KOG!Serpin % PTHR11461:SF179!PANTHER!
Chr07a	73722589	73722644	.	-1	-1	.	-1	0	-
Chr07a	75370029	75370238	Chr07a	75365761	75372292	Pavirv21103802m.g	-	209	% PTHR33087!PANTHER!
Chr07b	1710265	1710335	.	-1	-1	.	-1	0	-
Chr07b	1903065	1903284	Chr07b	1900012	1905995	Pavirv21103930m.g	-	219	% PF03478!PFAM!Protein of unknown function (DUF295) % PTHR11102:SF82!PANTHER! % PTHR11102!PANTHER!SEL-1-LIKE PROTEIN
Chr07b	1903446	1903506	Chr07b	1903325	1908617	Pavirv21103931m.g	+	60	% PF03478!PFAM!Protein of unknown function (DUF295) % PTHR11102:SF82!PANTHER! % PTHR11102!PANTHER!SEL-1-LIKE PROTEIN
Chr07b	1903446	1903506	Chr07b	1900012	1905995	Pavirv21103930m.g	-	60	% PF03478!PFAM!Protein of unknown function (DUF295) % PTHR11102:SF82!PANTHER! % PTHR11102!PANTHER!SEL-1-LIKE PROTEIN
Chr07b	1903899	1904011	Chr07b	1903325	1908617	Pavirv21103931m.g	+	112	% PF03478!PFAM!Protein of unknown function (DUF295) % PTHR11102:SF82!PANTHER! % PTHR11102!PANTHER!SEL-1-LIKE PROTEIN
Chr07b	1903899	1904011	Chr07b	1900012	1905995	Pavirv21103930m.g	-	112	% PF03478!PFAM!Protein of unknown function (DUF295) % PTHR11102:SF82!PANTHER! % PTHR11102!PANTHER!SEL-1-LIKE PROTEIN
Chr07b	2469291	2469393	.	-1	-1	.	-1	0	-
Chr07b	2471129	2471280	.	-1	-1	.	-1	0	-
Chr07b	4439861	4440138	.	-1	-1	.	-1	0	-
Chr07b	4572020	4572128	Chr07b	4571137	4580883	Pavirv21104146m.g	+	108	-
Chr07b	6544011	6544073	.	-1	-1	.	-1	0	-
Chr07b	7735045	7735169	Chr07b	7733514	7741491	Pavirv21104481m.g	-	124	-
Chr07b	7735045	7735169	Chr07b	7730357	7737513	Pavirv21104480m.g	-	124	-
Chr07b	7802979	7803157	.	-1	-1	.	-1	0	-
Chr07b	8441505	8441610	.	-1	-1	.	-1	0	-
Chr07b	8441990	8442125	.	-1	-1	.	-1	0	-
Chr07b	9228271	9228319	.	-1	-1	.	-1	0	-
Chr07b	9228427	9228516	.	-1	-1	.	-1	0	-
Chr07b	10029650	10029699	.	-1	-1	.	-1	0	-
Chr07b	12870311	12870457	.	-1	-1	.	-1	0	-
Chr07b	12870585	12870815	.	-1	-1	.	-1	0	-
Chr07b	13404655	13404947	.	-1	-1	.	-1	0	-
Chr07b	18274911	18275025	.	-1	-1	.	-1	0	-
Chr07b	19193223	19193302	.	-1	-1	.	-1	0	-
Chr07b	20875672	20875902	.	-1	-1	.	-1	0	-
Chr07b	25383769	25383872	Chr07b	25381227	25385691	Pavirv21105404m.g	-	103	% PTHR35166!PANTHER! % PTHR35166:SF1!PANTHER!
Chr07b	27801691	27801766	Chr07b	27800152	27807530	Pavirv21105496m.g	+	75	% GO:0006355!GO!regulation of transcription, DNA-dependent % GO:0003690!GO!double-stranded DNA binding % KOG1267!KOG!Mitochondrial transcription termination factor, mTERF % GO:0005739!GO!mitochondrion % PF02536!PFAM!mTERF % PTHR13068!PANTHER!CGI-12 PROTEIN-RELATED % PTHR13068:SF13!PANTHER!
Chr07b	28459162	28459317	Chr07b	28458153	28462485	Pavirv21105552m.g	+	155	-
Chr07b	36277565	36277654	Chr07b	36274919	36280901	Pavirv21105898m.g	+	89	% PTHR23092:SF19!PANTHER!PUTATIVE UNCHARACTERIZED PROTEIN % PTHR23092!PANTHER!TOPOISOMERASE-RELATED PROTEIN % PF01909!PFAM!Nucleotidyltransferase domain % GO:0016779!GO!nucleotidyltransferase activity
Chr07b	36277565	36277654	Chr07b	36277299	36285604	Pavirv21105899m.g	+	89	% PTHR10857!PANTHER!COPINE % PTHR10857:SF39!PANTHER! % PF10539!PFAM!Development and cell death domain
Chr07b	36940369	36940475	.	-1	-1	.	-1	0	-
Chr07b	37121641	37121743	Chr07b	37121256	37137328	Pavirv21105979m.g	+	102	% GO:0005524!GO!ATP binding % KOG1187!KOG!Serine/threonine protein kinase % PF00069!PFAM!Protein kinase domain % GO:0004672!GO!protein kinase activity % GO:0006468!GO!protein phosphorylation % PTHR23155!PANTHER!LEUCINE-RICH REPEAT-CONTAINING PROTEIN % PTHR23155:SF557!PANTHER! % GO:0043531!GO!ADP binding % PF00931!PFAM!NB-ARC domain
Chr07b	37503132	37503266	Chr07b	37503086	37510050	Pavirv21106019m.g	+	134	% PTHR31105:SF2!PANTHER! % PTHR31105!PANTHER!FAMILY NOT NAMED
Chr07b	39022052	39022133	Chr07b	39021719	39026048	Pavirv21106240m.g	-	81	-
Chr07b	39505202	39505298	.	-1	-1	.	-1	0	-
Chr07b	44272141	44272213	Chr07b	44270379	44278260	Pavirv21106671m.g	-	72	% KOG0254!KOG!Predicted transporter (major facilitator superfamily) % PTHR23500!PANTHER! % PTHR23500:SF73!PANTHER! % PF00083!PFAM!Sugar (and other) transporter % GO:0016021!GO!integral to membrane % GO:0055085!GO!transmembrane transport % GO:0022857!GO!transmembrane transporter activity
Chr07b	44272372	44272421	Chr07b	44270379	44278260	Pavirv21106671m.g	-	49	% KOG0254!KOG!Predicted transporter (major facilitator superfamily) % PTHR23500!PANTHER! % PTHR23500:SF73!PANTHER! % PF00083!PFAM!Sugar (and other) transporter % GO:0016021!GO!integral to membrane % GO:0055085!GO!transmembrane transport % GO:0022857!GO!transmembrane transporter activity
Chr07b	47041727	47041842	.	-1	-1	.	-1	0	-
Chr07b	47236635	47237027	.	-1	-1	.	-1	0	-
Chr07b	47249240	47249534	.	-1	-1	.	-1	0	-
Chr07b	47249756	47249825	.	-1	-1	.	-1	0	-
Chr07b	48806633	48806752	Chr07b	48804352	48817648	Pavirv21107452m.g	+	119	% GO:0004719!GO!protein-L-isoaspartate (D-aspartate) O-methyltransferase activity % KOG1661!KOG!Protein-L-isoaspartate(D-aspartate) O-methyltransferase % PF01135!PFAM!Protein-L-isoaspartate(D-aspartate) O-methyltransferase (PCMT) % PTHR11579:SF8!PANTHER! % PTHR11579!PANTHER!PROTEIN-L-ISOASPARTATE O-METHYLTRANSFERASE % GO:0006464!GO!cellular protein modification process
Chr07b	48891953	48892060	Chr07b	48890976	48905922	Pavirv21107465m.g	-	107	% PTHR27004!PANTHER! % PF13855!PFAM!Leucine rich repeat % PF08263!PFAM!Leucine rich repeat N-terminal domain % PTHR27004:SF6!PANTHER! % GO:0005515!GO!protein binding % KOG0472!KOG!Leucine-rich repeat protein
Chr07b	53403441	53403547	.	-1	-1	.	-1	0	-
Chr07b	54283447	54283496	Chr07b	54280504	54285551	Pavirv21108073m.g	-	49	-
Chr07b	57640428	57640595	Chr07b	57638956	57646563	Pavirv21108644m.g	-	167	-
Chr07b	57714437	57714532	.	-1	-1	.	-1	0	-
Chr07b	57743415	57743531	Chr07b	57742232	57747552	Pavirv21108662m.g	-	116	% PTHR18966!PANTHER!IONOTROPIC GLUTAMATE RECEPTOR % PTHR18966:SF245!PANTHER! % PF01094!PFAM!Receptor family ligand binding region
Chr07b	60882333	60882421	.	-1	-1	.	-1	0	-
Chr07b	62159469	62159710	Chr07b	62155138	62159672	Pavirv21109319m.g	-	203	% PTHR33087:SF4!PANTHER! % PTHR33087!PANTHER!
Chr07b	62159469	62159710	Chr07b	62155571	62160032	Pavirv21109320m.g	-	241	-
Chr07b	62159469	62159710	Chr07b	62157817	62162808	Pavirv21109321m.g	-	241	% PTHR33087:SF4!PANTHER! % PTHR33087!PANTHER!
Chr07b	62159469	62159710	Chr07b	62158605	62163069	Pavirv21109322m.g	-	241	-
Chr07b	63945102	63945216	Chr07b	63941865	63946203	Pavirv21109667m.g	-	114	-
Chr07b	63945102	63945216	Chr07b	63943371	63948275	Pavirv21109668m.g	-	114	% PTHR11614!PANTHER!PHOSPHOLIPASE-RELATED % PF12146!PFAM!Putative lysophospholipase % PTHR11614:SF101!PANTHER!
Chr07b	64568160	64568273	Chr07b	64563125	64569620	Pavirv21109827m.g	+	113	% KOG1187!KOG!Serine/threonine protein kinase % PTHR27009:SF17!PANTHER! % PF07714!PFAM!Protein tyrosine kinase % PTHR27009!PANTHER! % GO:0004672!GO!protein kinase activity % GO:0006468!GO!protein phosphorylation
Chr07b	64568160	64568273	Chr07b	64566341	64572437	Pavirv21109828m.g	+	113	% PTHR11697!PANTHER!GENERAL TRANSCRIPTION FACTOR 2-RELATED ZINC FINGER PROTEIN % PTHR11697:SF133!PANTHER!
Chr07b	64573721	64573927	Chr07b	64570434	64575352	Pavirv21109829m.g	-	206	% PF07714!PFAM!Protein tyrosine kinase % PTHR27009:SF8!PANTHER! % PTHR27009!PANTHER! % GO:0004672!GO!protein kinase activity % GO:0006468!GO!protein phosphorylation
Chr07b	65894978	65895069	Chr07b	65883050	65897171	Pavirv21110117m.g	-	91	% PTHR36478:SF2!PANTHER! % PTHR36478!PANTHER!
Chr08a	580367	580455	Chr08a	576986	581309	Pavirv21110896m.g	-	88	% PTHR34146!PANTHER!
Chr08a	580367	580455	Chr08a	578107	585740	Pavirv21110897m.g	+	88	% PTHR33068!PANTHER! % PF12776!PFAM!Myb/SANT-like DNA-binding domain
Chr08a	2043709	2043830	.	-1	-1	.	-1	0	-
Chr08a	4543728	4543787	Chr08a	4538952	4544424	Pavirv21111309m.g	+	59	-
Chr08a	4543728	4543787	Chr08a	4542734	4548185	Pavirv21111310m.g	+	59	% PTHR34482:SF1!PANTHER! % PTHR34482!PANTHER!
Chr08a	11141802	11141857	.	-1	-1	.	-1	0	-
Chr08a	13055692	13055758	.	-1	-1	.	-1	0	-
Chr08a	13087125	13087224	.	-1	-1	.	-1	0	-
Chr08a	14327956	14328126	.	-1	-1	.	-1	0	-
Chr08a	16782021	16782087	.	-1	-1	.	-1	0	-
Chr08a	17954899	17955150	Chr08a	17954081	17958782	Pavirv21112623m.g	+	251	-
Chr08a	17955922	17956117	Chr08a	17954081	17958782	Pavirv21112623m.g	+	195	-
Chr08a	17955922	17956117	Chr08a	17956035	17963820	Pavirv21112624m.g	-	82	% PTHR31422:SF7!PANTHER! % PTHR31422!PANTHER!FAMILY NOT NAMED
Chr08a	21562595	21562728	.	-1	-1	.	-1	0	-
Chr08a	21563232	21563428	.	-1	-1	.	-1	0	-
Chr08a	21563743	21563830	.	-1	-1	.	-1	0	-
Chr08a	21564624	21564700	.	-1	-1	.	-1	0	-
Chr08a	21566515	21567012	.	-1	-1	.	-1	0	-
Chr08a	21567452	21567674	Chr08a	21567038	21571807	Pavirv21112956m.g	-	222	-
Chr08a	25926571	25926710	.	-1	-1	.	-1	0	-
Chr08a	28200340	28200448	.	-1	-1	.	-1	0	-
Chr08a	28807250	28807340	Chr08a	28803573	28813054	Pavirv21113392m.g	+	90	-
Chr08a	37846272	37846328	.	-1	-1	.	-1	0	-
Chr08a	39485301	39485574	.	-1	-1	.	-1	0	-
Chr08a	40919612	40919695	.	-1	-1	.	-1	0	-
Chr08a	42798162	42798265	.	-1	-1	.	-1	0	-
Chr08a	42798658	42798732	.	-1	-1	.	-1	0	-
Chr08a	50255061	50255185	Chr08a	50252524	50257644	Pavirv21114367m.g	+	124	-
Chr08a	50255061	50255185	Chr08a	50253797	50263048	Pavirv21114368m.g	-	124	% PTHR33184!PANTHER! % PTHR33184:SF6!PANTHER!
Chr08a	50258755	50258925	Chr08a	50253797	50263048	Pavirv21114368m.g	-	170	% PTHR33184!PANTHER! % PTHR33184:SF6!PANTHER!
Chr08a	54494847	54494918	Chr08a	54493862	54498707	Pavirv21114758m.g	+	71	-
Chr08a	54494847	54494918	Chr08a	54492094	54505788	Pavirv21114757m.g	+	71	% GO:0005524!GO!ATP binding % KOG0198!KOG!MEKK and related serine/threonine protein kinases % PF00069!PFAM!Protein kinase domain % GO:0004672!GO!protein kinase activity % GO:0006468!GO!protein phosphorylation % PTHR23155:SF641!PANTHER! % PTHR23155!PANTHER!LEUCINE-RICH REPEAT-CONTAINING PROTEIN % GO:0043531!GO!ADP binding % PF00931!PFAM!NB-ARC domain
Chr08a	59145658	59145779	Chr08a	59143329	59150566	Pavirv21115005m.g	+	121	% PTHR11732:SF226!PANTHER! % KOG1575!KOG!Voltage-gated shaker-like K+ channel, subunit beta/KCNAB % PTHR11732!PANTHER!ALDO/KETO REDUCTASE % PF00248!PFAM!Aldo/keto reductase family
Chr08a	59328469	59328748	Chr08a	59326220	59332430	Pavirv21115013m.g	+	279	% PTHR11732:SF226!PANTHER! % KOG1575!KOG!Voltage-gated shaker-like K+ channel, subunit beta/KCNAB % PTHR11732!PANTHER!ALDO/KETO REDUCTASE % PF00248!PFAM!Aldo/keto reductase family
Chr08a	61022232	61022292	Chr08a	61019976	61024790	Pavirv21115090m.g	-	60	-
Chr08a	61022232	61022292	Chr08a	61022016	61027639	Pavirv21115091m.g	+	60	% GO:0005515!GO!protein binding % PF13639!PFAM!Ring finger domain % GO:0008270!GO!zinc ion binding % PTHR22763!PANTHER!RING ZINC FINGER PROTEIN % PTHR22763:SF67!PANTHER!
Chr08a	64850252	64850340	Chr08a	64849699	64857388	Pavirv21115491m.g	+	88	% GO:0005524!GO!ATP binding % KOG1187!KOG!Serine/threonine protein kinase % PF00069!PFAM!Protein kinase domain % GO:0004672!GO!protein kinase activity % GO:0006468!GO!protein phosphorylation % PTHR27005!PANTHER! % PTHR27005:SF54!PANTHER!
Chr08a	65720546	65720683	.	-1	-1	.	-1	0	-
Chr08a	67541829	67541912	.	-1	-1	.	-1	0	-
Chr08a	70105036	70105129	Chr08a	70099454	70105849	Pavirv21116176m.g	+	93	-
Chr08a	71480764	71480940	Chr08a	71473351	71486153	Pavirv21116359m.g	+	176	% PTHR23155:SF495!PANTHER! % KOG4658!KOG!Apoptotic ATPase % PTHR23155!PANTHER!LEUCINE-RICH REPEAT-CONTAINING PROTEIN % GO:0043531!GO!ADP binding % PF00931!PFAM!NB-ARC domain
Chr08a	72269404	72269557	.	-1	-1	.	-1	0	-
Chr08b	2601981	2602045	Chr08b	2597797	2604127	Pavirv21116909m.g	-	64	% PF13839!PFAM!GDSL/SGNH-like Acyl-Esterase family found in Pmr5 and Cas1p % PTHR32285!PANTHER!FAMILY NOT NAMED % PTHR32285:SF65!PANTHER!
Chr08b	2805708	2805761	Chr08b	2804912	2812040	Pavirv21116953m.g	-	53	% KOG1603!KOG!Copper chaperone % GO:0030001!GO!metal ion transport % PTHR22814:SF33!PANTHER!SUBFAMILY NOT NAMED % PTHR22814!PANTHER!COPPER TRANSPORT PROTEIN ATOX1-RELATED % PF00403!PFAM!Heavy-metal-associated domain % GO:0046872!GO!metal ion binding
Chr08b	2867496	2867608	Chr08b	2864872	2869303	Pavirv21116958m.g	+	112	-
Chr08b	4337979	4338160	Chr08b	4337100	4341989	Pavirv21117064m.g	-	181	% K13448!KEGGORTH!calcium-binding protein CML % PTHR10891:SF290!PANTHER!SUBFAMILY NOT NAMED % PTHR10891!PANTHER!EF-HAND CALCIUM-BINDING DOMAIN CONTAINING PROTEIN % PF13499!PFAM!EF-hand domain pair % KOG0027!KOG!Calmodulin and related proteins (EF-Hand superfamily)
Chr08b	4367795	4367940	Chr08b	4363248	4369396	Pavirv21117066m.g	+	145	-
Chr08b	5415424	5415507	Chr08b	5410643	5415484	Pavirv21117125m.g	+	60	-
Chr08b	8783834	8783919	Chr08b	8778518	8783968	Pavirv21117622m.g	-	85	-
Chr08b	9941914	9942033	Chr08b	9936458	9942550	Pavirv21117753m.g	-	119	-
Chr08b	9943697	9944280	.	-1	-1	.	-1	0	-
Chr08b	17502000	17502162	.	-1	-1	.	-1	0	-
Chr08b	17502388	17502449	.	-1	-1	.	-1	0	-
Chr08b	18219733	18219956	.	-1	-1	.	-1	0	-
Chr08b	18371405	18371609	Chr08b	18364111	18376382	Pavirv21118363m.g	+	204	% GO:0004722!GO!protein serine/threonine phosphatase activity % KOG0698!KOG!Serine/threonine protein phosphatase % PTHR13832!PANTHER!PROTEIN PHOSPHATASE 2C % GO:0006470!GO!protein dephosphorylation % PTHR13832:SF289!PANTHER! % PF00481!PFAM!Protein phosphatase 2C % GO:0003824!GO!catalytic activity
Chr08b	18427233	18427399	Chr08b	18427208	18435213	Pavirv21118370m.g	-	166	-
Chr08b	19359686	19359832	.	-1	-1	.	-1	0	-
Chr08b	19913196	19913350	.	-1	-1	.	-1	0	-
Chr08b	19913539	19913775	.	-1	-1	.	-1	0	-
Chr08b	19914182	19914459	.	-1	-1	.	-1	0	-
Chr08b	20260058	20260140	.	-1	-1	.	-1	0	-
Chr08b	21439372	21439435	.	-1	-1	.	-1	0	-
Chr08b	24501524	24501630	Chr08b	24500757	24518241	Pavirv21118719m.g	+	106	% PTHR24220:SF511!PANTHER! % GO:0005524!GO!ATP binding % PTHR24220!PANTHER!FAMILY NOT NAMED % PF13304!PFAM!AAA domain
Chr08b	24571308	24571375	.	-1	-1	.	-1	0	-
Chr08b	27007518	27007689	Chr08b	27002928	27008011	Pavirv21118974m.g	-	171	% PTHR34482:SF1!PANTHER! % PTHR34482!PANTHER!
Chr08b	27007518	27007689	Chr08b	27005364	27011549	Pavirv21118975m.g	+	171	% KOG0157!KOG!Cytochrome P450 CYP4/CYP19/CYP26 subfamilies % GO:0005506!GO!iron ion binding % PTHR24286:SF56!PANTHER! % GO:0055114!GO!oxidation-reduction process % GO:0016705!GO!oxidoreductase activity, acting on paired donors, with incorporation or reduction of molecular oxygen % GO:0020037!GO!heme binding % PF00067!PFAM!Cytochrome P450 % PTHR24286!PANTHER!FAMILY NOT NAMED
Chr08b	27968866	27968921	.	-1	-1	.	-1	0	-
Chr08b	30166438	30166536	Chr08b	30160915	30167560	Pavirv21119221m.g	-	98	% GO:0008168!GO!methyltransferase activity % 2.1.1.-!EC!Methyltransferases. % PTHR10920:SF12!PANTHER!RIBOSOMAL RNA METHYLTRANSFERASE 1 % PTHR10920!PANTHER!RIBOSOMAL RNA METHYLTRANSFERASE % GO:0032259!GO!methylation % PF01728!PFAM!FtsJ-like methyltransferase % GO:0001510!GO!RNA methylation % K02427!KEGGORTH!ribosomal RNA large subunit methyltransferase E [EC:2.1.1.-] % KOG1099!KOG!SAM-dependent me…
Chr08b	32189094	32189197	Chr08b	32183938	32189683	Pavirv21119500m.g	+	103	-
Chr08b	32189094	32189197	Chr08b	32188915	32194751	Pavirv21119501m.g	+	103	% GO:0015035!GO!protein disulfide oxidoreductase activity % GO:0045454!GO!cell redox homeostasis % PF00085!PFAM!Thioredoxin % GO:0006662!GO!glycerol ether metabolic process % PTHR10438:SF247!PANTHER! % KOG0907!KOG!Thioredoxin % PTHR10438!PANTHER!THIOREDOXIN
Chr08b	32486991	32487115	.	-1	-1	.	-1	0	-
Chr08b	32713636	32713699	Chr08b	32709402	32714348	Pavirv21119549m.g	+	63	-
Chr08b	32713636	32713699	Chr08b	32710333	32715390	Pavirv21119550m.g	-	63	-
Chr08b	32713636	32713699	Chr08b	32711587	32717137	Pavirv21119551m.g	-	63	-
Chr08b	36698657	36698904	Chr08b	36696676	36702547	Pavirv21119689m.g	+	247	% GO:0005506!GO!iron ion binding % KOG0156!KOG!Cytochrome P450 CYP2 subfamily % GO:0055114!GO!oxidation-reduction process % GO:0016705!GO!oxidoreductase activity, acting on paired donors, with incorporation or reduction of molecular oxygen % PTHR24298:SF79!PANTHER! % GO:0020037!GO!heme binding % PTHR24298!PANTHER!FAMILY NOT NAMED % PF00067!PFAM!Cytochrome P450
Chr08b	37251685	37251738	.	-1	-1	.	-1	0	-
Chr08b	38820267	38820398	.	-1	-1	.	-1	0	-
Chr08b	42540498	42540598	.	-1	-1	.	-1	0	-
Chr08b	45129508	45129978	.	-1	-1	.	-1	0	-
Chr08b	45130102	45130717	.	-1	-1	.	-1	0	-
Chr08b	45130975	45131101	.	-1	-1	.	-1	0	-
Chr08b	45131389	45131523	.	-1	-1	.	-1	0	-
Chr08b	46552038	46552139	.	-1	-1	.	-1	0	-
Chr08b	47389304	47389412	Chr08b	47388066	47393457	Pavirv21120159m.g	+	108	-
Chr08b	47389576	47389782	Chr08b	47388066	47393457	Pavirv21120159m.g	+	206	-
Chr08b	47390081	47390960	Chr08b	47388066	47393457	Pavirv21120159m.g	+	879	-
Chr08b	47441782	47442284	Chr08b	47439746	47444637	Pavirv21120162m.g	-	502	-
Chr08b	47441782	47442284	Chr08b	47441092	47450713	Pavirv21120163m.g	+	502	% PTHR11089!PANTHER!GTP-BINDING PROTEIN-RELATED % PF01926!PFAM!50S ribosome-binding GTPase % PTHR11089:SF29!PANTHER! % KOG2485!KOG!Conserved ATP/GTP binding protein % GO:0005525!GO!GTP binding
Chr08b	49155163	49155280	.	-1	-1	.	-1	0	-
Chr08b	49155388	49155766	.	-1	-1	.	-1	0	-
Chr08b	51031812	51031886	.	-1	-1	.	-1	0	-
Chr08b	51793763	51793849	.	-1	-1	.	-1	0	-
Chr08b	53410565	53410634	.	-1	-1	.	-1	0	-
Chr08b	54217625	54217780	Chr08b	54214280	54222985	Pavirv21120490m.g	+	155	% PTHR31589:SF13!PANTHER! % PF14365!PFAM!Domain of unknown function (DUF4409) % PF03080!PFAM!Domain of unknown function (DUF239) % PTHR31589!PANTHER!FAMILY NOT NAMED
Chr08b	56347548	56348046	.	-1	-1	.	-1	0	-
Chr08b	57844956	57845005	Chr08b	57844391	57849119	Pavirv21120806m.g	-	49	-
Chr08b	64669592	64669702	Chr08b	64665107	64670192	Pavirv21121438m.g	+	110	% PTHR26379:SF158!PANTHER! % PTHR26379!PANTHER!FAMILY NOT NAMED % PF00651!PFAM!BTB/POZ domain % GO:0005515!GO!protein binding
Chr08b	64669901	64670131	Chr08b	64665107	64670192	Pavirv21121438m.g	+	230	% PTHR26379:SF158!PANTHER! % PTHR26379!PANTHER!FAMILY NOT NAMED % PF00651!PFAM!BTB/POZ domain % GO:0005515!GO!protein binding
Chr08b	64670547	64670657	.	-1	-1	.	-1	0	-
Chr08b	68473121	68473274	.	-1	-1	.	-1	0	-
Chr08b	68501666	68501737	Chr08b	68497342	68509612	Pavirv21121721m.g	+	71	% PTHR31636:SF59!PANTHER! % PTHR31636!PANTHER!FAMILY NOT NAMED % PF03514!PFAM!GRAS domain family
Chr08b	68501666	68501737	Chr08b	68497760	68503019	Pavirv21121722m.g	+	71	% PTHR31636:SF59!PANTHER! % PTHR31636!PANTHER!FAMILY NOT NAMED % PF03514!PFAM!GRAS domain family
Chr08b	71102212	71102478	.	-1	-1	.	-1	0	-
Chr08b	71263202	71263387	.	-1	-1	.	-1	0	-
Chr08b	72118230	72118344	Chr08b	72110715	72119463	Pavirv21121955m.g	-	114	% GO:0019773!GO!proteasome core complex, alpha-subunit complex % PTHR11599:SF14!PANTHER!PROTEASOME SUBUNIT ALPHA TYPE 5 % GO:0051603!GO!proteolysis involved in cellular protein catabolic process % KOG0176!KOG!20S proteasome, regulatory subunit alpha type PSMA5/PUP2 % GO:0006511!GO!ubiquitin-dependent protein catabolic process % GO:0004175!GO!endopeptidase activity % GO:0004298!GO!threonine-type e…
Chr08b	72118230	72118344	Chr08b	72116407	72121162	Pavirv21121959m.g	-	114	-
Chr08b	72118230	72118344	Chr08b	72115719	72125288	Pavirv21121957m.g	+	114	% PTHR22942!PANTHER!RECA/RAD51/RADA DNA STRAND-PAIRING FAMILY MEMBER % PTHR22942:SF45!PANTHER! % K04482!KEGGORTH!DNA repair protein RAD51 % PF08423!PFAM!Rad51 % KOG1433!KOG!DNA repair protein RAD51/RHP55
Chr08b	72874970	72875060	Chr08b	72873410	72878396	Pavirv21122071m.g	+	90	% GO:0005524!GO!ATP binding % PF00069!PFAM!Protein kinase domain % GO:0004672!GO!protein kinase activity % GO:0006468!GO!protein phosphorylation % KOG0594!KOG!Protein kinase PCTAIRE and related kinases % PTHR24056:SF195!PANTHER! % PTHR24056!PANTHER!CELL DIVISION PROTEIN KINASE
Chr08b	72876178	72876237	Chr08b	72873410	72878396	Pavirv21122071m.g	+	59	% GO:0005524!GO!ATP binding % PF00069!PFAM!Protein kinase domain % GO:0004672!GO!protein kinase activity % GO:0006468!GO!protein phosphorylation % KOG0594!KOG!Protein kinase PCTAIRE and related kinases % PTHR24056:SF195!PANTHER! % PTHR24056!PANTHER!CELL DIVISION PROTEIN KINASE
Chr08b	73388837	73389036	.	-1	-1	.	-1	0	-
Chr08b	74157073	74157124	Chr08b	74153295	74161232	Pavirv21122282m.g	-	51	% PTHR11751:SF363!PANTHER! % GO:0009058!GO!biosynthetic process % GO:0030170!GO!pyridoxal phosphate binding % PF00155!PFAM!Aminotransferase class I and II % PTHR11751!PANTHER!SUBGROUP I AMINOTRANSFERASE RELATED % KOG0259!KOG!Tyrosine aminotransferase
Chr08b	74239070	74239126	Chr08b	74237448	74246266	Pavirv21122296m.g	-	56	% PTHR10110:SF113!PANTHER! % PTHR10110!PANTHER!SODIUM/HYDROGEN EXCHANGER % KOG1965!KOG!Sodium/hydrogen exchanger protein % GO:0015299!GO!solute:hydrogen antiporter activity % GO:0016021!GO!integral to membrane % GO:0055085!GO!transmembrane transport % GO:0006812!GO!cation transport % PF00999!PFAM!Sodium/hydrogen exchanger family
Chr08b	74239070	74239126	Chr08b	74227808	74240702	Pavirv21122292m.g	-	56	% KOG2011!KOG!Sister chromatid cohesion complex Cohesin, subunit STAG/IRR1/SCC3 % PF08514!PFAM!STAG domain % PTHR11199:SF0!PANTHER!SUBFAMILY NOT NAMED % K06671!KEGGORTH!cohesin complex subunit SA-1/2 % PTHR11199!PANTHER!STROMAL ANTIGEN
Chr08b	76466679	76466821	Chr08b	76462247	76467820	Pavirv21122638m.g	-	142	% PF14303!PFAM!No apical meristem-associated C-terminal domain % PTHR11260!PANTHER!GLUTATHIONE S-TRANSFERASE, GST, SUPERFAMILY, GST DOMAIN CONTAINING % PTHR11260:SF120!PANTHER!
Chr08b	76550437	76550501	.	-1	-1	.	-1	0	-
Chr08b	76576098	76576173	Chr08b	76565443	76578249	Pavirv21122642m.g	+	75	% GO:0055114!GO!oxidation-reduction process % PF00141!PFAM!Peroxidase % GO:0020037!GO!heme binding % PTHR31235!PANTHER!FAMILY NOT NAMED % GO:0006979!GO!response to oxidative stress % GO:0004601!GO!peroxidase activity
Chr08b	76576098	76576173	Chr08b	76575526	76580904	Pavirv21122643m.g	-	75	% GO:0005681!GO!spliceosomal complex % PTHR12794:SF0!PANTHER!SUBFAMILY NOT NAMED % PF04938!PFAM!Survival motor neuron (SMN) interacting protein 1 (SIP1) % PTHR12794!PANTHER!GEMIN2 % GO:0000245!GO!spliceosomal complex assembly % GO:0000387!GO!spliceosomal snRNP assembly
Chr08b	77000861	77001037	Chr08b	76995280	77000964	Pavirv21122694m.g	+	103	% GO:0009116!GO!nucleoside metabolic process % K00764!KEGGORTH!amidophosphoribosyltransferase [EC:2.4.2.14] % 2.4.2.14!EC!Amidophosphoribosyltransferase. % KOG0572!KOG!Glutamine phosphoribosylpyrophosphate amidotransferase % PTHR11907!PANTHER!AMIDOPHOSPHORIBOSYLTRANSFERASE % PF13537!PFAM!Glutamine amidotransferase domain % PF00156!PFAM!Phosphoribosyl transferase domain % PTHR11907:SF11!PANTHER!
Chr08b	77001161	77001259	.	-1	-1	.	-1	0	-
Chr09a	4520482	4520546	Chr09a	4515690	4522309	Pavirv21123568m.g	-	64	% PTHR24298:SF123!PANTHER! % GO:0005506!GO!iron ion binding % KOG0156!KOG!Cytochrome P450 CYP2 subfamily % GO:0055114!GO!oxidation-reduction process % GO:0016705!GO!oxidoreductase activity, acting on paired donors, with incorporation or reduction of molecular oxygen % GO:0020037!GO!heme binding % PTHR24298!PANTHER!FAMILY NOT NAMED % PF00067!PFAM!Cytochrome P450
Chr09a	6545633	6545711	Chr09a	6541195	6547745	Pavirv21123744m.g	-	78	% GO:0051537!GO!2 iron, 2 sulfur cluster binding % GO:0010277!GO!chlorophyllide a oxygenase [overall] activity % GO:0055114!GO!oxidation-reduction process % PTHR21266:SF25!PANTHER! % PF08417!PFAM!Pheophorbide a oxygenase % PTHR21266!PANTHER!IRON-SULFUR DOMAIN CONTAINING PROTEIN % GO:0016491!GO!oxidoreductase activity % PF00355!PFAM!Rieske [2Fe-2S] domain
Chr09a	6545633	6545711	Chr09a	6545635	6549994	Pavirv21123745m.g	+	76	% PTHR33248:SF2!PANTHER! % PTHR33248!PANTHER!
Chr09a	7208512	7208669	Chr09a	7206458	7210772	Pavirv21123867m.g	-	157	-
Chr09a	7312757	7312819	.	-1	-1	.	-1	0	-
Chr09a	10190798	10190892	.	-1	-1	.	-1	0	-
Chr09a	15193947	15194035	Chr09a	15172966	15204000	Pavirv21125151m.g	-	88	% PF10351!PFAM!Golgi-body localisation protein domain % PTHR15678:SF8!PANTHER!gb def: Hypothetical protein F31C3.3 % KOG1910!KOG!Uncharacterized conserved protein % PF10347!PFAM!RNA pol II promoter Fmp27 protein domain % PTHR15678!PANTHER!ANTIGEN MLAA-22-RELATED
Chr09a	15572765	15572904	.	-1	-1	.	-1	0	-
Chr09a	17950012	17950083	.	-1	-1	.	-1	0	-
Chr09a	20376910	20376975	.	-1	-1	.	-1	0	-
Chr09a	23894037	23894106	Chr09a	23893175	23897701	Pavirv21126323m.g	-	69	% PF03330!PFAM!Rare lipoprotein A (RlpA)-like double-psi beta-barrel % PTHR22595!PANTHER!CHITINASE-RELATED % PTHR22595:SF33!PANTHER!
Chr09a	24650234	24650293	.	-1	-1	.	-1	0	-
Chr09a	27064912	27064972	.	-1	-1	.	-1	0	-
Chr09a	30665865	30665982	.	-1	-1	.	-1	0	-
Chr09a	32318205	32318324	Chr09a	32316115	32320697	Pavirv21127242m.g	+	119	-
Chr09a	38145849	38145981	.	-1	-1	.	-1	0	-
Chr09a	38281334	38281461	Chr09a	38277763	38282816	Pavirv21127791m.g	+	127	-
Chr09a	40710017	40710080	.	-1	-1	.	-1	0	-
Chr09a	43995246	43995303	Chr09a	43994175	43998684	Pavirv21127921m.g	-	57	% PTHR33087:SF2!PANTHER! % PTHR33087!PANTHER!
Chr09a	50396047	50396200	.	-1	-1	.	-1	0	-
Chr09a	50426509	50426819	.	-1	-1	.	-1	0	-
Chr09a	53560148	53560397	.	-1	-1	.	-1	0	-
Chr09a	54387386	54387685	.	-1	-1	.	-1	0	-
Chr09a	57512099	57512199	.	-1	-1	.	-1	0	-
Chr09a	60824629	60824858	.	-1	-1	.	-1	0	-
Chr09a	60829671	60829945	Chr09a	60827635	60835221	Pavirv21128807m.g	-	274	-
Chr09a	60895889	60895962	.	-1	-1	.	-1	0	-
Chr09a	67930510	67930563	Chr09a	67925225	67931015	Pavirv21129118m.g	-	53	% PTHR31832:SF11!PANTHER! % PTHR31832!PANTHER!FAMILY NOT NAMED % GO:0008270!GO!zinc ion binding % GO:0005622!GO!intracellular % PF00643!PFAM!B-box zinc finger
Chr09a	74959193	74959579	Chr09a	74958685	74964258	Pavirv21129461m.g	+	386	-
Chr09a	74959781	74959877	Chr09a	74958685	74964258	Pavirv21129461m.g	+	96	-
Chr09a	75931688	75931845	.	-1	-1	.	-1	0	-
Chr09a	76241835	76241895	Chr09a	76237572	76242456	Pavirv21129614m.g	-	60	% PF12937!PFAM!F-box-like % GO:0005515!GO!protein binding % PTHR31348:SF3!PANTHER! % PTHR31348!PANTHER!FAMILY NOT NAMED
Chr09a	76241835	76241895	Chr09a	76239014	76244932	Pavirv21129615m.g	-	60	-
Chr09a	76348760	76348898	.	-1	-1	.	-1	0	-
Chr09a	78582233	78582304	.	-1	-1	.	-1	0	-
Chr09a	80236550	80236688	Chr09a	80232245	80241386	Pavirv21130156m.g	-	138	% GO:0016020!GO!membrane % PTHR11654!PANTHER!OLIGOPEPTIDE TRANSPORTER-RELATED % PTHR11654:SF136!PANTHER! % PF00854!PFAM!POT family % KOG1237!KOG!H+/oligopeptide symporter % GO:0006810!GO!transport % GO:0005215!GO!transporter activity
Chr09a	80390295	80390379	.	-1	-1	.	-1	0	-
Chr09a	81766850	81766912	Chr09a	81758033	81766913	Pavirv21130346m.g	+	62	% PTHR34361:SF2!PANTHER! % PTHR34361!PANTHER!
Chr09a	82145440	82145527	Chr09a	82142490	82153500	Pavirv21130395m.g	+	87	% PF00168!PFAM!C2 domain % PF12357!PFAM!Phospholipase D C terminal % GO:0005515!GO!protein binding % PTHR18896!PANTHER!PHOSPHOLIPASE D % PTHR18896:SF15!PANTHER!PHOSPHOLIPASE D BETA % PF00614!PFAM!Phospholipase D Active site motif % GO:0003824!GO!catalytic activity % PF13091!PFAM!PLD-like domain % 3.1.4.4!EC!Phospholipase D. % K01115!KEGGORTH!phospholipase D [EC:3.1.4.4] % KOG1329!KOG!Phospholipas…
Chr09a	86819806	86820117	Chr09a	86815829	86824221	Pavirv21130711m.g	-	311	% GO:0016758!GO!transferase activity, transferring hexosyl groups % PTHR11926:SF261!PANTHER! % PTHR11926!PANTHER!GLUCOSYL/GLUCURONOSYL TRANSFERASES % GO:0008152!GO!metabolic process
Chr09a	86990185	86990338	.	-1	-1	.	-1	0	-
Chr09a	87444267	87444415	Chr09a	87441680	87446551	Pavir.J32069.1.axpr.g	-	148	-
Chr09a	87444267	87444415	Chr09a	87433950	87445368	Pavirv21130774m.g	+	148	% PF02721!PFAM!Domain of unknown function DUF223 % PF08646!PFAM!Replication factor-A C terminal domain % PTHR23273:SF14!PANTHER! % PTHR23273!PANTHER!REPLICATION FACTOR A 1, RFA1 % PF16900!PFAM!
Chr09a	88137022	88137072	Chr09a	88133105	88138166	Pavirv21130873m.g	-	50	% PTHR31413:SF9!PANTHER! % GO:0007165!GO!signal transduction % PF16135!PFAM! % PTHR31413!PANTHER!FAMILY NOT NAMED
Chr09a	88137022	88137072	Chr09a	88135440	88140253	Pavirv21130874m.g	+	50	% PTHR35745:SF1!PANTHER! % PTHR35745!PANTHER!
Chr09a	88137022	88137072	Chr09a	88127364	88137035	Pavirv21130872m.g	+	13	% PF03914!PFAM!CBF/Mak21 family % PTHR14428:SF5!PANTHER!SUBFAMILY NOT NAMED % PF07540!PFAM!Nucleolar complex-associated protein % PTHR14428!PANTHER!NUCLEOLAR COMPLEX PROTEIN 3 % KOG2153!KOG!Protein involved in the nuclear export of pre-ribosomes
Chr09a	90540994	90541119	.	-1	-1	.	-1	0	-
Chr09a	92811307	92811529	.	-1	-1	.	-1	0	-
Chr09a	92811818	92812092	.	-1	-1	.	-1	0	-
Chr09a	92812956	92813119	.	-1	-1	.	-1	0	-
Chr09a	92815100	92815232	.	-1	-1	.	-1	0	-
Chr09a	93283306	93283387	.	-1	-1	.	-1	0	-
Chr09a	93290416	93290687	Chr09a	93288377	93298769	Pavirv21131584m.g	+	271	% GO:0005506!GO!iron ion binding % KOG0156!KOG!Cytochrome P450 CYP2 subfamily % GO:0055114!GO!oxidation-reduction process % GO:0016705!GO!oxidoreductase activity, acting on paired donors, with incorporation or reduction of molecular oxygen % GO:0020037!GO!heme binding % PTHR24298!PANTHER!FAMILY NOT NAMED % PF00067!PFAM!Cytochrome P450 % PTHR24298:SF158!PANTHER!
Chr09a	93362987	93363067	Chr09a	93358319	93371244	Pavirv21131588m.g	-	80	% GO:0005506!GO!iron ion binding % KOG0156!KOG!Cytochrome P450 CYP2 subfamily % GO:0055114!GO!oxidation-reduction process % GO:0016705!GO!oxidoreductase activity, acting on paired donors, with incorporation or reduction of molecular oxygen % GO:0020037!GO!heme binding % PTHR24298!PANTHER!FAMILY NOT NAMED % PF00067!PFAM!Cytochrome P450 % PTHR24298:SF158!PANTHER!
Chr09a	94010501	94010557	.	-1	-1	.	-1	0	-
Chr09a	94609966	94610054	.	-1	-1	.	-1	0	-
Chr09a	96284835	96284913	Chr09a	96282436	96287112	Pavirv21132063m.g	+	78	-
Chr09a	96642425	96642506	.	-1	-1	.	-1	0	-
Chr09a	96902832	96902984	Chr09a	96901717	96906217	Pavirv21132158m.g	-	152	% PTHR10891:SF629!PANTHER! % PTHR10891!PANTHER!EF-HAND CALCIUM-BINDING DOMAIN CONTAINING PROTEIN % PF13499!PFAM!EF-hand domain pair % PF00036!PFAM!EF hand % GO:0005509!GO!calcium ion binding % KOG0027!KOG!Calmodulin and related proteins (EF-Hand superfamily)
Chr09a	100621815	100621913	Chr09a	100615439	100623192	Pavirv21132706m.g	+	98	-
Chr09a	100621815	100621913	Chr09a	100620120	100625550	Pavirv21132707m.g	+	98	% PTHR32133!PANTHER!FAMILY NOT NAMED % PTHR32133:SF91!PANTHER!
Chr09a	104003652	104003705	Chr09a	103999232	104019182	Pavirv21133244m.g	+	53	-
Chr09a	104003880	104004108	Chr09a	103999232	104019182	Pavirv21133244m.g	+	228	-
Chr09a	104024610	104024828	Chr09a	104023482	104028433	Pavirv21133247m.g	+	218	-
Chr09a	104024610	104024828	Chr09a	104020444	104025481	Pavirv21133246m.g	-	218	-
Chr09a	104671969	104672084	.	-1	-1	.	-1	0	-
Chr09a	108955224	108955272	Chr09a	108949817	108955298	Pavirv21134001m.g	-	48	% PTHR33109:SF4!PANTHER! % PTHR33109!PANTHER!
Chr09a	109222245	109222294	Chr09a	109203098	109227154	Pavirv21134057m.g	-	49	-
Chr09a	109563590	109563717	Chr09a	109561231	109565467	Pavirv21134119m.g	-	127	% PTHR25952:SF206!PANTHER! % PTHR25952!PANTHER!FAMILY NOT NAMED
Chr09a	109563590	109563717	Chr09a	109558959	109564335	Pavirv21134118m.g	+	127	% PF00687!PFAM!Ribosomal protein L1p/L10e family % KOG1685!KOG!Uncharacterized conserved protein % PTHR23105!PANTHER!RIBOSOMAL PROTEIN L7AE FAMILY MEMBER % PTHR23105:SF31!PANTHER!
Chr09a	111394779	111394895	.	-1	-1	.	-1	0	-
Chr09a	111395041	111395571	.	-1	-1	.	-1	0	-
Chr09a	111493201	111493266	.	-1	-1	.	-1	0	-
Chr09a	112634238	112634378	Chr09a	112631227	112636662	Pavirv21134717m.g	-	140	% PTHR33120:SF11!PANTHER! % PTHR33120!PANTHER!
Chr09a	112634238	112634378	Chr09a	112622852	112635101	Pavirv21134716m.g	-	140	% PTHR33120:SF11!PANTHER! % PTHR33120!PANTHER! % PF12274!PFAM!Protein of unknown function (DUF3615)
Chr09a	117332608	117332700	Chr09a	117327451	117336020	Pavirv21135102m.g	-	92	% GO:0055114!GO!oxidation-reduction process % 1.1.1.284!EC!S-(hydroxymethyl)glutathione dehydrogenase. % KOG0022!KOG!Alcohol dehydrogenase, class III % GO:0008270!GO!zinc ion binding % PF08240!PFAM!Alcohol dehydrogenase GroES-like domain % GO:0016491!GO!oxidoreductase activity % PTHR11695:SF592!PANTHER! % 1.1.1.1!EC!Alcohol dehydrogenase. % K00121!KEGGORTH!S-(hydroxymethyl)glutathione dehydrogena…
Chr09a	117332608	117332700	Chr09a	117330164	117334583	Pavirv21135104m.g	-	92	-
Chr09a	118292984	118293177	.	-1	-1	.	-1	0	-
Chr09a	118293547	118293836	.	-1	-1	.	-1	0	-
Chr09a	118298714	118298873	.	-1	-1	.	-1	0	-
Chr09a	118299096	118299168	.	-1	-1	.	-1	0	-
Chr09b	2812	2922	Chr09b	2305	7890	Pavirv21135715m.g	+	110	-
Chr09b	1980702	1980784	Chr09b	1980204	1986613	Pavirv21136143m.g	-	82	% PTHR32227:SF107!PANTHER! % PTHR32227!PANTHER!FAMILY NOT NAMED % GO:0004553!GO!hydrolase activity, hydrolyzing O-glycosyl compounds % GO:0005975!GO!carbohydrate metabolic process % PF00332!PFAM!Glycosyl hydrolases family 17
Chr09b	1980915	1981162	Chr09b	1980204	1986613	Pavirv21136143m.g	-	247	% PTHR32227:SF107!PANTHER! % PTHR32227!PANTHER!FAMILY NOT NAMED % GO:0004553!GO!hydrolase activity, hydrolyzing O-glycosyl compounds % GO:0005975!GO!carbohydrate metabolic process % PF00332!PFAM!Glycosyl hydrolases family 17
Chr09b	3174356	3174448	Chr09b	3173533	3178141	Pavirv21136387m.g	-	92	-
Chr09b	3174356	3174448	Chr09b	3172054	3180800	Pavirv21136385m.g	+	92	% PTHR21231:SF8!PANTHER! % KOG1532!KOG!GTPase XAB1, interacts with DNA repair protein XPA % K06883!KEGGORTH!7-cyano-7-deazaguanine reductase [EC:1.7.1.13] % PTHR21231!PANTHER!XPA-BINDING PROTEIN 1-RELATED % GO:0003924!GO!GTPase activity % PF03029!PFAM!Conserved hypothetical ATP binding protein
Chr09b	4009368	4009621	Chr09b	4007065	4011764	Pavirv21136560m.g	+	253	-
Chr09b	5775089	5775160	.	-1	-1	.	-1	0	-
Chr09b	6108609	6108684	.	-1	-1	.	-1	0	-
Chr09b	6801432	6801564	Chr09b	6797374	6802009	Pavirv21136851m.g	+	132	-
Chr09b	6801432	6801564	Chr09b	6799100	6805264	Pavirv21136852m.g	+	132	% PTHR35997!PANTHER! % PF05553!PFAM!Cotton fibre expressed protein % PTHR35997:SF1!PANTHER!
Chr09b	8533475	8533626	Chr09b	8532270	8538632	Pavirv21137183m.g	-	151	% PTHR31257!PANTHER!FAMILY NOT NAMED % PF14200!PFAM!Ricin-type beta-trefoil lectin domain-like % PTHR31257:SF3!PANTHER!
Chr09b	13330073	13330190	.	-1	-1	.	-1	0	-
Chr09b	16249492	16249711	.	-1	-1	.	-1	0	-
Chr09b	17684457	17684574	Chr09b	17682556	17688234	Pavirv21138276m.g	-	117	-
Chr09b	18495644	18495738	.	-1	-1	.	-1	0	-
Chr09b	18657708	18657873	.	-1	-1	.	-1	0	-
Chr09b	18658136	18658428	.	-1	-1	.	-1	0	-
Chr09b	19115910	19116060	.	-1	-1	.	-1	0	-
Chr09b	19170691	19170945	.	-1	-1	.	-1	0	-
Chr09b	20970829	20970883	Chr09b	20962320	20973019	Pavirv21138661m.g	-	54	% GO:0005524!GO!ATP binding % PTHR10799!PANTHER!SWI/SNF-RELATED MATRIX-ASSOCIATED ACTIN-DEPENDENT REGULATOR OF CHROMATIN SUBFAMILY-RELATED % PF00176!PFAM!SNF2 family N-terminal domain % KOG0387!KOG!Transcription-coupled repair protein CSB/RAD26 (contains SNF2 family DNA-dependent ATPase domain) % PF00271!PFAM!Helicase conserved C-terminal domain % PTHR10799:SF726!PANTHER!
Chr09b	22553835	22553982	Chr09b	22548886	22554490	Pavirv21138881m.g	+	147	% PTHR31867!PANTHER!FAMILY NOT NAMED % PF03330!PFAM!Rare lipoprotein A (RlpA)-like double-psi beta-barrel % PF01357!PFAM!Pollen allergen % PTHR31867:SF17!PANTHER!
Chr09b	22553835	22553982	Chr09b	22551321	22556734	Pavirv21138882m.g	-	147	% PTHR31867!PANTHER!FAMILY NOT NAMED % PF03330!PFAM!Rare lipoprotein A (RlpA)-like double-psi beta-barrel % PF01357!PFAM!Pollen allergen % PTHR31867:SF14!PANTHER!
Chr09b	22698345	22698423	Chr09b	22696025	22700925	Pavir.Ib03199.1.axpr.g	+	78	% PTHR31867!PANTHER!FAMILY NOT NAMED % PF03330!PFAM!Rare lipoprotein A (RlpA)-like double-psi beta-barrel % PF01357!PFAM!Pollen allergen % PTHR31867:SF14!PANTHER!
Chr09b	22726181	22726345	Chr09b	22723855	22728963	Pavirv21138902m.g	+	164	% PTHR31867!PANTHER!FAMILY NOT NAMED % PF03330!PFAM!Rare lipoprotein A (RlpA)-like double-psi beta-barrel % PF01357!PFAM!Pollen allergen % PTHR31867:SF14!PANTHER!
Chr09b	22818304	22818396	Chr09b	22814723	22819973	Pavirv21138924m.g	+	92	-
Chr09b	24685592	24685657	Chr09b	24679276	24690288	Pavirv21139084m.g	-	65	% PF13519!PFAM!von Willebrand factor type A domain % PTHR10579!PANTHER!CALCIUM-ACTIVATED CHLORIDE CHANNEL REGULATOR % PTHR10579:SF65!PANTHER! % PF14624!PFAM!VWA / Hh protein intein-like
Chr09b	29984877	29984929	.	-1	-1	.	-1	0	-
Chr09b	31093874	31094030	Chr09b	31089917	31095713	Pavirv21139544m.g	-	156	-
Chr09b	31093874	31094030	Chr09b	31091829	31096371	Pavirv21139545m.g	-	156	-
Chr09b	31094166	31094351	Chr09b	31089917	31095713	Pavirv21139544m.g	-	185	-
Chr09b	31094166	31094351	Chr09b	31091829	31096371	Pavirv21139545m.g	-	185	-
Chr09b	38297976	38298028	.	-1	-1	.	-1	0	-
Chr09b	38493175	38493393	.	-1	-1	.	-1	0	-
Chr09b	40094567	40094645	.	-1	-1	.	-1	0	-
Chr09b	40744443	40744705	Chr09b	40743754	40748392	Pavir.J40180.1.axpr.g	+	262	-
Chr09b	43687468	43687653	Chr09b	43684886	43689727	Pavirv21140277m.g	+	185	% PF03087!PFAM!Arabidopsis protein of unknown function % PTHR33070:SF2!PANTHER! % PTHR33070!PANTHER!
Chr09b	49303934	49303991	Chr09b	49303365	49308781	Pavirv21140533m.g	+	57	% GO:0005515!GO!protein binding % PF13417!PFAM!Glutathione S-transferase, N-terminal domain % KOG0406!KOG!Glutathione S-transferase % PTHR11260:SF326!PANTHER! % PTHR11260!PANTHER!GLUTATHIONE S-TRANSFERASE, GST, SUPERFAMILY, GST DOMAIN CONTAINING
Chr09b	49794075	49794292	.	-1	-1	.	-1	0	-
Chr09b	50888360	50888486	Chr09b	50885391	50889948	Pavirv21140817m.g	+	126	-
Chr09b	50888360	50888486	Chr09b	50886039	50896816	Pavirv21140818m.g	+	126	% PTHR32133!PANTHER!FAMILY NOT NAMED % PTHR32133:SF101!PANTHER!
Chr09b	50888620	50888761	Chr09b	50885391	50889948	Pavirv21140817m.g	+	141	-
Chr09b	50888620	50888761	Chr09b	50886039	50896816	Pavirv21140818m.g	+	141	% PTHR32133!PANTHER!FAMILY NOT NAMED % PTHR32133:SF101!PANTHER!
Chr09b	53962356	53962425	Chr09b	53957970	53962871	Pavirv21141240m.g	-	69	% PF11493!PFAM!Thylakoid soluble phosphoprotein TSP9 % PTHR36370:SF2!PANTHER! % PTHR36370!PANTHER!
Chr09b	53962356	53962425	Chr09b	53958867	53963196	Pavirv21141241m.g	+	69	-
Chr09b	53962356	53962425	Chr09b	53960271	53965386	Pavirv21141242m.g	+	69	-
Chr09b	53962550	53962740	Chr09b	53957970	53962871	Pavirv21141240m.g	-	190	% PF11493!PFAM!Thylakoid soluble phosphoprotein TSP9 % PTHR36370:SF2!PANTHER! % PTHR36370!PANTHER!
Chr09b	53962550	53962740	Chr09b	53958867	53963196	Pavirv21141241m.g	+	190	-
Chr09b	53962550	53962740	Chr09b	53960271	53965386	Pavirv21141242m.g	+	190	-
Chr09b	58871254	58871321	Chr09b	58870173	58878980	Pavirv21141516m.g	+	67	% 3.5.2.9!EC!5-oxoprolinase (ATP-hydrolyzing). % KOG1939!KOG!Oxoprolinase % K01469!KEGGORTH!5-oxoprolinase (ATP-hydrolysing) [EC:3.5.2.9] % GO:0016787!GO!hydrolase activity % PF05378!PFAM!Hydantoinase/oxoprolinase N-terminal region % PTHR11365:SF2!PANTHER! % PTHR11365!PANTHER!5-OXOPROLINASE RELATED % PF01968!PFAM!Hydantoinase/oxoprolinase % GO:0003824!GO!catalytic activity % PF02538!PFAM!Hydantoi…
Chr09b	61219662	61220072	Chr09b	61217802	61222671	Pavirv21141714m.g	+	410	-
Chr09b	64879534	64879722	.	-1	-1	.	-1	0	-
Chr09b	65289093	65289482	.	-1	-1	.	-1	0	-
Chr09b	65349254	65349311	Chr09b	65348089	65353211	Pavir.Ib01002.1.axpr.g	-	57	-
Chr09b	66420507	66420603	Chr09b	66416179	66420609	Pavirv21142616m.g	-	96	% PF01190!PFAM!Pollen proteins Ole e I like % PTHR34458!PANTHER! % PTHR34458:SF4!PANTHER!
Chr09b	67332219	67332467	.	-1	-1	.	-1	0	-
Chr09b	70251812	70251967	Chr09b	70246005	70252016	Pavirv21142990m.g	+	155	-
Chr09b	70262832	70262964	.	-1	-1	.	-1	0	-
Chr09b	73518302	73518541	.	-1	-1	.	-1	0	-
Chr09b	76059384	76059444	Chr09b	76059094	76067694	Pavirv21143829m.g	+	60	% PF00149!PFAM!Calcineurin-like phosphoesterase % PTHR14795!PANTHER!HELICASE RELATED % GO:0016787!GO!hydrolase activity % PTHR14795:SF2!PANTHER!
Chr09b	76059384	76059444	Chr09b	76058160	76073073	Pavirv21143831m.g	-	60	% GO:0016020!GO!membrane % PTHR31218!PANTHER!FAMILY NOT NAMED % GO:0016021!GO!integral to membrane % PTHR31218:SF26!PANTHER! % PF00892!PFAM!EamA-like transporter family % GO:0022857!GO!transmembrane transporter activity
Chr09b	76942600	76942768	.	-1	-1	.	-1	0	-
Chr09b	78929027	78929144	Chr09b	78923741	78934423	Pavirv21144306m.g	-	117	% PF10172!PFAM!Det1 complexing ubiquitin ligase % PTHR31879:SF2!PANTHER! % KOG4816!KOG!Uncharacterized conserved protein % K11792!KEGGORTH!DET1- and DDB1-associated protein 1 % PTHR31879!PANTHER!FAMILY NOT NAMED
Chr09b	81417062	81417181	Chr09b	81414855	81419466	Pavirv21144752m.g	-	119	% PTHR23139:SF8!PANTHER!RNA RECOGNITION MOTIF CONTAINING PROTEIN % PTHR23139!PANTHER!RNA-BINDING PROTEIN % GO:0003676!GO!nucleic acid binding % PF00076!PFAM!RNA recognition motif. (a.k.a. RRM, RBD, or RNP domain)
Chr09b	81417062	81417181	Chr09b	81416667	81421140	Pavirv21144753m.g	-	119	-
Chr09b	81417062	81417181	Chr09b	81416941	81423899	Pavirv21144754m.g	-	119	% PF01535!PFAM!PPR repeat % PF14432!PFAM!DYW family of nucleic acid deaminases % PTHR24015!PANTHER!FAMILY NOT NAMED % PF13041!PFAM!PPR repeat family % PTHR24015:SF103!PANTHER!SUBFAMILY NOT NAMED
Chr09b	81417439	81417499	Chr09b	81414855	81419466	Pavirv21144752m.g	-	60	% PTHR23139:SF8!PANTHER!RNA RECOGNITION MOTIF CONTAINING PROTEIN % PTHR23139!PANTHER!RNA-BINDING PROTEIN % GO:0003676!GO!nucleic acid binding % PF00076!PFAM!RNA recognition motif. (a.k.a. RRM, RBD, or RNP domain)
Chr09b	81417439	81417499	Chr09b	81416667	81421140	Pavirv21144753m.g	-	60	-
Chr09b	81417439	81417499	Chr09b	81416941	81423899	Pavirv21144754m.g	-	60	% PF01535!PFAM!PPR repeat % PF14432!PFAM!DYW family of nucleic acid deaminases % PTHR24015!PANTHER!FAMILY NOT NAMED % PF13041!PFAM!PPR repeat family % PTHR24015:SF103!PANTHER!SUBFAMILY NOT NAMED
Chr09b	81861193	81861294	.	-1	-1	.	-1	0	-
Chr09b	82875819	82875900	.	-1	-1	.	-1	0	-
Chr09b	83143983	83144107	Chr09b	83138142	83145200	Pavirv21145089m.g	-	124	-
Chr09b	86020381	86020500	Chr09b	86017980	86022829	Pavirv21145629m.g	+	119	-
Chr09b	86020381	86020500	Chr09b	86013140	86021075	Pavirv21145627m.g	-	119	% PTHR31113!PANTHER!FAMILY NOT NAMED % PF05055!PFAM!Protein of unknown function (DUF677) % PTHR31113:SF3!PANTHER!
Chr09b	86020640	86020809	Chr09b	86017980	86022829	Pavirv21145629m.g	+	169	-
Chr09b	86020640	86020809	Chr09b	86013140	86021075	Pavirv21145627m.g	-	169	% PTHR31113!PANTHER!FAMILY NOT NAMED % PF05055!PFAM!Protein of unknown function (DUF677) % PTHR31113:SF3!PANTHER!
Chr09b	86358555	86358844	.	-1	-1	.	-1	0	-
scaffold_10012	2903	3088	scaffold_10012	1	6138	Pavir.J37461.1.axpr.g	-	185	% PTHR32133!PANTHER!FAMILY NOT NAMED % PTHR32133:SF101!PANTHER!
scaffold_1073	7628	7791	scaffold_1073	7384	11842	Pavirv21146298m.g	-	163	-
scaffold_1136	504	563	scaffold_1136	1	2958	Pavirv21146588m.g	+	59	-
scaffold_11817	2563	2646	.	-1	-1	.	-1	0	-
scaffold_12153	1188	1437	scaffold_12153	1	3488	Pavirv21146873m.g	+	249	-
scaffold_12311	1503	1598	.	-1	-1	.	-1	0	-
scaffold_1258	19487	19631	.	-1	-1	.	-1	0	-
scaffold_1322	20242	20593	.	-1	-1	.	-1	0	-
scaffold_1328	8552	8655	.	-1	-1	.	-1	0	-
scaffold_137	44608	44666	scaffold_137	42884	47435	Pavirv21147466m.g	+	58	% PTHR27007:SF41!PANTHER! % PF00139!PFAM!Legume lectin domain % GO:0030246!GO!carbohydrate binding % PTHR27007!PANTHER!
scaffold_1404	8111	8254	scaffold_1404	3165	9273	Pavirv21147585m.g	+	143	% PF13855!PFAM!Leucine rich repeat % PTHR27000:SF209!PANTHER! % GO:0005515!GO!protein binding % PF00560!PFAM!Leucine Rich Repeat % PTHR27000!PANTHER! % KOG0472!KOG!Leucine-rich repeat protein
scaffold_141	21465	21528	scaffold_141	18057	22719	Pavirv21147593m.g	+	63	% GO:0006355!GO!regulation of transcription, DNA-dependent % PTHR31669:SF7!PANTHER! % PTHR31669!PANTHER!FAMILY NOT NAMED % PF03101!PFAM!FAR1 DNA-binding domain
scaffold_141	21847	22166	scaffold_141	18057	22719	Pavirv21147593m.g	+	319	% GO:0006355!GO!regulation of transcription, DNA-dependent % PTHR31669:SF7!PANTHER! % PTHR31669!PANTHER!FAMILY NOT NAMED % PF03101!PFAM!FAR1 DNA-binding domain
scaffold_141	21847	22166	scaffold_141	21682	30246	Pavirv21147602m.g	-	319	-
scaffold_141	24205	24293	scaffold_141	21682	30246	Pavirv21147602m.g	-	88	-
scaffold_141	24205	24293	scaffold_141	22347	28450	Pavirv21147606m.g	+	88	% GO:0008234!GO!cysteine-type peptidase activity % PTHR12606!PANTHER!SENTRIN/SUMO-SPECIFIC PROTEASE % PTHR12606:SF32!PANTHER! % GO:0006508!GO!proteolysis % PF02902!PFAM!Ulp1 protease family, C-terminal catalytic domain
scaffold_141	24420	24471	scaffold_141	21682	30246	Pavirv21147602m.g	-	51	-
scaffold_141	24420	24471	scaffold_141	22347	28450	Pavirv21147606m.g	+	51	% GO:0008234!GO!cysteine-type peptidase activity % PTHR12606!PANTHER!SENTRIN/SUMO-SPECIFIC PROTEASE % PTHR12606:SF32!PANTHER! % GO:0006508!GO!proteolysis % PF02902!PFAM!Ulp1 protease family, C-terminal catalytic domain
scaffold_1429	7368	7463	.	-1	-1	.	-1	0	-
scaffold_1429	7900	7962	.	-1	-1	.	-1	0	-
scaffold_14440	1327	1404	.	-1	-1	.	-1	0	-
scaffold_14672	1638	1692	.	-1	-1	.	-1	0	-
scaffold_1545	2623	2679	scaffold_1545	1967	12060	Pavirv21148026m.g	+	56	-
scaffold_1580	3837	3981	scaffold_1580	1656	9854	Pavirv21148122m.g	+	144	% PF12274!PFAM!Protein of unknown function (DUF3615)
scaffold_1633	6379	7110	scaffold_1633	3888	9282	Pavirv21148280m.g	-	731	% GO:0016758!GO!transferase activity, transferring hexosyl groups % PF00201!PFAM!UDP-glucoronosyl and UDP-glucosyl transferase % PTHR11926!PANTHER!GLUCOSYL/GLUCURONOSYL TRANSFERASES % GO:0008152!GO!metabolic process % PTHR11926:SF305!PANTHER! % KOG1192!KOG!UDP-glucuronosyl and UDP-glucosyl transferase
scaffold_1642	68	181	scaffold_1642	1	3426	Pavirv21148299m.g	-	113	-
scaffold_167	4230	4392	.	-1	-1	.	-1	0	-
scaffold_16782	429	553	scaffold_16782	1	3838	Pavirv21148399m.g	+	124	% PTHR35744:SF2!PANTHER! % PTHR35744!PANTHER!
scaffold_1761	18573	18797	scaffold_1761	16464	21195	Pavirv21148672m.g	+	224	-
scaffold_1761	18573	18797	scaffold_1761	17882	22697	Pavirv21148673m.g	+	224	% PTHR23227:SF41!PANTHER! % PTHR23227!PANTHER!BUCENTAUR RELATED
scaffold_1761	18573	18797	scaffold_1761	10675	20475	Pavirv21148669m.g	-	224	% GO:0000139!GO!Golgi membrane % PTHR10231:SF49!PANTHER! % GO:0016021!GO!integral to membrane % PTHR10231!PANTHER!NUCLEOTIDE-SUGAR TRANSMEMBRANE TRANSPORTER % GO:0005351!GO!sugar:hydrogen symporter activity % GO:0008643!GO!carbohydrate transport % KOG2234!KOG!Predicted UDP-galactose transporter % PF04142!PFAM!Nucleotide-sugar transporter
scaffold_1809	20034	20127	.	-1	-1	.	-1	0	-
scaffold_18229	224	381	.	-1	-1	.	-1	0	-
scaffold_18500	890	940	.	-1	-1	.	-1	0	-
scaffold_18861	573	658	.	-1	-1	.	-1	0	-
scaffold_19004	1109	1161	.	-1	-1	.	-1	0	-
scaffold_19565	544	634	.	-1	-1	.	-1	0	-
scaffold_2008	2323	2447	.	-1	-1	.	-1	0	-
scaffold_20080	526	640	.	-1	-1	.	-1	0	-
scaffold_20080	917	1003	.	-1	-1	.	-1	0	-
scaffold_20316	1424	1488	.	-1	-1	.	-1	0	-
scaffold_2055	4634	4768	scaffold_2055	2979	7480	Pavir.J26499.1.axpr.g	-	134	-
scaffold_2055	4634	4768	scaffold_2055	2413	7026	Pavirv21149556m.g	+	134	% PF03018!PFAM!Dirigent-like protein % PTHR21495!PANTHER!NUCLEOPORIN-RELATED % PTHR21495:SF53!PANTHER!
scaffold_20882	649	721	.	-1	-1	.	-1	0	-
scaffold_20957	812	883	scaffold_20957	1	3477	Pavirv21149678m.g	-	71	-
scaffold_21	10336	10552	scaffold_21	7416	11748	Pavirv21149684m.g	-	216	-
scaffold_21	10336	10552	scaffold_21	8375	12929	Pavirv21149685m.g	+	216	-
scaffold_21452	783	865	.	-1	-1	.	-1	0	-
scaffold_21452	977	1075	.	-1	-1	.	-1	0	-
scaffold_2285	13617	13710	.	-1	-1	.	-1	0	-
scaffold_23229	177	357	.	-1	-1	.	-1	0	-
scaffold_2350	5182	5317	.	-1	-1	.	-1	0	-
scaffold_2358	17478	17602	scaffold_2358	14736	20100	Pavirv21150418m.g	-	124	% PTHR31867!PANTHER!FAMILY NOT NAMED % PF03330!PFAM!Rare lipoprotein A (RlpA)-like double-psi beta-barrel % PF01357!PFAM!Pollen allergen % PTHR31867:SF14!PANTHER!
scaffold_2433	13113	13242	.	-1	-1	.	-1	0	-
scaffold_24630	635	762	.	-1	-1	.	-1	0	-
scaffold_2497	14538	14631	scaffold_2497	14201	19772	Pavirv21150782m.g	-	93	% PF03081!PFAM!Exo70 exocyst complex subunit % PTHR12542!PANTHER!EXOCYST COMPLEX PROTEIN EXO70 % GO:0000145!GO!exocyst % PTHR12542:SF40!PANTHER! % GO:0006887!GO!exocytosis
scaffold_2651	11127	11232	.	-1	-1	.	-1	0	-
scaffold_279	41645	42022	scaffold_279	40738	45283	Pavirv21151544m.g	-	377	-
scaffold_287	19149	19303	scaffold_287	16067	21751	Pavirv21151768m.g	+	154	% PF13855!PFAM!Leucine rich repeat % PTHR27008:SF4!PANTHER! % PF08263!PFAM!Leucine rich repeat N-terminal domain % GO:0005515!GO!protein binding % PTHR27008!PANTHER!
scaffold_28868	816	953	.	-1	-1	.	-1	0	-
scaffold_29271	219	306	.	-1	-1	.	-1	0	-
scaffold_293	40811	40866	.	-1	-1	.	-1	0	-
scaffold_3240	13264	13324	.	-1	-1	.	-1	0	-
scaffold_3342	13858	13928	scaffold_3342	11062	16820	Pavirv21152635m.g	+	70	% GO:0047746!GO!chlorophyllase activity % PTHR33428:SF3!PANTHER! % PTHR33428!PANTHER! % PF12740!PFAM!Chlorophyllase enzyme % GO:0015996!GO!chlorophyll catabolic process
scaffold_338	22898	22959	.	-1	-1	.	-1	0	-
scaffold_339	34628	34698	scaffold_339	32497	37692	Pavirv21152686m.g	-	70	-
scaffold_351	6654	6835	scaffold_351	3254	8172	Pavirv21152852m.g	-	181	-
scaffold_351	6654	6835	scaffold_351	4309	8827	Pavirv21152853m.g	-	181	-
scaffold_36	76227	76325	scaffold_36	74174	78857	Pavirv21152973m.g	+	98	-
scaffold_366	19781	19840	.	-1	-1	.	-1	0	-
scaffold_3768	9106	9269	.	-1	-1	.	-1	0	-
scaffold_4249	7607	7803	scaffold_4249	913	9824	Pavirv21153814m.g	-	196	% PF12937!PFAM!F-box-like % GO:0005515!GO!protein binding % PTHR24006:SF482!PANTHER! % PTHR24006!PANTHER!FAMILY NOT NAMED
scaffold_43	27234	27408	.	-1	-1	.	-1	0	-
scaffold_433	30681	30800	scaffold_433	27403	33624	Pavirv21153931m.g	-	119	% PTHR31579:SF13!PANTHER! % PF04720!PFAM!Protein of unknown function (DUF506) % PTHR31579!PANTHER!FAMILY NOT NAMED
scaffold_433	31495	31550	scaffold_433	27403	33624	Pavirv21153931m.g	-	55	% PTHR31579:SF13!PANTHER! % PF04720!PFAM!Protein of unknown function (DUF506) % PTHR31579!PANTHER!FAMILY NOT NAMED
scaffold_462	34971	35086	.	-1	-1	.	-1	0	-
scaffold_50	40248	40370	scaffold_50	38338	43186	Pavirv21154509m.g	-	122	% GO:0016787!GO!hydrolase activity % GO:0008152!GO!metabolic process % PF07859!PFAM!alpha/beta hydrolase fold % PTHR23024:SF230!PANTHER! % PTHR23024!PANTHER!MEMBER OF 'GDXG' FAMILY OF LIPOLYTIC ENZYMES
scaffold_5019	10128	10353	scaffold_5019	7093	12422	Pavirv21154542m.g	-	225	-
scaffold_5019	10128	10353	scaffold_5019	8445	12753	Pavirv21154543m.g	+	225	-
scaffold_5212	5298	5414	.	-1	-1	.	-1	0	-
scaffold_54	74000	74062	scaffold_54	68279	74384	Pavirv21154885m.g	-	62	-
scaffold_54	74176	74276	scaffold_54	68279	74384	Pavirv21154885m.g	-	100	-
scaffold_5551	9884	10109	.	-1	-1	.	-1	0	-
scaffold_6239	278	507	.	-1	-1	.	-1	0	-
scaffold_6406	3809	3932	.	-1	-1	.	-1	0	-
scaffold_6539	4459	4544	scaffold_6539	1	6145	Pavirv21155798m.g	+	85	% GO:0005524!GO!ATP binding % PF00069!PFAM!Protein kinase domain % GO:0004672!GO!protein kinase activity % PTHR24349:SF161!PANTHER! % 2.7.11.1!EC!Non-specific serine/threonine protein kinase. % PTHR24349!PANTHER!SERINE/THREONINE-PROTEIN KINASE % GO:0006468!GO!protein phosphorylation % KOG0032!KOG!Ca2+/calmodulin-dependent protein kinase, EF-Hand protein superfamily % PF13499!PFAM!EF-hand domain p…
scaffold_6711	600	731	scaffold_6711	134	6309	Pavirv21155973m.g	-	131	% PTHR31238:SF31!PANTHER! % PF00190!PFAM!Cupin % GO:0045735!GO!nutrient reservoir activity % PTHR31238!PANTHER!FAMILY NOT NAMED
scaffold_6916	2042	2197	.	-1	-1	.	-1	0	-
scaffold_738	28535	28728	.	-1	-1	.	-1	0	-
scaffold_7740	5847	5895	.	-1	-1	.	-1	0	-
scaffold_7800	5594	5656	.	-1	-1	.	-1	0	-
scaffold_7857	5737	5856	.	-1	-1	.	-1	0	-
scaffold_8204	4815	4902	.	-1	-1	.	-1	0	-
scaffold_8945	5450	5585	.	-1	-1	.	-1	0	-
scaffold_969	15031	15154	.	-1	-1	.	-1	0	-
